# Supplementary material for: Modelling of the breadth of expression from promoter architectures identifies pro-housekeeping transcription factors
Source: PLoS One. 2018 Jun 21;13(6):e0198961. doi: 10.1371/journal.pone.0198961 (PMC6013173; doi:10.1371/journal.pone.0198961)
Supplement: S1 Table — All pairs of correlated TFs are given in this supplementary table. (TXT) [file pone.0198961.s008.txt]

TF1 TF2 rho pvalue_from_permutation asymptotic_pvalue S_statistic
Pol2.4H8 SUZ12 -0.095 0  4e-63 5.3e+12
SUZ12 TAF1 -0.093 0  2e-59 5.3e+12
Pol2 SUZ12 -0.09 0  9e-57 5.3e+12
ELF1_.SC.631. SUZ12 -0.078 0  2e-42 5.2e+12
Pol2.phosphoS2. SUZ12 -0.074 0  6e-39 5.2e+12
Sin3Ak.20 SUZ12 -0.07 0  2e-34 5.2e+12
HEY1 SUZ12 -0.069 0  9e-34 5.2e+12
NFKB SUZ12 -0.06 0  6e-26 5.2e+12
c.Myc SUZ12 -0.059 0  2e-25 5.2e+12
NRSF Pol2 -0.058 0  1e-24 5.1e+12
SUZ12 YY1 -0.057 0  2e-23 5.1e+12
SUZ12 YY1_.C.20. -0.057 0  1e-23 5.1e+12
NRSF Pol2.4H8 -0.053 0  9e-21 5.1e+12
GABP SUZ12 -0.053 0  1e-20 5.1e+12
Mxi1_.bHLH. SUZ12 -0.049 0  1e-17 5.1e+12
ETS1 SUZ12 -0.048 0  5e-17 5.1e+12
HMGN3 SUZ12 -0.048 0  2e-17 5.1e+12
Nrf1 SUZ12 -0.048 0  7e-17 5.1e+12
HA.E2F1 SUZ12 -0.046 0  5e-16 5.1e+12
Max SUZ12 -0.045 0  3e-15 5.1e+12
NRSF TAF1 -0.045 0  3e-15 5.1e+12
SP1 SUZ12 -0.042 0  9e-14 5.1e+12
CCNT2 SUZ12 -0.041 0  7e-13 5.1e+12
IRF1 SUZ12 -0.039 0  9e-12 5.1e+12
KAP1 SUZ12 -0.039 0  1e-11 5.1e+12
RXRA SUZ12 -0.039 0  1e-11 5.1e+12
SUZ12 Znf143_.16618.1.AP. -0.039 0  4e-12 5.1e+12
NRSF Pol2.phosphoS2. -0.038 0  4e-11 5.0e+12
ELK4 SUZ12 -0.038 0  2e-11 5.1e+12
GTF2F1_.RAP.74. SUZ12 -0.038 0  4e-11 5.0e+12
AP.2gamma SUZ12 -0.035 0  5e-10 5.0e+12
Egr.1 SUZ12 -0.035 0  9e-10 5.0e+12
PAX5.C20 SUZ12 -0.035 0  1e-09 5.0e+12
SUZ12 ZBTB7A_.SC.34508. -0.035 0  1e-09 5.0e+12
E2F4 SUZ12 -0.034 0  2e-09 5.0e+12
AP.2alpha SUZ12 -0.033 0  1e-08 5.0e+12
E2F1 SUZ12 -0.033 0  7e-09 5.0e+12
HEY1 NRSF -0.032 0  2e-08 5.0e+12
BCLAF1_.M33.P5B11. SUZ12 -0.032 0  3e-08 5.0e+12
c.Fos SUZ12 -0.032 0  2e-08 5.0e+12
c.Jun SUZ12 -0.032 0  3e-08 5.0e+12
Ini1 SUZ12 -0.032 0  3e-08 5.0e+12
Pol2.b. SUZ12 -0.032 0  2e-08 5.0e+12
CHD2_.N.1250. SUZ12 -0.031 0  8e-08 5.0e+12
CTCFL_.SC.98982. SUZ12 -0.031 0  4e-08 5.0e+12
SUZ12 TR4 -0.031 0  4e-08 5.0e+12
SIX5 SUZ12 -0.03 0  2e-07 5.0e+12
NF.YA SUZ12 -0.028 0  1e-06 5.0e+12
ELF1_.SC.631. NRSF -0.027 0  2e-06 5.0e+12
ATF3 SUZ12 -0.027 0  3e-06 5.0e+12
HDAC2_.SC.6296. SUZ12 -0.027 0  2e-06 5.0e+12
SP2_.SC.643. SUZ12 -0.027 0  3e-06 5.0e+12
SUZ12 USF1_.SC.8983. -0.027 0  2e-06 5.0e+12
SUZ12 WHIP -0.027 0  2e-06 5.0e+12
BRCA1_.C.1863. SUZ12 -0.026 0  4e-06 5.0e+12
CTCF_.C.20. SUZ12 -0.026 0  6e-06 5.0e+12
EBF1_.C.8. SUZ12 -0.026 0  3e-06 5.0e+12
STAT3 SUZ12 -0.026 0  4e-06 5.0e+12
NFKB NRSF -0.025 0  1e-05 5.0e+12
JunD SUZ12 -0.025 0  2e-05 5.0e+12
Oct.2 SUZ12 -0.025 0  1e-05 5.0e+12
POU2F2 SUZ12 -0.025 0  1e-05 5.0e+12
PU.1 SUZ12 -0.025 0  1e-05 5.0e+12
c.Myc NRSF -0.024 9.19286633571659e-06  3e-05 5.0e+12
E2F6 SUZ12 -0.024 9.19286633571659e-06  2e-05 5.0e+12
eGFP.JunD SUZ12 -0.024 9.19286633571659e-06  2e-05 5.0e+12
PAX5.N19 SUZ12 -0.024 9.19286633571659e-06  2e-05 5.0e+12
Pbx3 SUZ12 -0.024 9.19286633571659e-06  2e-05 5.0e+12
SUZ12 ZBTB33 -0.023 9.19286633571659e-06  4e-05 5.0e+12
CCNT2 NRSF -0.022 3.67714653428663e-05  1e-04 5.0e+12
CEBPB NRSF -0.022 3.67714653428663e-05  1e-04 5.0e+12
E2F1 NRSF -0.022 3.67714653428663e-05  8e-05 5.0e+12
NRSF Pol2.b. -0.022 3.67714653428663e-05  1e-04 5.0e+12
GATA.1 SUZ12 -0.022 3.67714653428663e-05  1e-04 5.0e+12
SUZ12 TBP -0.022 3.67714653428663e-05  1e-04 5.0e+12
CtBP2 YY1 -0.022 3.67714653428663e-05  1e-04 5.0e+12
SUZ12 ZEB1_.SC.25388. -0.022 3.67714653428663e-05  1e-04 5.0e+12
CTCF_.SC.5916. IRF3 -0.021 4.59643316785829e-05  2e-04 5.0e+12
AP.2gamma NRSF -0.021 4.59643316785829e-05  2e-04 5.0e+12
Pol2.phosphoS2. STAT2 -0.021 4.59643316785829e-05  3e-04 5.0e+12
BAF170 SUZ12 -0.021 4.59643316785829e-05  2e-04 5.0e+12
CTCF SUZ12 -0.021 4.59643316785829e-05  2e-04 5.0e+12
HNF4G_.SC.6558. SUZ12 -0.021 4.59643316785829e-05  2e-04 5.0e+12
SUZ12 USF2 -0.021 4.59643316785829e-05  3e-04 5.0e+12
NRSF YY1 -0.021 4.59643316785829e-05  2e-04 5.0e+12
CtBP2 Nrf1 -0.02 6.43500643500161e-05  4e-04 5.0e+12
HDAC2_.SC.6296. RFX5_.N.494. -0.02 6.43500643500161e-05  4e-04 5.0e+12
BAF155 SUZ12 -0.02 6.43500643500161e-05  5e-04 5.0e+12
BHLHE40 SUZ12 -0.02 6.43500643500161e-05  4e-04 5.0e+12
E2F6_.H.50. SUZ12 -0.02 6.43500643500161e-05  4e-04 5.0e+12
Rad21 SUZ12 -0.02 6.43500643500161e-05  3e-04 5.0e+12
SRF SUZ12 -0.02 6.43500643500161e-05  5e-04 5.0e+12
NRSF ZEB1_.SC.25388. -0.02 6.43500643500161e-05  6e-04 5.0e+12
BATF HMGN3 -0.019 0.000128700128700143  8e-04 5.0e+12
c.Fos NRSF -0.019 0.000128700128700143  7e-04 5.0e+12
HMGN3 NRSF -0.019 0.000128700128700143  6e-04 5.0e+12
Nrf1 NRSF -0.019 0.000128700128700143  1e-03 5.0e+12
NRSF SP1 -0.019 0.000128700128700143  9e-04 5.0e+12
Nrf1 STAT2 -0.019 0.000128700128700143  1e-03 5.0e+12
EBF SUZ12 -0.019 0.000128700128700143  9e-04 5.0e+12
FOXA1_.C.20. SUZ12 -0.019 0.000128700128700143  8e-04 5.0e+12
IRF4_.M.17. SUZ12 -0.019 0.000128700128700143  9e-04 5.0e+12
SUZ12 TCF4 -0.019 0.000128700128700143  1e-03 5.0e+12
SUZ12 THAP1_.SC.98174. -0.019 0.000128700128700143  1e-03 5.0e+12
SUZ12 USF.1 -0.019 0.000128700128700143  9e-04 5.0e+12
STAT2 YY1 -0.019 0.000128700128700143  8e-04 5.0e+12
CtBP2 YY1_.C.20. -0.019 0.000128700128700143  1e-03 5.0e+12
STAT2 YY1_.C.20. -0.019 0.000128700128700143  1e-03 5.0e+12
ELF1_.SC.631. GATA2_.CG2.96. -0.018 0.000239014524728853  1e-03 5.0e+12
CtBP2 NF.YA -0.018 0.000239014524728853  2e-03 5.0e+12
HA.E2F1 NRSF -0.018 0.000239014524728853  2e-03 5.0e+12
CTCF_.SC.5916. SUZ12 -0.018 0.000239014524728853  2e-03 5.0e+12
SMC3_.ab9263. SUZ12 -0.018 0.000239014524728853  2e-03 5.0e+12
SUZ12 TAF7_.SQ.8. -0.018 0.000239014524728853  1e-03 5.0e+12
BATF USF1_.SC.8983. -0.018 0.000239014524728853  1e-03 5.0e+12
NRSF YY1_.C.20. -0.018 0.000239014524728853  2e-03 5.0e+12
BRCA1_.C.1863. CTCF_.SC.5916. -0.017 0.000487221915793312  4e-03 4.9e+12
BATF E2F6 -0.017 0.000487221915793312  4e-03 4.9e+12
GABP GATA2_.CG2.96. -0.017 0.000487221915793312  3e-03 4.9e+12
AP.2alpha NRSF -0.017 0.000487221915793312  3e-03 4.9e+12
CTCF NRSF -0.017 0.000487221915793312  3e-03 4.9e+12
E2F6_.H.50. NRSF -0.017 0.000487221915793312  3e-03 4.9e+12
GTF2F1_.RAP.74. NRSF -0.017 0.000487221915793312  2e-03 5.0e+12
NRSF PAX5.C20 -0.017 0.000487221915793312  3e-03 4.9e+12
GTF2B SUZ12 -0.017 0.000487221915793312  3e-03 4.9e+12
HNF4A_.H.171. SUZ12 -0.017 0.000487221915793312  2e-03 5.0e+12
SUZ12 TCF12 -0.017 0.000487221915793312  3e-03 5.0e+12
GATA2_.CG2.96. ZNF263 -0.017 0.000487221915793312  2e-03 5.0e+12
BCL11A NF.YA -0.016 0.000910093767236608  4e-03 4.9e+12
BCL11A NF.YB -0.016 0.000910093767236608  5e-03 4.9e+12
CTCFL_.SC.98982. NRSF -0.016 0.000910093767236608  6e-03 4.9e+12
KAP1 NRSF -0.016 0.000910093767236608  6e-03 4.9e+12
NF.YA NRSF -0.016 0.000910093767236608  5e-03 4.9e+12
BATF Pbx3 -0.016 0.000910093767236608  5e-03 4.9e+12
FOXA2_.SC.6554. Rad21 -0.016 0.000910093767236608  4e-03 4.9e+12
GATA2_.CG2.96. Sin3Ak.20 -0.016 0.000910093767236608  6e-03 4.9e+12
Brg1 SUZ12 -0.016 0.000910093767236608  4e-03 4.9e+12
CEBPB SUZ12 -0.016 0.000910093767236608  4e-03 4.9e+12
HNF4A SUZ12 -0.016 0.000910093767236608  5e-03 4.9e+12
MafK_.SC.477. SUZ12 -0.016 0.000910093767236608  5e-03 4.9e+12
NF.YB SUZ12 -0.016 0.000910093767236608  6e-03 4.9e+12
Rad21 TAF7_.SQ.8. -0.016 0.000910093767236608  5e-03 4.9e+12
GATA2_.CG2.96. YY1_.C.20. -0.016 0.000910093767236608  6e-03 4.9e+12
GR Znf143_.16618.1.AP. -0.016 0.000910093767236608  5e-03 4.9e+12
TAL1_.SC.12984. ZNF263 -0.016 0.000910093767236608  5e-03 4.9e+12
ATF3 BCL11A -0.015 0.00174664460378748  9e-03 4.9e+12
BATF CTCF -0.015 0.00174664460378748  1e-02 4.9e+12
CHD2_.N.1250. eGFP.FOS -0.015 0.00174664460378748  1e-02 4.9e+12
Egr.1 FOXA2_.SC.6554. -0.015 0.00174664460378748  7e-03 4.9e+12
CtBP2 NF.YB -0.015 0.00174664460378748  1e-02 4.9e+12
BCL11A Nrf1 -0.015 0.00174664460378748  8e-03 4.9e+12
GATA2_.CG2.96. Nrf1 -0.015 0.00174664460378748  7e-03 4.9e+12
GR Nrf1 -0.015 0.00174664460378748  7e-03 4.9e+12
CHD2_.N.1250. NRSF -0.015 0.00174664460378748  1e-02 4.9e+12
E2F6 NRSF -0.015 0.00174664460378748  9e-03 4.9e+12
GABP NRSF -0.015 0.00174664460378748  1e-02 4.9e+12
CTCF_.C.20. p300 -0.015 0.00174664460378748  1e-02 4.9e+12
CtBP2 RFX5_.N.494. -0.015 0.00174664460378748  8e-03 4.9e+12
CTCF_.C.20. SREBP1 -0.015 0.00174664460378748  9e-03 4.9e+12
NRSF SRF -0.015 0.00174664460378748  1e-02 4.9e+12
FOXA1_.SC.101058. SUZ12 -0.015 0.00174664460378748  1e-02 4.9e+12
GATA.2 SUZ12 -0.015 0.00174664460378748  7e-03 4.9e+12
GRp20 SUZ12 -0.015 0.00174664460378748  9e-03 4.9e+12
MafK_.ab50322. SUZ12 -0.015 0.00174664460378748  8e-03 4.9e+12
NF.E2 SUZ12 -0.015 0.00174664460378748  9e-03 4.9e+12
p300 SUZ12 -0.015 0.00174664460378748  8e-03 4.9e+12
SMC3_.ab9263. TAF7_.SQ.8. -0.015 0.00174664460378748  1e-02 4.9e+12
BATF USF.1 -0.015 0.00174664460378748  1e-02 4.9e+12
GATA2_.CG2.96. USF1_.SC.8983. -0.015 0.00174664460378748  8e-03 4.9e+12
p300_.N.15. USF2 -0.015 0.00174664460378748  1e-02 4.9e+12
CTCF_.SC.5916. ZBTB33 -0.015 0.00174664460378748  8e-03 4.9e+12
STAT2 ZBTB7A_.SC.34508. -0.015 0.00174664460378748  7e-03 4.9e+12
NRSF Znf143_.16618.1.AP. -0.015 0.00174664460378748  8e-03 4.9e+12
p300_.F.4. ZNF263 -0.015 0.00174664460378748  7e-03 4.9e+12
CHD2_.N.1250. CTCF_.SC.5916. -0.014 0.00325427468284611  2e-02 4.9e+12
BATF E2F6_.H.50. -0.014 0.00325427468284611  2e-02 4.9e+12
E2F4 ERalpha_a -0.014 0.00325427468284611  1e-02 4.9e+12
CTCF_.C.20. FOXA2_.SC.6554. -0.014 0.00325427468284611  1e-02 4.9e+12
CTCF_.SC.5916. FOXA2_.SC.6554. -0.014 0.00325427468284611  2e-02 4.9e+12
c.Fos GRp20 -0.014 0.00325427468284611  1e-02 4.9e+12
GATA2_.CG2.96. HA.E2F1 -0.014 0.00325427468284611  1e-02 4.9e+12
CtBP2 IRF1 -0.014 0.00325427468284611  1e-02 4.9e+12
CTCF_.C.20. NRSF -0.014 0.00325427468284611  1e-02 4.9e+12
FOXA1_.C.20. NRSF -0.014 0.00325427468284611  1e-02 4.9e+12
HNF4A_.H.171. NRSF -0.014 0.00325427468284611  2e-02 4.9e+12
IRF1 NRSF -0.014 0.00325427468284611  2e-02 4.9e+12
Max NRSF -0.014 0.00325427468284611  1e-02 4.9e+12
NF.YB NRSF -0.014 0.00325427468284611  1e-02 4.9e+12
NRSF Oct.2 -0.014 0.00325427468284611  1e-02 4.9e+12
NRSF PAX5.N19 -0.014 0.00325427468284611  2e-02 4.9e+12
NRSF POU2F2 -0.014 0.00325427468284611  1e-02 4.9e+12
HSF1 PU.1 -0.014 0.00325427468284611  1e-02 4.9e+12
p300 Rad21 -0.014 0.00325427468284611  1e-02 4.9e+12
ERalpha_a SP1 -0.014 0.00325427468284611  1e-02 4.9e+12
CTCF_.SC.5916. SREBP1 -0.014 0.00325427468284611  1e-02 4.9e+12
BATF SUZ12 -0.014 0.00325427468284611  2e-02 4.9e+12
SREBP1 SUZ12 -0.014 0.00325427468284611  1e-02 4.9e+12
JunD TAL1_.SC.12984. -0.014 0.00325427468284611  2e-02 4.9e+12
BCL11A USF1_.SC.8983. -0.014 0.00325427468284611  2e-02 4.9e+12
GATA2_.CG2.96. YY1 -0.014 0.00325427468284611  1e-02 4.9e+12
STAT1 YY1 -0.014 0.00325427468284611  1e-02 4.9e+12
BATF CTCF_.C.20. -0.013 0.00560764846479134  3e-02 4.9e+12
BRCA1_.C.1863. eGFP.FOS -0.013 0.00560764846479134  3e-02 4.9e+12
CTCF ERalpha_a -0.013 0.00560764846479134  2e-02 4.9e+12
CTCF_.SC.5916. FOXA1_.SC.101058. -0.013 0.00560764846479134  3e-02 4.9e+12
E2F6_.H.50. FOXA2_.SC.6554. -0.013 0.00560764846479134  2e-02 4.9e+12
Egr.1 GR -0.013 0.00560764846479134  2e-02 4.9e+12
GATA2_.CG2.96. JunD -0.013 0.00560764846479134  2e-02 4.9e+12
CTCF NF.YA -0.013 0.00560764846479134  2e-02 4.9e+12
BAF170 NRSF -0.013 0.00560764846479134  2e-02 4.9e+12
CTCF p300 -0.013 0.00560764846479134  2e-02 4.9e+12
AP.2alpha p300_.F.4. -0.013 0.00560764846479134  2e-02 4.9e+12
CTCFL_.SC.98982. RFX5_.N.494. -0.013 0.00560764846479134  2e-02 4.9e+12
GR SIX5 -0.013 0.00560764846479134  2e-02 4.9e+12
NRSF SIX5 -0.013 0.00560764846479134  2e-02 4.9e+12
IRF3 STAT2 -0.013 0.00560764846479134  3e-02 4.9e+12
BCL11A SUZ12 -0.013 0.00560764846479134  2e-02 4.9e+12
FOSL2 SUZ12 -0.013 0.00560764846479134  2e-02 4.9e+12
HSF1 SUZ12 -0.013 0.00560764846479134  3e-02 4.9e+12
MafF_.M8194. SUZ12 -0.013 0.00560764846479134  3e-02 4.9e+12
MEF2A SUZ12 -0.013 0.00560764846479134  2e-02 4.9e+12
p300_.N.15. SUZ12 -0.013 0.00560764846479134  2e-02 4.9e+12
RFX5_.N.494. SUZ12 -0.013 0.00560764846479134  2e-02 4.9e+12
CtBP2 TAL1_.SC.12984. -0.013 0.00560764846479134  2e-02 4.9e+12
Mxi1_.bHLH. TAL1_.SC.12984. -0.013 0.00560764846479134  2e-02 4.9e+12
NF.E2_.H.230. TBP -0.013 0.00560764846479134  2e-02 4.9e+12
SUZ12 TFIIIC.110 -0.013 0.00560764846479134  2e-02 4.9e+12
GATA2_.CG2.96. USF2 -0.013 0.00560764846479134  2e-02 4.9e+12
p300_.F.4. USF2 -0.013 0.00560764846479134  2e-02 4.9e+12
PRDM1_.Val90. ZBTB7A_.SC.34508. -0.013 0.00560764846479134  3e-02 4.9e+12
ATF3 CtBP2 -0.012 0.0095789667218239  3e-02 4.9e+12
c.Fos CTCF_.SC.5916. -0.012 0.0095789667218239  4e-02 4.9e+12
CTCFL_.SC.98982. ERalpha_a -0.012 0.0095789667218239  3e-02 4.9e+12
BATF ETS1 -0.012 0.0095789667218239  4e-02 4.9e+12
BCL3 FOXA1_.C.20. -0.012 0.0095789667218239  3e-02 4.9e+12
eGFP.GATA2 FOXA1_.SC.101058. -0.012 0.0095789667218239  4e-02 4.9e+12
CTCF FOXA2_.SC.6554. -0.012 0.0095789667218239  4e-02 4.9e+12
ATF3 GATA2_.CG2.96. -0.012 0.0095789667218239  4e-02 4.9e+12
GABP GR -0.012 0.0095789667218239  4e-02 4.9e+12
CtBP2 HSF1 -0.012 0.0095789667218239  3e-02 4.9e+12
BATF IRF3 -0.012 0.0095789667218239  3e-02 4.9e+12
BCL11A IRF3 -0.012 0.0095789667218239  4e-02 4.9e+12
GR IRF3 -0.012 0.0095789667218239  4e-02 4.9e+12
GATA2_.CG2.96. Mxi1_.bHLH. -0.012 0.0095789667218239  4e-02 4.9e+12
CTCF_.SC.5916. NF.YB -0.012 0.0095789667218239  3e-02 4.9e+12
E2F4 NRSF -0.012 0.0095789667218239  3e-02 4.9e+12
EBF NRSF -0.012 0.0095789667218239  4e-02 4.9e+12
EBF1_.C.8. NRSF -0.012 0.0095789667218239  3e-02 4.9e+12
ELK4 NRSF -0.012 0.0095789667218239  3e-02 4.9e+12
CtBP2 Pbx3 -0.012 0.0095789667218239  3e-02 4.9e+12
NRSF Pbx3 -0.012 0.0095789667218239  4e-02 4.9e+12
E2F1 PRDM1_.Val90. -0.012 0.0095789667218239  3e-02 4.9e+12
PGC1A PU.1 -0.012 0.0095789667218239  3e-02 4.9e+12
FOSL1_.SC.183. SETDB1 -0.012 0.0095789667218239  3e-02 4.9e+12
NRSF SETDB1 -0.012 0.0095789667218239  4e-02 4.9e+12
BATF SP2_.SC.643. -0.012 0.0095789667218239  4e-02 4.9e+12
CTCFL_.SC.98982. SPT20 -0.012 0.0095789667218239  3e-02 4.9e+12
Rad21 SREBP1 -0.012 0.0095789667218239  4e-02 4.9e+12
GR SRF -0.012 0.0095789667218239  4e-02 4.9e+12
GABP STAT2 -0.012 0.0095789667218239  3e-02 4.9e+12
SIX5 STAT2 -0.012 0.0095789667218239  3e-02 4.9e+12
SP1 STAT2 -0.012 0.0095789667218239  3e-02 4.9e+12
SP2_.SC.643. STAT2 -0.012 0.0095789667218239  3e-02 4.9e+12
NF.E2_.H.230. SUZ12 -0.012 0.0095789667218239  4e-02 4.9e+12
E2F4 TAL1_.SC.12984. -0.012 0.0095789667218239  4e-02 4.9e+12
HA.E2F1 TAL1_.SC.12984. -0.012 0.0095789667218239  3e-02 4.9e+12
IRF3 TAL1_.SC.12984. -0.012 0.0095789667218239  3e-02 4.9e+12
Nrf1 TAL1_.SC.12984. -0.012 0.0095789667218239  4e-02 4.9e+12
STAT1 TCF4 -0.012 0.0095789667218239  3e-02 4.9e+12
FOXA2_.SC.6554. USF1_.SC.8983. -0.012 0.0095789667218239  3e-02 4.9e+12
BCL11A YY1 -0.012 0.0095789667218239  3e-02 4.9e+12
FOXA2_.SC.6554. YY1_.C.20. -0.012 0.0095789667218239  4e-02 4.9e+12
BATF ZBTB7A_.SC.34508. -0.012 0.0095789667218239  3e-02 4.9e+12
FOXA2_.SC.6554. ZBTB7A_.SC.34508. -0.012 0.0095789667218239  4e-02 4.9e+12
PRDM1_.Val90. Znf143_.16618.1.AP. -0.012 0.0095789667218239  3e-02 4.9e+12
BATF ZNF263 -0.012 0.0095789667218239  3e-02 4.9e+12
ATF3 FOXA1_.C.20. -0.011 0.0158301158301158  6e-02 4.9e+12
CTCF_.SC.5916. FOXA1_.C.20. -0.011 0.0158301158301158  6e-02 4.9e+12
ATF3 FOXA2_.SC.6554. -0.011 0.0158301158301158  5e-02 4.9e+12
FOSL1_.SC.183. GABP -0.011 0.0158301158301158  6e-02 4.9e+12
GATA2_.CG2.96. GTF2F1_.RAP.74. -0.011 0.0158301158301158  7e-02 4.9e+12
eGFP.GATA2 HNF4A -0.011 0.0158301158301158  6e-02 4.9e+12
CTCF_.SC.5916. HNF4G_.SC.6558. -0.011 0.0158301158301158  6e-02 4.9e+12
ERalpha_a IRF3 -0.011 0.0158301158301158  5e-02 4.9e+12
CTCF_.SC.5916. NF.YA -0.011 0.0158301158301158  5e-02 4.9e+12
ATF3 NRSF -0.011 0.0158301158301158  5e-02 4.9e+12
BRCA1_.C.1863. NRSF -0.011 0.0158301158301158  5e-02 4.9e+12
FOSL2 NRSF -0.011 0.0158301158301158  6e-02 4.9e+12
MEF2A NRSF -0.011 0.0158301158301158  6e-02 4.9e+12
ERRA PU.1 -0.011 0.0158301158301158  5e-02 4.9e+12
FOXA1_.C.20. RFX5_.N.494. -0.011 0.0158301158301158  6e-02 4.9e+12
HNF4G_.SC.6558. RFX5_.N.494. -0.011 0.0158301158301158  5e-02 4.9e+12
eGFP.FOS SETDB1 -0.011 0.0158301158301158  6e-02 4.9e+12
BCL11A SIX5 -0.011 0.0158301158301158  6e-02 4.9e+12
PGC1A SMC3_.ab9263. -0.011 0.0158301158301158  5e-02 4.9e+12
ATF3 SP2_.SC.643. -0.011 0.0158301158301158  5e-02 4.9e+12
BCL11A SP2_.SC.643. -0.011 0.0158301158301158  6e-02 4.9e+12
ERalpha_a SRF -0.011 0.0158301158301158  4e-02 4.9e+12
HA.E2F1 STAT2 -0.011 0.0158301158301158  6e-02 4.9e+12
eGFP.GATA2 SUZ12 -0.011 0.0158301158301158  6e-02 4.9e+12
FOSL1_.SC.183. SUZ12 -0.011 0.0158301158301158  5e-02 4.9e+12
GATA3_.SC.268. SUZ12 -0.011 0.0158301158301158  6e-02 4.9e+12
PGC1A SUZ12 -0.011 0.0158301158301158  6e-02 4.9e+12
STAT2 SUZ12 -0.011 0.0158301158301158  5e-02 4.9e+12
c.Fos TAL1_.SC.12984. -0.011 0.0158301158301158  6e-02 4.9e+12
ELK4 TAL1_.SC.12984. -0.011 0.0158301158301158  6e-02 4.9e+12
GABP TAL1_.SC.12984. -0.011 0.0158301158301158  5e-02 4.9e+12
NF.YB TAL1_.SC.12984. -0.011 0.0158301158301158  6e-02 4.9e+12
Pbx3 TAL1_.SC.12984. -0.011 0.0158301158301158  5e-02 4.9e+12
SUZ12 TAL1_.SC.12984. -0.011 0.0158301158301158  6e-02 4.9e+12
GR THAP1_.SC.98174. -0.011 0.0158301158301158  6e-02 4.9e+12
RFX5_.N.494. THAP1_.SC.98174. -0.011 0.0158301158301158  6e-02 4.9e+12
MafF_.M8194. USF1_.SC.8983. -0.011 0.0158301158301158  5e-02 4.9e+12
PRDM1_.Val90. YY1_.C.20. -0.011 0.0158301158301158  6e-02 4.9e+12
TAL1_.SC.12984. YY1_.C.20. -0.011 0.0158301158301158  6e-02 4.9e+12
eGFP.FOS ZBTB33 -0.011 0.0158301158301158  5e-02 4.9e+12
FOSL2 ZBTB33 -0.011 0.0158301158301158  5e-02 4.9e+12
p300_.F.4. ZEB1_.SC.25388. -0.011 0.0158301158301158  5e-02 4.9e+12
BATF CCNT2 -0.01 0.0257676043390329  8e-02 4.9e+12
BATF CTCF_.SC.5916. -0.01 0.0257676043390329  7e-02 4.9e+12
BRF1 E2F1 -0.01 0.0257676043390329  9e-02 4.9e+12
CtBP2 EBF -0.01 0.0257676043390329  8e-02 4.9e+12
ATF3 eGFP.GATA2 -0.01 0.0257676043390329  8e-02 4.9e+12
EBF eGFP.GATA2 -0.01 0.0257676043390329  8e-02 4.9e+12
BRCA1_.C.1863. FOSL1_.SC.183. -0.01 0.0257676043390329  8e-02 4.9e+12
ATF3 FOXA1_.SC.101058. -0.01 0.0257676043390329  7e-02 4.9e+12
Brg1 FOXA1_.SC.101058. -0.01 0.0257676043390329  8e-02 4.9e+12
CTCFL_.SC.98982. FOXA2_.SC.6554. -0.01 0.0257676043390329  7e-02 4.9e+12
E2F6 FOXA2_.SC.6554. -0.01 0.0257676043390329  9e-02 4.9e+12
BAF170 GATA2_.CG2.96. -0.01 0.0257676043390329  9e-02 4.9e+12
BAF170 GTF2B -0.01 0.0257676043390329  8e-02 4.9e+12
BATF GTF2F1_.RAP.74. -0.01 0.0257676043390329  9e-02 4.9e+12
BATF HA.E2F1 -0.01 0.0257676043390329  8e-02 4.9e+12
GATA2_.CG2.96. HEY1 -0.01 0.0257676043390329  8e-02 4.9e+12
CTCF_.C.20. HNF4A_.H.171. -0.01 0.0257676043390329  7e-02 4.9e+12
CTCF_.SC.5916. HNF4A_.H.171. -0.01 0.0257676043390329  7e-02 4.9e+12
CTCF_.C.20. HSF1 -0.01 0.0257676043390329  7e-02 4.9e+12
BRF1 IRF1 -0.01 0.0257676043390329  8e-02 4.9e+12
HNF4A_.H.171. NELFe -0.01 0.0257676043390329  7e-02 4.9e+12
CTCF NF.YB -0.01 0.0257676043390329  7e-02 4.9e+12
BHLHE40 NRSF -0.01 0.0257676043390329  8e-02 4.9e+12
HNF4G_.SC.6558. NRSF -0.01 0.0257676043390329  8e-02 4.9e+12
NF.E2 NRSF -0.01 0.0257676043390329  9e-02 4.9e+12
CtBP2 p300_.F.4. -0.01 0.0257676043390329  7e-02 4.9e+12
HNF4A_.H.171. PAX5.N19 -0.01 0.0257676043390329  8e-02 4.9e+12
ERalpha_a Pbx3 -0.01 0.0257676043390329  8e-02 4.9e+12
IRF1 Pol3 -0.01 0.0257676043390329  9e-02 4.9e+12
AP.2alpha POU5F1_.SC.9081. -0.01 0.0257676043390329  7e-02 4.9e+12
E2F6 POU5F1_.SC.9081. -0.01 0.0257676043390329  8e-02 4.9e+12
Pol2.b. POU5F1_.SC.9081. -0.01 0.0257676043390329  9e-02 4.9e+12
E2F4 PRDM1_.Val90. -0.01 0.0257676043390329  8e-02 4.9e+12
NF.YB Rad21 -0.01 0.0257676043390329  7e-02 4.9e+12
p300 SMC3_.ab9263. -0.01 0.0257676043390329  8e-02 4.9e+12
ERalpha_a SP2_.SC.643. -0.01 0.0257676043390329  7e-02 4.9e+12
SMC3_.ab9263. SREBP1 -0.01 0.0257676043390329  8e-02 4.9e+12
eGFP.JunB SUZ12 -0.01 0.0257676043390329  7e-02 4.9e+12
ERRA SUZ12 -0.01 0.0257676043390329  9e-02 4.9e+12
FOXA2_.SC.6554. SUZ12 -0.01 0.0257676043390329  1e-01 4.9e+12
MEF2C_.SC.13268. SUZ12 -0.01 0.0257676043390329  7e-02 4.9e+12
Sin3Ak.20 TAL1_.SC.12984. -0.01 0.0257676043390329  7e-02 4.9e+12
NRSF THAP1_.SC.98174. -0.01 0.0257676043390329  9e-02 4.9e+12
CtBP2 TR4 -0.01 0.0257676043390329  7e-02 4.9e+12
GATA2_.CG2.96. TR4 -0.01 0.0257676043390329  7e-02 4.9e+12
BCL11A USF.1 -0.01 0.0257676043390329  9e-02 4.9e+12
CTCF_.SC.5916. USF1_.SC.8983. -0.01 0.0257676043390329  9e-02 4.9e+12
p300_.N.15. USF1_.SC.8983. -0.01 0.0257676043390329  7e-02 4.9e+12
BATF USF2 -0.01 0.0257676043390329  9e-02 4.9e+12
FOSL1_.SC.183. ZBTB33 -0.01 0.0257676043390329  7e-02 4.9e+12
TAL1_.SC.12984. ZEB1_.SC.25388. -0.01 0.0257676043390329  8e-02 4.9e+12
MafF_.M8194. Znf143_.16618.1.AP. -0.01 0.0257676043390329  9e-02 4.9e+12
CTCF_.C.20. ZZZ3 -0.01 0.0257676043390329  8e-02 4.9e+12
NF.YA ZZZ3 -0.01 0.0257676043390329  9e-02 4.9e+12
NF.YB ZZZ3 -0.01 0.0257676043390329  9e-02 4.9e+12
c.Fos CtBP2 -0.009 0.0398786541643684  1e-01 4.9e+12
BCL11A CTCFL_.SC.98982. -0.009 0.0398786541643684  1e-01 4.9e+12
BCL11A E2F4 -0.009 0.0398786541643684  1e-01 4.9e+12
EBF1_.C.8. eGFP.FOS -0.009 0.0398786541643684  1e-01 4.9e+12
EBF1_.C.8. eGFP.GATA2 -0.009 0.0398786541643684  1e-01 4.9e+12
CTCFL_.SC.98982. eGFP.HDAC8 -0.009 0.0398786541643684  1e-01 4.9e+12
AP.2gamma ERRA -0.009 0.0398786541643684  1e-01 4.9e+12
CtBP2 ERRA -0.009 0.0398786541643684  1e-01 4.9e+12
CHD2_.N.1250. FOSL1_.SC.183. -0.009 0.0398786541643684  1e-01 4.9e+12
CHD2_.N.1250. FOXA2_.SC.6554. -0.009 0.0398786541643684  1e-01 4.9e+12
BATF GABP -0.009 0.0398786541643684  1e-01 4.9e+12
EBF1_.C.8. GATA.2 -0.009 0.0398786541643684  1e-01 4.9e+12
c.Myc GATA2_.CG2.96. -0.009 0.0398786541643684  1e-01 4.9e+12
ATF3 GCN5 -0.009 0.0398786541643684  1e-01 4.9e+12
E2F4 GR -0.009 0.0398786541643684  1e-01 4.9e+12
ERRA GTF2F1_.RAP.74. -0.009 0.0398786541643684  1e-01 4.9e+12
CtBP2 HEY1 -0.009 0.0398786541643684  1e-01 4.9e+12
GATA2_.CG2.96. HNF4A -0.009 0.0398786541643684  1e-01 4.9e+12
CTCFL_.SC.98982. HSF1 -0.009 0.0398786541643684  1e-01 4.9e+12
CTCF_.SC.5916. HSF1 -0.009 0.0398786541643684  1e-01 4.9e+12
CtBP2 IRF3 -0.009 0.0398786541643684  1e-01 4.9e+12
ERalpha_a KAP1 -0.009 0.0398786541643684  1e-01 4.9e+12
GATA2_.CG2.96. Max -0.009 0.0398786541643684  1e-01 4.9e+12
IRF3 MEF2C_.SC.13268. -0.009 0.0398786541643684  1e-01 4.9e+12
EBF1_.C.8. NANOG_.SC.33759. -0.009 0.0398786541643684  1e-01 4.9e+12
GATA2_.CG2.96. NFKB -0.009 0.0398786541643684  1e-01 4.9e+12
eGFP.HDAC8 NF.YA -0.009 0.0398786541643684  1e-01 4.9e+12
FOXA1_.SC.101058. NRSF -0.009 0.0398786541643684  1e-01 4.9e+12
GR NRSF -0.009 0.0398786541643684  1e-01 4.9e+12
MafK_.ab50322. NRSF -0.009 0.0398786541643684  1e-01 4.9e+12
GABP p300_.N.15. -0.009 0.0398786541643684  1e-01 4.9e+12
GATA.1 PGC1A -0.009 0.0398786541643684  1e-01 4.9e+12
BATF Pol2 -0.009 0.0398786541643684  1e-01 4.9e+12
AP.2gamma Pol3 -0.009 0.0398786541643684  1e-01 4.9e+12
AP.2gamma POU5F1_.SC.9081. -0.009 0.0398786541643684  1e-01 4.9e+12
c.Myc POU5F1_.SC.9081. -0.009 0.0398786541643684  1e-01 4.9e+12
Nrf1 PRDM1_.Val90. -0.009 0.0398786541643684  1e-01 4.9e+12
NRSF PU.1 -0.009 0.0398786541643684  1e-01 4.9e+12
FOXA1_.SC.101058. Rad21 -0.009 0.0398786541643684  1e-01 4.9e+12
NELFe Rad21 -0.009 0.0398786541643684  1e-01 4.9e+12
Pbx3 Rad21 -0.009 0.0398786541643684  1e-01 4.9e+12
CTCF RFX5_.N.494. -0.009 0.0398786541643684  1e-01 4.9e+12
FOXA1_.SC.101058. RFX5_.N.494. -0.009 0.0398786541643684  1e-01 4.9e+12
NRSF RFX5_.N.494. -0.009 0.0398786541643684  1e-01 4.9e+12
IRF1 RPC155 -0.009 0.0398786541643684  1e-01 4.9e+12
NRSF RXRA -0.009 0.0398786541643684  1e-01 4.9e+12
EBF SIX5 -0.009 0.0398786541643684  1e-01 4.9e+12
CTCF SP1 -0.009 0.0398786541643684  1e-01 4.9e+12
MEF2C_.SC.13268. SP2_.SC.643. -0.009 0.0398786541643684  1e-01 4.9e+12
POU5F1_.SC.9081. SP2_.SC.643. -0.009 0.0398786541643684  1e-01 4.9e+12
CEBPB SPT20 -0.009 0.0398786541643684  1e-01 4.9e+12
NELFe SREBP1 -0.009 0.0398786541643684  1e-01 4.9e+12
NRSF SREBP1 -0.009 0.0398786541643684  1e-01 4.9e+12
CTCFL_.SC.98982. SREBP2 -0.009 0.0398786541643684  1e-01 4.9e+12
NANOG_.SC.33759. SRF -0.009 0.0398786541643684  1e-01 4.9e+12
E2F6 STAT2 -0.009 0.0398786541643684  1e-01 4.9e+12
HEY1 STAT2 -0.009 0.0398786541643684  1e-01 4.9e+12
NF.YA STAT2 -0.009 0.0398786541643684  1e-01 4.9e+12
NELFe SUZ12 -0.009 0.0398786541643684  1e-01 4.9e+12
SETDB1 SUZ12 -0.009 0.0398786541643684  1e-01 4.9e+12
CTCF TAL1_.SC.12984. -0.009 0.0398786541643684  1e-01 4.9e+12
E2F1 TAL1_.SC.12984. -0.009 0.0398786541643684  1e-01 4.9e+12
PAX5.N19 TAL1_.SC.12984. -0.009 0.0398786541643684  1e-01 4.9e+12
SIX5 TAL1_.SC.12984. -0.009 0.0398786541643684  1e-01 4.9e+12
NRSF TFIIIC.110 -0.009 0.0398786541643684  1e-01 4.9e+12
STAT3 TFIIIC.110 -0.009 0.0398786541643684  1e-01 4.9e+12
BCL11A THAP1_.SC.98174. -0.009 0.0398786541643684  1e-01 4.9e+12
eGFP.FOS THAP1_.SC.98174. -0.009 0.0398786541643684  1e-01 4.9e+12
HSF1 THAP1_.SC.98174. -0.009 0.0398786541643684  1e-01 4.9e+12
STAT2 THAP1_.SC.98174. -0.009 0.0398786541643684  1e-01 4.9e+12
BATF TR4 -0.009 0.0398786541643684  1e-01 4.9e+12
RFX5_.N.494. TR4 -0.009 0.0398786541643684  1e-01 4.9e+12
BDP1 USF.1 -0.009 0.0398786541643684  1e-01 4.9e+12
RPC155 USF.1 -0.009 0.0398786541643684  1e-01 4.9e+12
PRDM1_.Val90. YY1 -0.009 0.0398786541643684  1e-01 4.9e+12
eGFP.JunB ZBTB33 -0.009 0.0398786541643684  1e-01 4.9e+12
eGFP.NR4A1 ZBTB7A_.SC.34508. -0.009 0.0398786541643684  1e-01 4.9e+12
GATA2_.CG2.96. ZEB1_.SC.25388. -0.009 0.0398786541643684  1e-01 4.9e+12
STAT2 Znf143_.16618.1.AP. -0.009 0.0398786541643684  1e-01 4.9e+12
BDP1 CHD2_.N.1250. -0.008 0.0619691119691119  2e-01 4.9e+12
BRF1 CTCF -0.008 0.0619691119691119  2e-01 4.9e+12
BDP1 E2F1 -0.008 0.0619691119691119  2e-01 4.9e+12
CHD2_.N.1250. eGFP.JunB -0.008 0.0619691119691119  2e-01 4.9e+12
EBF1_.C.8. eGFP.JunB -0.008 0.0619691119691119  1e-01 4.9e+12
BHLHE40 GATA2_.CG2.96. -0.008 0.0619691119691119  1e-01 4.9e+12
FOXA1_.SC.101058. GATA2_.CG2.96. -0.008 0.0619691119691119  2e-01 4.9e+12
c.Jun GCN5 -0.008 0.0619691119691119  2e-01 4.9e+12
ELF1_.SC.631. GR -0.008 0.0619691119691119  1e-01 4.9e+12
GRp20 GTF2B -0.008 0.0619691119691119  2e-01 4.9e+12
CHD2_.N.1250. HNF4A_.H.171. -0.008 0.0619691119691119  2e-01 4.9e+12
GATA.1 HSF1 -0.008 0.0619691119691119  2e-01 4.9e+12
BDP1 IRF1 -0.008 0.0619691119691119  1e-01 4.9e+12
CTCF_.C.20. IRF3 -0.008 0.0619691119691119  2e-01 4.9e+12
ATF3 MafF_.M8194. -0.008 0.0619691119691119  2e-01 4.9e+12
CTCF MEF2C_.SC.13268. -0.008 0.0619691119691119  2e-01 4.9e+12
GRp20 NF.E2 -0.008 0.0619691119691119  2e-01 4.9e+12
NELFe NF.E2_.H.230. -0.008 0.0619691119691119  2e-01 4.9e+12
ERalpha_a NF.YA -0.008 0.0619691119691119  2e-01 4.9e+12
GR NF.YA -0.008 0.0619691119691119  2e-01 4.9e+12
CTCF_.C.20. NF.YB -0.008 0.0619691119691119  2e-01 4.9e+12
MafK_.ab50322. NF.YB -0.008 0.0619691119691119  2e-01 4.9e+12
NANOG_.SC.33759. Nrf1 -0.008 0.0619691119691119  2e-01 4.9e+12
BATF NRSF -0.008 0.0619691119691119  2e-01 4.9e+12
BCLAF1_.M33.P5B11. NRSF -0.008 0.0619691119691119  2e-01 4.9e+12
c.Jun NRSF -0.008 0.0619691119691119  2e-01 4.9e+12
eGFP.FOS NRSF -0.008 0.0619691119691119  2e-01 4.9e+12
eGFP.JunB NRSF -0.008 0.0619691119691119  1e-01 4.9e+12
eGFP.JunD NRSF -0.008 0.0619691119691119  1e-01 4.9e+12
GRp20 NRSF -0.008 0.0619691119691119  1e-01 4.9e+12
MafK_.SC.477. NRSF -0.008 0.0619691119691119  2e-01 4.9e+12
NF.E2_.H.230. NRSF -0.008 0.0619691119691119  2e-01 4.9e+12
CTCF_.SC.5916. p300_.F.4. -0.008 0.0619691119691119  1e-01 4.9e+12
ELF1_.SC.631. p300_.N.15. -0.008 0.0619691119691119  2e-01 4.9e+12
eGFP.GATA2 PAX5.N19 -0.008 0.0619691119691119  1e-01 4.9e+12
BATF Pol2.phosphoS2. -0.008 0.0619691119691119  2e-01 4.9e+12
BCL11A Pol2.phosphoS2. -0.008 0.0619691119691119  2e-01 4.9e+12
AP.2alpha Pol3 -0.008 0.0619691119691119  2e-01 4.9e+12
GABP POU5F1_.SC.9081. -0.008 0.0619691119691119  2e-01 4.9e+12
IRF3 POU5F1_.SC.9081. -0.008 0.0619691119691119  2e-01 4.9e+12
Pol2.phosphoS2. POU5F1_.SC.9081. -0.008 0.0619691119691119  2e-01 4.9e+12
CtBP2 PRDM1_.Val90. -0.008 0.0619691119691119  2e-01 4.9e+12
BDP1 PU.1 -0.008 0.0619691119691119  2e-01 4.9e+12
BATF Rad21 -0.008 0.0619691119691119  2e-01 4.9e+12
NF.YA Rad21 -0.008 0.0619691119691119  1e-01 4.9e+12
PRDM1_.Val90. Rad21 -0.008 0.0619691119691119  2e-01 4.9e+12
FOSL1_.SC.183. RFX5_.N.494. -0.008 0.0619691119691119  2e-01 4.9e+12
GR RFX5_.N.494. -0.008 0.0619691119691119  2e-01 4.9e+12
HNF4A_.H.171. RFX5_.N.494. -0.008 0.0619691119691119  1e-01 4.9e+12
PU.1 RPC155 -0.008 0.0619691119691119  1e-01 4.9e+12
EBF1_.C.8. SETDB1 -0.008 0.0619691119691119  2e-01 4.9e+12
FOSL2 SETDB1 -0.008 0.0619691119691119  2e-01 4.9e+12
CTCF_.SC.5916. SIRT6 -0.008 0.0619691119691119  2e-01 4.9e+12
BATF SMC3_.ab9263. -0.008 0.0619691119691119  2e-01 4.9e+12
ERalpha_a SMC3_.ab9263. -0.008 0.0619691119691119  1e-01 4.9e+12
PRDM1_.Val90. SMC3_.ab9263. -0.008 0.0619691119691119  1e-01 4.9e+12
GR SP2_.SC.643. -0.008 0.0619691119691119  2e-01 4.9e+12
FOXA1_.C.20. SPT20 -0.008 0.0619691119691119  1e-01 4.9e+12
BRCA1_.C.1863. STAT2 -0.008 0.0619691119691119  2e-01 4.9e+12
c.Fos STAT2 -0.008 0.0619691119691119  1e-01 4.9e+12
CTCFL_.SC.98982. STAT2 -0.008 0.0619691119691119  2e-01 4.9e+12
NRSF STAT2 -0.008 0.0619691119691119  2e-01 4.9e+12
Pol2.b. STAT2 -0.008 0.0619691119691119  1e-01 4.9e+12
CtBP2 STAT3 -0.008 0.0619691119691119  2e-01 4.9e+12
NRSF STAT3 -0.008 0.0619691119691119  2e-01 4.9e+12
BCL3 SUZ12 -0.008 0.0619691119691119  2e-01 4.9e+12
eGFP.FOS SUZ12 -0.008 0.0619691119691119  1e-01 4.9e+12
PRDM1_.Val90. SUZ12 -0.008 0.0619691119691119  2e-01 4.9e+12
SIRT6 SUZ12 -0.008 0.0619691119691119  2e-01 4.9e+12
BATF TAF1 -0.008 0.0619691119691119  2e-01 4.9e+12
STAT2 TAF1 -0.008 0.0619691119691119  1e-01 4.9e+12
NF.E2_.H.230. TAF7_.SQ.8. -0.008 0.0619691119691119  1e-01 4.9e+12
STAT2 TAF7_.SQ.8. -0.008 0.0619691119691119  2e-01 4.9e+12
Egr.1 TAL1_.SC.12984. -0.008 0.0619691119691119  1e-01 4.9e+12
NRSF TAL1_.SC.12984. -0.008 0.0619691119691119  2e-01 4.9e+12
TAF7_.SQ.8. TAL1_.SC.12984. -0.008 0.0619691119691119  2e-01 4.9e+12
NRSF TBP -0.008 0.0619691119691119  1e-01 4.9e+12
BDP1 TCF12 -0.008 0.0619691119691119  2e-01 4.9e+12
RPC155 TCF12 -0.008 0.0619691119691119  1e-01 4.9e+12
POU5F1_.SC.9081. TCF4 -0.008 0.0619691119691119  2e-01 4.9e+12
STAT2 TCF4 -0.008 0.0619691119691119  2e-01 4.9e+12
CtBP2 TFIIIC.110 -0.008 0.0619691119691119  1e-01 4.9e+12
GCN5 TR4 -0.008 0.0619691119691119  2e-01 4.9e+12
CtBP2 USF1_.SC.8983. -0.008 0.0619691119691119  2e-01 4.9e+12
RPC155 USF1_.SC.8983. -0.008 0.0619691119691119  2e-01 4.9e+12
BCL11A USF2 -0.008 0.0619691119691119  2e-01 4.9e+12
CtBP2 USF2 -0.008 0.0619691119691119  1e-01 4.9e+12
CTCF_.SC.5916. USF2 -0.008 0.0619691119691119  1e-01 4.9e+12
FOXA2_.SC.6554. USF2 -0.008 0.0619691119691119  2e-01 4.9e+12
TAL1_.SC.12984. YY1 -0.008 0.0619691119691119  1e-01 4.9e+12
BCL11A YY1_.C.20. -0.008 0.0619691119691119  2e-01 4.9e+12
ERalpha_a YY1_.C.20. -0.008 0.0619691119691119  2e-01 4.9e+12
STAT1 YY1_.C.20. -0.008 0.0619691119691119  2e-01 4.9e+12
NRSF ZBTB33 -0.008 0.0619691119691119  2e-01 4.9e+12
TAL1_.SC.12984. ZBTB33 -0.008 0.0619691119691119  2e-01 4.9e+12
eGFP.HDAC8 ZBTB7A_.SC.34508. -0.008 0.0619691119691119  2e-01 4.9e+12
POU5F1_.SC.9081. ZEB1_.SC.25388. -0.008 0.0619691119691119  2e-01 4.9e+12
HNF4G_.SC.6558. ZNF263 -0.008 0.0619691119691119  2e-01 4.9e+12
p300_.N.15. ZNF263 -0.008 0.0619691119691119  2e-01 4.9e+12
ATF3 ZZZ3 -0.008 0.0619691119691119  2e-01 4.9e+12
CCNT2 ZZZ3 -0.008 0.0619691119691119  2e-01 4.9e+12
c.Jun ZZZ3 -0.008 0.0619691119691119  2e-01 4.9e+12
CTCF_.SC.5916. ZZZ3 -0.008 0.0619691119691119  2e-01 4.9e+12
PU.1 ZZZ3 -0.008 0.0619691119691119  2e-01 4.9e+12
ATF3 BATF -0.007 0.0920849420849421  2e-01 4.9e+12
BATF Brg1 -0.007 0.0920849420849421  2e-01 4.9e+12
BRF1 CHD2_.N.1250. -0.007 0.0920849420849421  2e-01 4.9e+12
BDP1 CtBP2 -0.007 0.0920849420849421  2e-01 4.9e+12
CHD2_.N.1250. CtBP2 -0.007 0.0920849420849421  2e-01 4.9e+12
BCL11A E2F1 -0.007 0.0920849420849421  2e-01 4.9e+12
CTCF_.SC.5916. eGFP.HDAC8 -0.007 0.0920849420849421  2e-01 4.9e+12
CEBPB ERalpha_a -0.007 0.0920849420849421  2e-01 4.9e+12
AP.2alpha ERRA -0.007 0.0920849420849421  2e-01 4.9e+12
CTCF_.C.20. ERRA -0.007 0.0920849420849421  3e-01 4.9e+12
CTCF_.SC.5916. ERRA -0.007 0.0920849420849421  2e-01 4.9e+12
CTCF_.C.20. FOSL1_.SC.183. -0.007 0.0920849420849421  2e-01 4.9e+12
EBF1_.C.8. FOSL1_.SC.183. -0.007 0.0920849420849421  2e-01 4.9e+12
BCL3 FOXA1_.SC.101058. -0.007 0.0920849420849421  2e-01 4.9e+12
CTCF_.C.20. FOXA1_.SC.101058. -0.007 0.0920849420849421  3e-01 4.9e+12
EBF FOXA1_.SC.101058. -0.007 0.0920849420849421  2e-01 4.9e+12
BCL3 FOXA2_.SC.6554. -0.007 0.0920849420849421  2e-01 4.9e+12
Brg1 FOXA2_.SC.6554. -0.007 0.0920849420849421  2e-01 4.9e+12
ELK4 GATA2_.CG2.96. -0.007 0.0920849420849421  2e-01 4.9e+12
FOXA1_.C.20. GCN5 -0.007 0.0920849420849421  2e-01 4.9e+12
FOSL1_.SC.183. GRp20 -0.007 0.0920849420849421  2e-01 4.9e+12
GR GRp20 -0.007 0.0920849420849421  2e-01 4.9e+12
BCL11A HEY1 -0.007 0.0920849420849421  2e-01 4.9e+12
BRCA1_.C.1863. HNF4A_.H.171. -0.007 0.0920849420849421  2e-01 4.9e+12
BATF Ini1 -0.007 0.0920849420849421  2e-01 4.9e+12
GCN5 IRF3 -0.007 0.0920849420849421  2e-01 4.9e+12
ERRA IRF4_.M.17. -0.007 0.0920849420849421  2e-01 4.9e+12
GTF2B MafF_.M8194. -0.007 0.0920849420849421  2e-01 4.9e+12
GRp20 MafK_.ab50322. -0.007 0.0920849420849421  2e-01 4.9e+12
IRF1 MafK_.ab50322. -0.007 0.0920849420849421  2e-01 4.9e+12
CtBP2 MafK_.SC.477. -0.007 0.0920849420849421  2e-01 4.9e+12
BATF Max -0.007 0.0920849420849421  2e-01 4.9e+12
BATF NELFe -0.007 0.0920849420849421  2e-01 4.9e+12
MafF_.M8194. NELFe -0.007 0.0920849420849421  2e-01 4.9e+12
BATF NF.E2 -0.007 0.0920849420849421  2e-01 4.9e+12
BCL11A NF.E2 -0.007 0.0920849420849421  2e-01 4.9e+12
FOXA1_.C.20. NF.E2 -0.007 0.0920849420849421  2e-01 4.9e+12
FOXA2_.SC.6554. NF.E2 -0.007 0.0920849420849421  2e-01 4.9e+12
GABP NF.E2 -0.007 0.0920849420849421  2e-01 4.9e+12
E2F1 NF.E2_.H.230. -0.007 0.0920849420849421  2e-01 4.9e+12
eGFP.GATA2 NF.E2_.H.230. -0.007 0.0920849420849421  2e-01 4.9e+12
GRp20 NF.E2_.H.230. -0.007 0.0920849420849421  2e-01 4.9e+12
GCN5 NF.YA -0.007 0.0920849420849421  2e-01 4.9e+12
MafK_.ab50322. NF.YA -0.007 0.0920849420849421  2e-01 4.9e+12
eGFP.FOS NF.YB -0.007 0.0920849420849421  2e-01 4.9e+12
ERalpha_a NF.YB -0.007 0.0920849420849421  2e-01 4.9e+12
GCN5 NF.YB -0.007 0.0920849420849421  2e-01 4.9e+12
GR NF.YB -0.007 0.0920849420849421  2e-01 4.9e+12
BATF Nrf1 -0.007 0.0920849420849421  2e-01 4.9e+12
eGFP.NR4A1 Nrf1 -0.007 0.0920849420849421  2e-01 4.9e+12
FOXA2_.SC.6554. Nrf1 -0.007 0.0920849420849421  2e-01 4.9e+12
BCL11A NRSF -0.007 0.0920849420849421  2e-01 4.9e+12
HSF1 NRSF -0.007 0.0920849420849421  2e-01 4.9e+12
MafF_.M8194. NRSF -0.007 0.0920849420849421  2e-01 4.9e+12
MEF2C_.SC.13268. NRSF -0.007 0.0920849420849421  2e-01 4.9e+12
eGFP.HDAC8 p300 -0.007 0.0920849420849421  2e-01 4.9e+12
NF.E2 p300_.N.15. -0.007 0.0920849420849421  2e-01 4.9e+12
CTCF_.SC.5916. Pbx3 -0.007 0.0920849420849421  2e-01 4.9e+12
eGFP.HDAC8 Pbx3 -0.007 0.0920849420849421  2e-01 4.9e+12
p300_.N.15. Pbx3 -0.007 0.0920849420849421  2e-01 4.9e+12
CtBP2 PGC1A -0.007 0.0920849420849421  2e-01 4.9e+12
BHLHE40 POU5F1_.SC.9081. -0.007 0.0920849420849421  2e-01 4.9e+12
HEY1 POU5F1_.SC.9081. -0.007 0.0920849420849421  2e-01 4.9e+12
BAF170 PRDM1_.Val90. -0.007 0.0920849420849421  2e-01 4.9e+12
BRF1 PU.1 -0.007 0.0920849420849421  2e-01 4.9e+12
Pol3 PU.1 -0.007 0.0920849420849421  2e-01 4.9e+12
eGFP.HDAC8 Rad21 -0.007 0.0920849420849421  2e-01 4.9e+12
ERRA Rad21 -0.007 0.0920849420849421  2e-01 4.9e+12
IRF3 Rad21 -0.007 0.0920849420849421  3e-01 4.9e+12
NF.E2 Rad21 -0.007 0.0920849420849421  2e-01 4.9e+12
BHLHE40 RFX5_.N.494. -0.007 0.0920849420849421  2e-01 4.9e+12
E2F6 RFX5_.N.494. -0.007 0.0920849420849421  2e-01 4.9e+12
eGFP.FOS RFX5_.N.494. -0.007 0.0920849420849421  3e-01 4.9e+12
ETS1 RFX5_.N.494. -0.007 0.0920849420849421  2e-01 4.9e+12
GATA.2 RFX5_.N.494. -0.007 0.0920849420849421  2e-01 4.9e+12
CtBP2 RPC155 -0.007 0.0920849420849421  2e-01 4.9e+12
CTCF_.C.20. SIRT6 -0.007 0.0920849420849421  2e-01 4.9e+12
GR SIRT6 -0.007 0.0920849420849421  2e-01 4.9e+12
MafK_.ab50322. SIRT6 -0.007 0.0920849420849421  2e-01 4.9e+12
RFX5_.N.494. SIRT6 -0.007 0.0920849420849421  2e-01 4.9e+12
PRDM1_.Val90. SIX5 -0.007 0.0920849420849421  2e-01 4.9e+12
FOXA2_.SC.6554. SMC3_.ab9263. -0.007 0.0920849420849421  2e-01 4.9e+12
IRF3 SMC3_.ab9263. -0.007 0.0920849420849421  2e-01 4.9e+12
NF.E2 SMC3_.ab9263. -0.007 0.0920849420849421  2e-01 4.9e+12
AP.2gamma SPT20 -0.007 0.0920849420849421  2e-01 4.9e+12
BHLHE40 SPT20 -0.007 0.0920849420849421  2e-01 4.9e+12
BATF SREBP1 -0.007 0.0920849420849421  2e-01 4.9e+12
BCL11A SREBP1 -0.007 0.0920849420849421  2e-01 4.9e+12
MEF2C_.SC.13268. SREBP1 -0.007 0.0920849420849421  2e-01 4.9e+12
BCLAF1_.M33.P5B11. SREBP2 -0.007 0.0920849420849421  2e-01 4.9e+12
CTCF_.SC.5916. SREBP2 -0.007 0.0920849420849421  2e-01 4.9e+12
E2F1 SREBP2 -0.007 0.0920849420849421  2e-01 4.9e+12
ELK4 SREBP2 -0.007 0.0920849420849421  2e-01 4.9e+12
PU.1 SREBP2 -0.007 0.0920849420849421  2e-01 4.9e+12
Rad21 SREBP2 -0.007 0.0920849420849421  2e-01 4.9e+12
SMC3_.ab9263. SREBP2 -0.007 0.0920849420849421  2e-01 4.9e+12
BATF SRF -0.007 0.0920849420849421  2e-01 4.9e+12
RFX5_.N.494. SRF -0.007 0.0920849420849421  2e-01 4.9e+12
FOSL2 STAT1 -0.007 0.0920849420849421  2e-01 4.9e+12
GATA2_.CG2.96. STAT1 -0.007 0.0920849420849421  2e-01 4.9e+12
NRSF STAT1 -0.007 0.0920849420849421  2e-01 4.9e+12
p300_.F.4. STAT1 -0.007 0.0920849420849421  2e-01 4.9e+12
E2F6_.H.50. STAT2 -0.007 0.0920849420849421  2e-01 4.9e+12
Egr.1 STAT2 -0.007 0.0920849420849421  2e-01 4.9e+12
ELK4 STAT2 -0.007 0.0920849420849421  2e-01 4.9e+12
FOSL1_.SC.183. STAT2 -0.007 0.0920849420849421  2e-01 4.9e+12
MafK_.ab50322. STAT2 -0.007 0.0920849420849421  2e-01 4.9e+12
NF.E2 STAT2 -0.007 0.0920849420849421  2e-01 4.9e+12
PAX5.N19 STAT2 -0.007 0.0920849420849421  2e-01 4.9e+12
SREBP1 STAT2 -0.007 0.0920849420849421  2e-01 4.9e+12
BDP1 SUZ12 -0.007 0.0920849420849421  2e-01 4.9e+12
ERalpha_a SUZ12 -0.007 0.0920849420849421  2e-01 4.9e+12
GATA2_.CG2.96. SUZ12 -0.007 0.0920849420849421  2e-01 4.9e+12
GCN5 SUZ12 -0.007 0.0920849420849421  2e-01 4.9e+12
p300_.F.4. SUZ12 -0.007 0.0920849420849421  2e-01 4.9e+12
RPC155 SUZ12 -0.007 0.0920849420849421  2e-01 4.9e+12
SREBP2 SUZ12 -0.007 0.0920849420849421  3e-01 4.9e+12
BAF170 TAL1_.SC.12984. -0.007 0.0920849420849421  2e-01 4.9e+12
GR TAL1_.SC.12984. -0.007 0.0920849420849421  3e-01 4.9e+12
NELFe TAL1_.SC.12984. -0.007 0.0920849420849421  2e-01 4.9e+12
SREBP1 TAL1_.SC.12984. -0.007 0.0920849420849421  2e-01 4.9e+12
BRF1 TCF12 -0.007 0.0920849420849421  2e-01 4.9e+12
Pol3 TCF12 -0.007 0.0920849420849421  2e-01 4.9e+12
NRSF TCF4 -0.007 0.0920849420849421  2e-01 4.9e+12
TAL1_.SC.12984. TCF4 -0.007 0.0920849420849421  2e-01 4.9e+12
MafK_.ab50322. TFIIIC.110 -0.007 0.0920849420849421  2e-01 4.9e+12
STAT2 TFIIIC.110 -0.007 0.0920849420849421  2e-01 4.9e+12
GATA2_.CG2.96. THAP1_.SC.98174. -0.007 0.0920849420849421  2e-01 4.9e+12
TFIIIC.110 THAP1_.SC.98174. -0.007 0.0920849420849421  2e-01 4.9e+12
NRSF TR4 -0.007 0.0920849420849421  2e-01 4.9e+12
BRF1 USF.1 -0.007 0.0920849420849421  2e-01 4.9e+12
FOXA2_.SC.6554. USF.1 -0.007 0.0920849420849421  2e-01 4.9e+12
BDP1 USF1_.SC.8983. -0.007 0.0920849420849421  2e-01 4.9e+12
ERalpha_a USF1_.SC.8983. -0.007 0.0920849420849421  2e-01 4.9e+12
ERalpha_a USF2 -0.007 0.0920849420849421  2e-01 4.9e+12
NRSF WHIP -0.007 0.0920849420849421  2e-01 4.9e+12
Pbx3 WHIP -0.007 0.0920849420849421  2e-01 4.9e+12
PRDM1_.Val90. WHIP -0.007 0.0920849420849421  2e-01 4.9e+12
ERalpha_a YY1 -0.007 0.0920849420849421  2e-01 4.9e+12
FOXA2_.SC.6554. YY1 -0.007 0.0920849420849421  2e-01 4.9e+12
GR YY1 -0.007 0.0920849420849421  2e-01 4.9e+12
RFX5_.N.494. ZBTB33 -0.007 0.0920849420849421  2e-01 4.9e+12
BCL11A ZBTB7A_.SC.34508. -0.007 0.0920849420849421  2e-01 4.9e+12
FOXA2_.SC.6554. ZEB1_.SC.25388. -0.007 0.0920849420849421  2e-01 4.9e+12
AP.2gamma ZZZ3 -0.007 0.0920849420849421  2e-01 4.9e+12
Rad21 ZZZ3 -0.007 0.0920849420849421  2e-01 4.9e+12
SMC3_.ab9263. ZZZ3 -0.007 0.0920849420849421  2e-01 4.9e+12
BDP1 BHLHE40 -0.006 0.131568302996874  3e-01 4.9e+12
BRCA1_.C.1863. BRF1 -0.006 0.131568302996874  3e-01 4.9e+12
BRF2 c.Fos -0.006 0.131568302996874  3e-01 4.9e+12
BHLHE40 CtBP2 -0.006 0.131568302996874  3e-01 4.9e+12
BRCA1_.C.1863. CtBP2 -0.006 0.131568302996874  3e-01 4.9e+12
BRF1 CtBP2 -0.006 0.131568302996874  3e-01 4.9e+12
BATF CTCFL_.SC.98982. -0.006 0.131568302996874  3e-01 4.9e+12
BAF170 eGFP.HDAC8 -0.006 0.131568302996874  3e-01 4.9e+12
BRCA1_.C.1863. eGFP.HDAC8 -0.006 0.131568302996874  3e-01 4.9e+12
CTCF eGFP.HDAC8 -0.006 0.131568302996874  3e-01 4.9e+12
EBF eGFP.JunB -0.006 0.131568302996874  3e-01 4.9e+12
Brg1 ERalpha_a -0.006 0.131568302996874  3e-01 4.9e+12
CTCF_.C.20. ERalpha_a -0.006 0.131568302996874  3e-01 4.9e+12
CTCF_.SC.5916. ERalpha_a -0.006 0.131568302996874  3e-01 4.9e+12
E2F1 ERRA -0.006 0.131568302996874  3e-01 4.9e+12
ERalpha_a FOSL1_.SC.183. -0.006 0.131568302996874  3e-01 4.9e+12
CHD2_.N.1250. FOSL2 -0.006 0.131568302996874  3e-01 4.9e+12
CtBP2 FOSL2 -0.006 0.131568302996874  3e-01 4.9e+12
CTCF_.SC.5916. FOSL2 -0.006 0.131568302996874  3e-01 4.9e+12
CTCF FOXA1_.SC.101058. -0.006 0.131568302996874  3e-01 4.9e+12
BDP1 GATA.2 -0.006 0.131568302996874  3e-01 4.9e+12
AP.2gamma GATA2_.CG2.96. -0.006 0.131568302996874  3e-01 4.9e+12
FOSL2 GATA2_.CG2.96. -0.006 0.131568302996874  3e-01 4.9e+12
FOXA2_.SC.6554. GATA2_.CG2.96. -0.006 0.131568302996874  3e-01 4.9e+12
BHLHE40 GCN5 -0.006 0.131568302996874  3e-01 4.9e+12
FOXA1_.SC.101058. GCN5 -0.006 0.131568302996874  3e-01 4.9e+12
GATA.1 GCN5 -0.006 0.131568302996874  3e-01 4.9e+12
GATA.2 GCN5 -0.006 0.131568302996874  3e-01 4.9e+12
AP.2gamma GRp20 -0.006 0.131568302996874  3e-01 4.9e+12
eGFP.FOS GRp20 -0.006 0.131568302996874  3e-01 4.9e+12
BHLHE40 GTF2B -0.006 0.131568302996874  3e-01 4.9e+12
GATA2_.CG2.96. GTF2B -0.006 0.131568302996874  3e-01 4.9e+12
EBF HNF4A_.H.171. -0.006 0.131568302996874  3e-01 4.9e+12
GTF2B HNF4A_.H.171. -0.006 0.131568302996874  3e-01 4.9e+12
CTCF_.C.20. HNF4G_.SC.6558. -0.006 0.131568302996874  3e-01 4.9e+12
Brg1 HSF1 -0.006 0.131568302996874  3e-01 4.9e+12
GR HSF1 -0.006 0.131568302996874  3e-01 4.9e+12
GRp20 HSF1 -0.006 0.131568302996874  3e-01 4.9e+12
BATF IRF1 -0.006 0.131568302996874  3e-01 4.9e+12
eGFP.HDAC8 IRF3 -0.006 0.131568302996874  3e-01 4.9e+12
eGFP.JunB IRF3 -0.006 0.131568302996874  3e-01 4.9e+12
HSF1 MafK_.ab50322. -0.006 0.131568302996874  3e-01 4.9e+12
ERRA MEF2A -0.006 0.131568302996874  3e-01 4.9e+12
eGFP.GATA2 MEF2C_.SC.13268. -0.006 0.131568302996874  3e-01 4.9e+12
BCLAF1_.M33.P5B11. NANOG_.SC.33759. -0.006 0.131568302996874  3e-01 4.9e+12
EBF NANOG_.SC.33759. -0.006 0.131568302996874  3e-01 4.9e+12
GATA3_.SC.268. NANOG_.SC.33759. -0.006 0.131568302996874  3e-01 4.9e+12
MEF2A NANOG_.SC.33759. -0.006 0.131568302996874  3e-01 4.9e+12
GATA2_.CG2.96. NELFe -0.006 0.131568302996874  3e-01 4.9e+12
IRF4_.M.17. NELFe -0.006 0.131568302996874  3e-01 4.9e+12
BCLAF1_.M33.P5B11. NF.E2 -0.006 0.131568302996874  3e-01 4.9e+12
BATF NF.E2_.H.230. -0.006 0.131568302996874  3e-01 4.9e+12
BCL11A NF.E2_.H.230. -0.006 0.131568302996874  3e-01 4.9e+12
CTCF_.C.20. NF.YA -0.006 0.131568302996874  3e-01 4.9e+12
Egr.1 NRSF -0.006 0.131568302996874  3e-01 4.9e+12
GATA2_.CG2.96. NRSF -0.006 0.131568302996874  3e-01 4.9e+12
IRF3 NRSF -0.006 0.131568302996874  3e-01 4.9e+12
JunD NRSF -0.006 0.131568302996874  3e-01 4.9e+12
NELFe NRSF -0.006 0.131568302996874  3e-01 4.9e+12
NRSF p300 -0.006 0.131568302996874  3e-01 4.9e+12
ATF3 p300_.F.4. -0.006 0.131568302996874  3e-01 4.9e+12
NRSF p300_.F.4. -0.006 0.131568302996874  3e-01 4.9e+12
GRp20 p300_.N.15. -0.006 0.131568302996874  3e-01 4.9e+12
NF.E2_.H.230. p300_.N.15. -0.006 0.131568302996874  3e-01 4.9e+12
MafK_.ab50322. Pbx3 -0.006 0.131568302996874  3e-01 4.9e+12
eGFP.NR4A1 Pol2.phosphoS2. -0.006 0.131568302996874  3e-01 4.9e+12
BRCA1_.C.1863. Pol3 -0.006 0.131568302996874  3e-01 4.9e+12
CHD2_.N.1250. Pol3 -0.006 0.131568302996874  3e-01 4.9e+12
CtBP2 Pol3 -0.006 0.131568302996874  3e-01 4.9e+12
E2F1 Pol3 -0.006 0.131568302996874  3e-01 4.9e+12
E2F6_.H.50. POU5F1_.SC.9081. -0.006 0.131568302996874  3e-01 4.9e+12
FOXA1_.SC.101058. POU5F1_.SC.9081. -0.006 0.131568302996874  3e-01 4.9e+12
NF.YA POU5F1_.SC.9081. -0.006 0.131568302996874  3e-01 4.9e+12
BAF155 PRDM1_.Val90. -0.006 0.131568302996874  3e-01 4.9e+12
BHLHE40 PRDM1_.Val90. -0.006 0.131568302996874  3e-01 4.9e+12
ETS1 PRDM1_.Val90. -0.006 0.131568302996874  3e-01 4.9e+12
GATA.2 PRDM1_.Val90. -0.006 0.131568302996874  3e-01 4.9e+12
POU5F1_.SC.9081. PU.1 -0.006 0.131568302996874  3e-01 4.9e+12
BRCA1_.C.1863. Rad21 -0.006 0.131568302996874  3e-01 4.9e+12
ERalpha_a Rad21 -0.006 0.131568302996874  3e-01 4.9e+12
HNF4G_.SC.6558. Rad21 -0.006 0.131568302996874  3e-01 4.9e+12
ERalpha_a RFX5_.N.494. -0.006 0.131568302996874  3e-01 4.9e+12
FOXA2_.SC.6554. RFX5_.N.494. -0.006 0.131568302996874  3e-01 4.9e+12
HNF4A RFX5_.N.494. -0.006 0.131568302996874  3e-01 4.9e+12
MafF_.M8194. RFX5_.N.494. -0.006 0.131568302996874  3e-01 4.9e+12
MEF2C_.SC.13268. RFX5_.N.494. -0.006 0.131568302996874  3e-01 4.9e+12
BHLHE40 RPC155 -0.006 0.131568302996874  3e-01 4.9e+12
GATA.2 RPC155 -0.006 0.131568302996874  3e-01 4.9e+12
BDP1 SETDB1 -0.006 0.131568302996874  3e-01 4.9e+12
EBF SETDB1 -0.006 0.131568302996874  3e-01 4.9e+12
ERalpha_a SETDB1 -0.006 0.131568302996874  3e-01 4.9e+12
RPC155 SETDB1 -0.006 0.131568302996874  3e-01 4.9e+12
BATF SIRT6 -0.006 0.131568302996874  3e-01 4.9e+12
EBF SIRT6 -0.006 0.131568302996874  3e-01 4.9e+12
MafF_.M8194. SIRT6 -0.006 0.131568302996874  3e-01 4.9e+12
CTCF_.SC.5916. SIX5 -0.006 0.131568302996874  3e-01 4.9e+12
RFX5_.N.494. SIX5 -0.006 0.131568302996874  3e-01 4.9e+12
HSF1 SMC3_.ab9263. -0.006 0.131568302996874  3e-01 4.9e+12
NF.E2 SP2_.SC.643. -0.006 0.131568302996874  3e-01 4.9e+12
p300_.N.15. SP2_.SC.643. -0.006 0.131568302996874  3e-01 4.9e+12
FOXA1_.SC.101058. SPT20 -0.006 0.131568302996874  3e-01 4.9e+12
BCL3 SREBP2 -0.006 0.131568302996874  3e-01 4.9e+12
CtBP2 SREBP2 -0.006 0.131568302996874  3e-01 4.9e+12
CTCF_.C.20. SREBP2 -0.006 0.131568302996874  3e-01 4.9e+12
HNF4A SREBP2 -0.006 0.131568302996874  3e-01 4.9e+12
HNF4A_.H.171. SREBP2 -0.006 0.131568302996874  3e-01 4.9e+12
eGFP.HDAC8 SRF -0.006 0.131568302996874  3e-01 4.9e+12
GATA2_.CG2.96. SRF -0.006 0.131568302996874  3e-01 4.9e+12
PGC1A SRF -0.006 0.131568302996874  3e-01 4.9e+12
CHD2_.N.1250. STAT2 -0.006 0.131568302996874  3e-01 4.9e+12
eGFP.FOS STAT2 -0.006 0.131568302996874  3e-01 4.9e+12
GRp20 STAT2 -0.006 0.131568302996874  3e-01 4.9e+12
HNF4A_.H.171. STAT2 -0.006 0.131568302996874  3e-01 4.9e+12
MafF_.M8194. STAT2 -0.006 0.131568302996874  3e-01 4.9e+12
MEF2C_.SC.13268. STAT2 -0.006 0.131568302996874  3e-01 4.9e+12
NF.E2_.H.230. STAT2 -0.006 0.131568302996874  3e-01 4.9e+12
NF.YB STAT2 -0.006 0.131568302996874  3e-01 4.9e+12
SIRT6 STAT2 -0.006 0.131568302996874  3e-01 4.9e+12
BRF1 STAT3 -0.006 0.131568302996874  3e-01 4.9e+12
GATA2_.CG2.96. STAT3 -0.006 0.131568302996874  3e-01 4.9e+12
BRF1 SUZ12 -0.006 0.131568302996874  3e-01 4.9e+12
Pol3 SUZ12 -0.006 0.131568302996874  3e-01 4.9e+12
ERRA TAF7_.SQ.8. -0.006 0.131568302996874  3e-01 4.9e+12
GATA2_.CG2.96. TAF7_.SQ.8. -0.006 0.131568302996874  3e-01 4.9e+12
GRp20 TAL1_.SC.12984. -0.006 0.131568302996874  3e-01 4.9e+12
NFKB TAL1_.SC.12984. -0.006 0.131568302996874  3e-01 4.9e+12
p300_.N.15. TAL1_.SC.12984. -0.006 0.131568302996874  3e-01 4.9e+12
RFX5_.N.494. TAL1_.SC.12984. -0.006 0.131568302996874  3e-01 4.9e+12
BRF1 TCF4 -0.006 0.131568302996874  3e-01 4.9e+12
p300_.F.4. TCF4 -0.006 0.131568302996874  3e-01 4.9e+12
EBF TFIIIC.110 -0.006 0.131568302996874  3e-01 4.9e+12
ERalpha_a TFIIIC.110 -0.006 0.131568302996874  3e-01 4.9e+12
PAX5.N19 TFIIIC.110 -0.006 0.131568302996874  3e-01 4.9e+12
BATF THAP1_.SC.98174. -0.006 0.131568302996874  3e-01 4.9e+12
POU5F1_.SC.9081. THAP1_.SC.98174. -0.006 0.131568302996874  3e-01 4.9e+12
SPT20 THAP1_.SC.98174. -0.006 0.131568302996874  3e-01 4.9e+12
STAT1 THAP1_.SC.98174. -0.006 0.131568302996874  3e-01 4.9e+12
MEF2C_.SC.13268. TR4 -0.006 0.131568302996874  3e-01 4.9e+12
BRF2 USF.1 -0.006 0.131568302996874  3e-01 4.9e+12
NRSF USF.1 -0.006 0.131568302996874  3e-01 4.9e+12
Pol3 USF.1 -0.006 0.131568302996874  3e-01 4.9e+12
HNF4A_.H.171. USF2 -0.006 0.131568302996874  3e-01 4.9e+12
RPC155 USF2 -0.006 0.131568302996874  3e-01 4.9e+12
SREBP2 WHIP -0.006 0.131568302996874  3e-01 4.9e+12
BDP1 ZBTB33 -0.006 0.131568302996874  3e-01 4.9e+12
RPC155 ZBTB33 -0.006 0.131568302996874  3e-01 4.9e+12
SREBP1 ZBTB33 -0.006 0.131568302996874  3e-01 4.9e+12
SREBP2 ZBTB7A_.SC.34508. -0.006 0.131568302996874  3e-01 4.9e+12
eGFP.NR4A1 Znf143_.16618.1.AP. -0.006 0.131568302996874  3e-01 4.9e+12
TAL1_.SC.12984. Znf143_.16618.1.AP. -0.006 0.131568302996874  3e-01 4.9e+12
eGFP.GATA2 ZNF263 -0.006 0.131568302996874  3e-01 4.9e+12
Pol2 ZNF274 -0.006 0.131568302996874  3e-01 4.9e+12
CEBPB ZZZ3 -0.006 0.131568302996874  3e-01 4.9e+12
EBF1_.C.8. ZZZ3 -0.006 0.131568302996874  3e-01 4.9e+12
eGFP.JunD ZZZ3 -0.006 0.131568302996874  3e-01 4.9e+12
Egr.1 ZZZ3 -0.006 0.131568302996874  3e-01 4.9e+12
IRF3 ZZZ3 -0.006 0.131568302996874  3e-01 4.9e+12
AP.2gamma BRF1 -0.005 0.181264938407796  4e-01 4.9e+12
BHLHE40 BRF1 -0.005 0.181264938407796  4e-01 4.9e+12
BRF2 CEBPB -0.005 0.181264938407796  4e-01 4.9e+12
BRF1 CTCF_.C.20. -0.005 0.181264938407796  4e-01 4.9e+12
BRF1 CTCFL_.SC.98982. -0.005 0.181264938407796  4e-01 4.9e+12
BATF E2F1 -0.005 0.181264938407796  4e-01 4.9e+12
CtBP2 E2F6 -0.005 0.181264938407796  4e-01 4.9e+12
AP.2gamma eGFP.HDAC8 -0.005 0.181264938407796  3e-01 4.9e+12
CEBPB eGFP.NR4A1 -0.005 0.181264938407796  4e-01 4.9e+12
CTCFL_.SC.98982. eGFP.NR4A1 -0.005 0.181264938407796  4e-01 4.9e+12
eGFP.NR4A1 Egr.1 -0.005 0.181264938407796  4e-01 4.9e+12
BATF ELF1_.SC.631. -0.005 0.181264938407796  4e-01 4.9e+12
BCLAF1_.M33.P5B11. ERalpha_a -0.005 0.181264938407796  4e-01 4.9e+12
eGFP.FOS ERalpha_a -0.005 0.181264938407796  4e-01 4.9e+12
eGFP.JunB ERRA -0.005 0.181264938407796  4e-01 4.9e+12
ERRA FOSL1_.SC.183. -0.005 0.181264938407796  4e-01 4.9e+12
eGFP.GATA2 FOSL2 -0.005 0.181264938407796  3e-01 4.9e+12
EBF GABP -0.005 0.181264938407796  4e-01 4.9e+12
BRF1 GATA.2 -0.005 0.181264938407796  4e-01 4.9e+12
Egr.1 GATA2_.CG2.96. -0.005 0.181264938407796  4e-01 4.9e+12
CTCF GCN5 -0.005 0.181264938407796  4e-01 4.9e+12
EBF GCN5 -0.005 0.181264938407796  4e-01 4.9e+12
FOXA2_.SC.6554. GCN5 -0.005 0.181264938407796  4e-01 4.9e+12
GATA3_.SC.268. GCN5 -0.005 0.181264938407796  4e-01 4.9e+12
CHD2_.N.1250. GR -0.005 0.181264938407796  4e-01 4.9e+12
ERRA GR -0.005 0.181264938407796  4e-01 4.9e+12
GATA2_.CG2.96. GR -0.005 0.181264938407796  4e-01 4.9e+12
AP.2alpha GRp20 -0.005 0.181264938407796  4e-01 4.9e+12
GATA2_.CG2.96. GRp20 -0.005 0.181264938407796  4e-01 4.9e+12
CtBP2 GTF2B -0.005 0.181264938407796  4e-01 4.9e+12
FOXA1_.SC.101058. GTF2B -0.005 0.181264938407796  3e-01 4.9e+12
eGFP.NR4A1 GTF2F1_.RAP.74. -0.005 0.181264938407796  3e-01 4.9e+12
BCL11A HA.E2F1 -0.005 0.181264938407796  4e-01 4.9e+12
BCL11A HNF4A -0.005 0.181264938407796  4e-01 4.9e+12
eGFP.HDAC8 HNF4A -0.005 0.181264938407796  3e-01 4.9e+12
E2F4 HNF4A_.H.171. -0.005 0.181264938407796  4e-01 4.9e+12
ERalpha_a HNF4A_.H.171. -0.005 0.181264938407796  4e-01 4.9e+12
ERalpha_a HNF4G_.SC.6558. -0.005 0.181264938407796  4e-01 4.9e+12
BATF HSF1 -0.005 0.181264938407796  3e-01 4.9e+12
eGFP.FOS HSF1 -0.005 0.181264938407796  4e-01 4.9e+12
ERalpha_a HSF1 -0.005 0.181264938407796  4e-01 4.9e+12
eGFP.NR4A1 JunD -0.005 0.181264938407796  4e-01 4.9e+12
GCN5 MafK_.SC.477. -0.005 0.181264938407796  4e-01 4.9e+12
eGFP.GATA2 MEF2A -0.005 0.181264938407796  4e-01 4.9e+12
GR MEF2A -0.005 0.181264938407796  3e-01 4.9e+12
ERalpha_a MEF2C_.SC.13268. -0.005 0.181264938407796  4e-01 4.9e+12
MafK_.ab50322. NANOG_.SC.33759. -0.005 0.181264938407796  4e-01 4.9e+12
ERRA NELFe -0.005 0.181264938407796  4e-01 4.9e+12
ERRA NF.E2 -0.005 0.181264938407796  4e-01 4.9e+12
FOXA1_.SC.101058. NF.E2 -0.005 0.181264938407796  3e-01 4.9e+12
FOXA2_.SC.6554. NF.E2_.H.230. -0.005 0.181264938407796  4e-01 4.9e+12
GATA2_.CG2.96. NF.E2_.H.230. -0.005 0.181264938407796  4e-01 4.9e+12
BRF2 NF.YA -0.005 0.181264938407796  4e-01 4.9e+12
GRp20 NF.YA -0.005 0.181264938407796  4e-01 4.9e+12
BRF2 NF.YB -0.005 0.181264938407796  4e-01 4.9e+12
ERalpha_a Nrf1 -0.005 0.181264938407796  4e-01 4.9e+12
eGFP.GATA2 NRSF -0.005 0.181264938407796  4e-01 4.9e+12
ERRA NRSF -0.005 0.181264938407796  3e-01 4.9e+12
FOSL1_.SC.183. NRSF -0.005 0.181264938407796  4e-01 4.9e+12
FOXA2_.SC.6554. NRSF -0.005 0.181264938407796  3e-01 4.9e+12
GATA.1 NRSF -0.005 0.181264938407796  4e-01 4.9e+12
HNF4A NRSF -0.005 0.181264938407796  4e-01 4.9e+12
IRF4_.M.17. NRSF -0.005 0.181264938407796  4e-01 4.9e+12
eGFP.NR4A1 Oct.2 -0.005 0.181264938407796  4e-01 4.9e+12
GATA2_.CG2.96. Oct.2 -0.005 0.181264938407796  4e-01 4.9e+12
GR p300_.F.4. -0.005 0.181264938407796  4e-01 4.9e+12
NF.E2_.H.230. p300_.F.4. -0.005 0.181264938407796  4e-01 4.9e+12
E2F6_.H.50. p300_.N.15. -0.005 0.181264938407796  4e-01 4.9e+12
EBF p300_.N.15. -0.005 0.181264938407796  4e-01 4.9e+12
GATA2_.CG2.96. PAX5.N19 -0.005 0.181264938407796  4e-01 4.9e+12
NF.E2 Pbx3 -0.005 0.181264938407796  4e-01 4.9e+12
BATF PGC1A -0.005 0.181264938407796  4e-01 4.9e+12
Brg1 PGC1A -0.005 0.181264938407796  3e-01 4.9e+12
eGFP.JunB PGC1A -0.005 0.181264938407796  4e-01 4.9e+12
FOSL1_.SC.183. PGC1A -0.005 0.181264938407796  4e-01 4.9e+12
GR PGC1A -0.005 0.181264938407796  4e-01 4.9e+12
GRp20 PGC1A -0.005 0.181264938407796  4e-01 4.9e+12
GATA2_.CG2.96. Pol2.phosphoS2. -0.005 0.181264938407796  4e-01 4.9e+12
BHLHE40 Pol3 -0.005 0.181264938407796  4e-01 4.9e+12
CTCFL_.SC.98982. Pol3 -0.005 0.181264938407796  4e-01 4.9e+12
GATA.2 Pol3 -0.005 0.181264938407796  4e-01 4.9e+12
eGFP.NR4A1 POU2F2 -0.005 0.181264938407796  4e-01 4.9e+12
GATA2_.CG2.96. POU2F2 -0.005 0.181264938407796  4e-01 4.9e+12
EBF POU5F1_.SC.9081. -0.005 0.181264938407796  4e-01 4.9e+12
FOSL2 POU5F1_.SC.9081. -0.005 0.181264938407796  4e-01 4.9e+12
FOXA2_.SC.6554. POU5F1_.SC.9081. -0.005 0.181264938407796  4e-01 4.9e+12
GATA3_.SC.268. POU5F1_.SC.9081. -0.005 0.181264938407796  4e-01 4.9e+12
NF.YB POU5F1_.SC.9081. -0.005 0.181264938407796  4e-01 4.9e+12
CTCFL_.SC.98982. PRDM1_.Val90. -0.005 0.181264938407796  4e-01 4.9e+12
E2F6_.H.50. PRDM1_.Val90. -0.005 0.181264938407796  4e-01 4.9e+12
EBF PRDM1_.Val90. -0.005 0.181264938407796  4e-01 4.9e+12
GATA3_.SC.268. PRDM1_.Val90. -0.005 0.181264938407796  4e-01 4.9e+12
PAX5.C20 PRDM1_.Val90. -0.005 0.181264938407796  4e-01 4.9e+12
ERalpha_a PU.1 -0.005 0.181264938407796  4e-01 4.9e+12
HNF4A_.H.171. Rad21 -0.005 0.181264938407796  4e-01 4.9e+12
Pol2.b. Rad21 -0.005 0.181264938407796  4e-01 4.9e+12
E2F6_.H.50. RFX5_.N.494. -0.005 0.181264938407796  4e-01 4.9e+12
ERRA RFX5_.N.494. -0.005 0.181264938407796  4e-01 4.9e+12
GATA2_.CG2.96. RFX5_.N.494. -0.005 0.181264938407796  4e-01 4.9e+12
p300_.F.4. RFX5_.N.494. -0.005 0.181264938407796  4e-01 4.9e+12
FOXA2_.SC.6554. RPC155 -0.005 0.181264938407796  4e-01 4.9e+12
BRF2 RXRA -0.005 0.181264938407796  4e-01 4.9e+12
BRF1 SETDB1 -0.005 0.181264938407796  4e-01 4.9e+12
Pol3 SETDB1 -0.005 0.181264938407796  4e-01 4.9e+12
ERalpha_a Sin3Ak.20 -0.005 0.181264938407796  4e-01 4.9e+12
CtBP2 SIRT6 -0.005 0.181264938407796  4e-01 4.9e+12
FOXA1_.SC.101058. SIRT6 -0.005 0.181264938407796  3e-01 4.9e+12
PGC1A SIRT6 -0.005 0.181264938407796  4e-01 4.9e+12
BRF2 SIX5 -0.005 0.181264938407796  4e-01 4.9e+12
eGFP.NR4A1 SIX5 -0.005 0.181264938407796  4e-01 4.9e+12
NF.YB SMC3_.ab9263. -0.005 0.181264938407796  4e-01 4.9e+12
GRp20 SP2_.SC.643. -0.005 0.181264938407796  4e-01 4.9e+12
FOXA2_.SC.6554. SPT20 -0.005 0.181264938407796  4e-01 4.9e+12
GTF2B SPT20 -0.005 0.181264938407796  4e-01 4.9e+12
NELFe SPT20 -0.005 0.181264938407796  4e-01 4.9e+12
NF.E2 SPT20 -0.005 0.181264938407796  4e-01 4.9e+12
NRSF SPT20 -0.005 0.181264938407796  4e-01 4.9e+12
GATA2_.CG2.96. SREBP1 -0.005 0.181264938407796  4e-01 4.9e+12
GTF2B SREBP1 -0.005 0.181264938407796  4e-01 4.9e+12
NANOG_.SC.33759. SREBP1 -0.005 0.181264938407796  4e-01 4.9e+12
p300_.F.4. SREBP1 -0.005 0.181264938407796  4e-01 4.9e+12
SETDB1 SREBP2 -0.005 0.181264938407796  4e-01 4.9e+12
Pbx3 SRF -0.005 0.181264938407796  3e-01 4.9e+12
BHLHE40 STAT2 -0.005 0.181264938407796  4e-01 4.9e+12
ERalpha_a STAT2 -0.005 0.181264938407796  3e-01 4.9e+12
ETS1 STAT2 -0.005 0.181264938407796  4e-01 4.9e+12
SRF STAT2 -0.005 0.181264938407796  4e-01 4.9e+12
CTCF_.SC.5916. STAT3 -0.005 0.181264938407796  4e-01 4.9e+12
ERRA STAT3 -0.005 0.181264938407796  4e-01 4.9e+12
Pol3 STAT3 -0.005 0.181264938407796  3e-01 4.9e+12
FOXA1_.C.20. TAF7_.SQ.8. -0.005 0.181264938407796  4e-01 4.9e+12
ERalpha_a TAL1_.SC.12984. -0.005 0.181264938407796  4e-01 4.9e+12
HSF1 TAL1_.SC.12984. -0.005 0.181264938407796  4e-01 4.9e+12
IRF1 TAL1_.SC.12984. -0.005 0.181264938407796  4e-01 4.9e+12
STAT1 TAL1_.SC.12984. -0.005 0.181264938407796  4e-01 4.9e+12
PRDM1_.Val90. TCF12 -0.005 0.181264938407796  4e-01 4.9e+12
HNF4A TFIIIC.110 -0.005 0.181264938407796  3e-01 4.9e+12
MEF2A TFIIIC.110 -0.005 0.181264938407796  4e-01 4.9e+12
BDP1 THAP1_.SC.98174. -0.005 0.181264938407796  4e-01 4.9e+12
Brg1 THAP1_.SC.98174. -0.005 0.181264938407796  4e-01 4.9e+12
CTCF_.SC.5916. THAP1_.SC.98174. -0.005 0.181264938407796  4e-01 4.9e+12
GCN5 THAP1_.SC.98174. -0.005 0.181264938407796  4e-01 4.9e+12
RPC155 THAP1_.SC.98174. -0.005 0.181264938407796  4e-01 4.9e+12
ERalpha_a TR4 -0.005 0.181264938407796  4e-01 4.9e+12
STAT2 TR4 -0.005 0.181264938407796  4e-01 4.9e+12
CTCF_.SC.5916. USF.1 -0.005 0.181264938407796  4e-01 4.9e+12
p300_.N.15. USF.1 -0.005 0.181264938407796  4e-01 4.9e+12
BRF1 USF1_.SC.8983. -0.005 0.181264938407796  4e-01 4.9e+12
BRF2 USF1_.SC.8983. -0.005 0.181264938407796  3e-01 4.9e+12
HNF4A_.H.171. USF1_.SC.8983. -0.005 0.181264938407796  3e-01 4.9e+12
Pol3 USF1_.SC.8983. -0.005 0.181264938407796  4e-01 4.9e+12
BDP1 USF2 -0.005 0.181264938407796  3e-01 4.9e+12
BRF2 USF2 -0.005 0.181264938407796  4e-01 4.9e+12
eGFP.NR4A1 USF2 -0.005 0.181264938407796  4e-01 4.9e+12
AP.2gamma XRCC4 -0.005 0.181264938407796  4e-01 4.9e+12
c.Fos XRCC4 -0.005 0.181264938407796  4e-01 4.9e+12
NF.YA XRCC4 -0.005 0.181264938407796  4e-01 4.9e+12
PAX5.C20 XRCC4 -0.005 0.181264938407796  4e-01 4.9e+12
BRF1 ZBTB33 -0.005 0.181264938407796  4e-01 4.9e+12
c.Fos ZBTB33 -0.005 0.181264938407796  4e-01 4.9e+12
eGFP.HDAC8 ZBTB33 -0.005 0.181264938407796  4e-01 4.9e+12
eGFP.JunD ZBTB33 -0.005 0.181264938407796  4e-01 4.9e+12
p300_.F.4. ZBTB33 -0.005 0.181264938407796  4e-01 4.9e+12
Pol3 ZBTB33 -0.005 0.181264938407796  4e-01 4.9e+12
SREBP2 ZBTB33 -0.005 0.181264938407796  3e-01 4.9e+12
BRF2 ZEB1_.SC.25388. -0.005 0.181264938407796  4e-01 4.9e+12
eGFP.GATA2 ZEB1_.SC.25388. -0.005 0.181264938407796  4e-01 4.9e+12
eGFP.NR4A1 ZEB1_.SC.25388. -0.005 0.181264938407796  4e-01 4.9e+12
BCL11A Znf143_.16618.1.AP. -0.005 0.181264938407796  4e-01 4.9e+12
HNF4A_.H.171. Znf143_.16618.1.AP. -0.005 0.181264938407796  4e-01 4.9e+12
HNF4G_.SC.6558. Znf143_.16618.1.AP. -0.005 0.181264938407796  4e-01 4.9e+12
XRCC4 Znf143_.16618.1.AP. -0.005 0.181264938407796  4e-01 4.9e+12
GATA.1 ZNF263 -0.005 0.181264938407796  3e-01 4.9e+12
HNF4A_.H.171. ZNF263 -0.005 0.181264938407796  4e-01 4.9e+12
MafK_.ab50322. ZNF263 -0.005 0.181264938407796  4e-01 4.9e+12
AP.2alpha ZZZ3 -0.005 0.181264938407796  4e-01 4.9e+12
IRF1 ZZZ3 -0.005 0.181264938407796  4e-01 4.9e+12
STAT1 ZZZ3 -0.005 0.181264938407796  4e-01 4.9e+12
THAP1_.SC.98174. ZZZ3 -0.005 0.181264938407796  4e-01 4.9e+12
AP.2gamma BDP1 -0.004 0.23976833976834  5e-01 4.9e+12
AP.2alpha BRF1 -0.004 0.23976833976834  5e-01 4.9e+12
BDP1 Brg1 -0.004 0.23976833976834  5e-01 4.9e+12
BRF2 CtBP2 -0.004 0.23976833976834  5e-01 4.9e+12
BCL11A CTCF -0.004 0.23976833976834  5e-01 4.9e+12
BDP1 CTCFL_.SC.98982. -0.004 0.23976833976834  5e-01 4.9e+12
BCL11A CTCF_.SC.5916. -0.004 0.23976833976834  4e-01 4.9e+12
CtBP2 E2F4 -0.004 0.23976833976834  5e-01 4.9e+12
CEBPB EBF -0.004 0.23976833976834  5e-01 4.9e+12
BCLAF1_.M33.P5B11. eGFP.FOS -0.004 0.23976833976834  5e-01 4.9e+12
BHLHE40 eGFP.GATA2 -0.004 0.23976833976834  5e-01 4.9e+12
EBF eGFP.HDAC8 -0.004 0.23976833976834  5e-01 4.9e+12
ATF3 eGFP.NR4A1 -0.004 0.23976833976834  5e-01 4.9e+12
BAF155 eGFP.NR4A1 -0.004 0.23976833976834  4e-01 4.9e+12
CHD2_.N.1250. eGFP.NR4A1 -0.004 0.23976833976834  5e-01 4.9e+12
c.Jun eGFP.NR4A1 -0.004 0.23976833976834  5e-01 4.9e+12
CtBP2 eGFP.NR4A1 -0.004 0.23976833976834  5e-01 4.9e+12
CTCF_.SC.5916. eGFP.NR4A1 -0.004 0.23976833976834  5e-01 4.9e+12
eGFP.FOS ELK4 -0.004 0.23976833976834  5e-01 4.9e+12
E2F6_.H.50. ERalpha_a -0.004 0.23976833976834  5e-01 4.9e+12
BATF ERRA -0.004 0.23976833976834  5e-01 4.9e+12
BCL11A ERRA -0.004 0.23976833976834  5e-01 4.9e+12
BCL3 ERRA -0.004 0.23976833976834  4e-01 4.9e+12
eGFP.FOS ERRA -0.004 0.23976833976834  5e-01 4.9e+12
ERalpha_a ERRA -0.004 0.23976833976834  5e-01 4.9e+12
eGFP.HDAC8 FOSL2 -0.004 0.23976833976834  5e-01 4.9e+12
BRF2 FOXA1_.C.20. -0.004 0.23976833976834  5e-01 4.9e+12
eGFP.NR4A1 FOXA1_.C.20. -0.004 0.23976833976834  5e-01 4.9e+12
BCLAF1_.M33.P5B11. FOXA2_.SC.6554. -0.004 0.23976833976834  5e-01 4.9e+12
BDP1 FOXA2_.SC.6554. -0.004 0.23976833976834  4e-01 4.9e+12
BRF1 FOXA2_.SC.6554. -0.004 0.23976833976834  5e-01 4.9e+12
CtBP2 FOXA2_.SC.6554. -0.004 0.23976833976834  5e-01 4.9e+12
CTCF_.SC.5916. GATA.2 -0.004 0.23976833976834  5e-01 4.9e+12
BAF155 GATA2_.CG2.96. -0.004 0.23976833976834  5e-01 4.9e+12
ERalpha_a GATA2_.CG2.96. -0.004 0.23976833976834  5e-01 4.9e+12
BATF GATA3_.SC.268. -0.004 0.23976833976834  4e-01 4.9e+12
BRF1 GATA3_.SC.268. -0.004 0.23976833976834  5e-01 4.9e+12
eGFP.GATA2 GCN5 -0.004 0.23976833976834  5e-01 4.9e+12
FOSL1_.SC.183. GCN5 -0.004 0.23976833976834  5e-01 4.9e+12
BDP1 GTF2B -0.004 0.23976833976834  5e-01 4.9e+12
FOXA2_.SC.6554. GTF2B -0.004 0.23976833976834  4e-01 4.9e+12
GR GTF2B -0.004 0.23976833976834  4e-01 4.9e+12
CTCF HNF4G_.SC.6558. -0.004 0.23976833976834  5e-01 4.9e+12
GATA.2 HSF1 -0.004 0.23976833976834  5e-01 4.9e+12
GATA2_.CG2.96. HSF1 -0.004 0.23976833976834  5e-01 4.9e+12
GATA2_.CG2.96. KAP1 -0.004 0.23976833976834  5e-01 4.9e+12
ATF3 MafK_.ab50322. -0.004 0.23976833976834  5e-01 4.9e+12
Egr.1 MafK_.ab50322. -0.004 0.23976833976834  5e-01 4.9e+12
GCN5 MafK_.ab50322. -0.004 0.23976833976834  5e-01 4.9e+12
eGFP.HDAC8 MafK_.SC.477. -0.004 0.23976833976834  5e-01 4.9e+12
Egr.1 MafK_.SC.477. -0.004 0.23976833976834  5e-01 4.9e+12
ATF3 MEF2A -0.004 0.23976833976834  5e-01 4.9e+12
FOXA2_.SC.6554. MEF2C_.SC.13268. -0.004 0.23976833976834  5e-01 4.9e+12
BATF NANOG_.SC.33759. -0.004 0.23976833976834  5e-01 4.9e+12
CHD2_.N.1250. NANOG_.SC.33759. -0.004 0.23976833976834  5e-01 4.9e+12
CTCF_.C.20. NANOG_.SC.33759. -0.004 0.23976833976834  5e-01 4.9e+12
CTCF_.SC.5916. NANOG_.SC.33759. -0.004 0.23976833976834  5e-01 4.9e+12
ERalpha_a NANOG_.SC.33759. -0.004 0.23976833976834  5e-01 4.9e+12
GATA.2 NANOG_.SC.33759. -0.004 0.23976833976834  5e-01 4.9e+12
HSF1 NANOG_.SC.33759. -0.004 0.23976833976834  5e-01 4.9e+12
MafF_.M8194. NANOG_.SC.33759. -0.004 0.23976833976834  5e-01 4.9e+12
MEF2C_.SC.13268. NANOG_.SC.33759. -0.004 0.23976833976834  5e-01 4.9e+12
BDP1 NELFe -0.004 0.23976833976834  5e-01 4.9e+12
GABP NELFe -0.004 0.23976833976834  5e-01 4.9e+12
BDP1 NF.E2 -0.004 0.23976833976834  5e-01 4.9e+12
GCN5 NF.E2 -0.004 0.23976833976834  5e-01 4.9e+12
CTCF_.C.20. NF.E2_.H.230. -0.004 0.23976833976834  5e-01 4.9e+12
ERRA NF.E2_.H.230. -0.004 0.23976833976834  4e-01 4.9e+12
FOXA2_.SC.6554. NFKB -0.004 0.23976833976834  5e-01 4.9e+12
eGFP.FOS NF.YA -0.004 0.23976833976834  4e-01 4.9e+12
BATF NF.YB -0.004 0.23976833976834  5e-01 4.9e+12
BDP1 NRSF -0.004 0.23976833976834  5e-01 4.9e+12
BRF1 NRSF -0.004 0.23976833976834  5e-01 4.9e+12
eGFP.HDAC8 NRSF -0.004 0.23976833976834  5e-01 4.9e+12
eGFP.HDAC8 Oct.2 -0.004 0.23976833976834  5e-01 4.9e+12
ERRA Oct.2 -0.004 0.23976833976834  5e-01 4.9e+12
ERalpha_a p300_.F.4. -0.004 0.23976833976834  5e-01 4.9e+12
GATA2_.CG2.96. p300_.N.15. -0.004 0.23976833976834  5e-01 4.9e+12
NANOG_.SC.33759. p300_.N.15. -0.004 0.23976833976834  5e-01 4.9e+12
BRF2 Pbx3 -0.004 0.23976833976834  4e-01 4.9e+12
CTCF Pbx3 -0.004 0.23976833976834  4e-01 4.9e+12
FOXA2_.SC.6554. Pbx3 -0.004 0.23976833976834  5e-01 4.9e+12
MafF_.M8194. Pbx3 -0.004 0.23976833976834  5e-01 4.9e+12
BCL11A PGC1A -0.004 0.23976833976834  4e-01 4.9e+12
eGFP.FOS PGC1A -0.004 0.23976833976834  4e-01 4.9e+12
ERalpha_a PGC1A -0.004 0.23976833976834  5e-01 4.9e+12
p300_.N.15. PGC1A -0.004 0.23976833976834  4e-01 4.9e+12
ERRA Pol2.b. -0.004 0.23976833976834  4e-01 4.9e+12
CTCF Pol3 -0.004 0.23976833976834  4e-01 4.9e+12
FOXA2_.SC.6554. Pol3 -0.004 0.23976833976834  5e-01 4.9e+12
GABP Pol3 -0.004 0.23976833976834  5e-01 4.9e+12
eGFP.HDAC8 POU2F2 -0.004 0.23976833976834  5e-01 4.9e+12
ERRA POU2F2 -0.004 0.23976833976834  5e-01 4.9e+12
E2F4 POU5F1_.SC.9081. -0.004 0.23976833976834  4e-01 4.9e+12
eGFP.GATA2 POU5F1_.SC.9081. -0.004 0.23976833976834  5e-01 4.9e+12
eGFP.JunB POU5F1_.SC.9081. -0.004 0.23976833976834  5e-01 4.9e+12
ELF1_.SC.631. POU5F1_.SC.9081. -0.004 0.23976833976834  5e-01 4.9e+12
FOSL1_.SC.183. POU5F1_.SC.9081. -0.004 0.23976833976834  5e-01 4.9e+12
GRp20 POU5F1_.SC.9081. -0.004 0.23976833976834  5e-01 4.9e+12
NF.E2 POU5F1_.SC.9081. -0.004 0.23976833976834  4e-01 4.9e+12
NF.E2_.H.230. POU5F1_.SC.9081. -0.004 0.23976833976834  5e-01 4.9e+12
BCLAF1_.M33.P5B11. PRDM1_.Val90. -0.004 0.23976833976834  5e-01 4.9e+12
CTCF_.SC.5916. PRDM1_.Val90. -0.004 0.23976833976834  4e-01 4.9e+12
eGFP.GATA2 PRDM1_.Val90. -0.004 0.23976833976834  5e-01 4.9e+12
FOSL1_.SC.183. PRDM1_.Val90. -0.004 0.23976833976834  5e-01 4.9e+12
GTF2B PRDM1_.Val90. -0.004 0.23976833976834  5e-01 4.9e+12
MafK_.ab50322. PRDM1_.Val90. -0.004 0.23976833976834  5e-01 4.9e+12
MEF2A PRDM1_.Val90. -0.004 0.23976833976834  4e-01 4.9e+12
NELFe PRDM1_.Val90. -0.004 0.23976833976834  5e-01 4.9e+12
NF.E2 PRDM1_.Val90. -0.004 0.23976833976834  5e-01 4.9e+12
NRSF PRDM1_.Val90. -0.004 0.23976833976834  4e-01 4.9e+12
BRF2 PU.1 -0.004 0.23976833976834  5e-01 4.9e+12
eGFP.NR4A1 Rad21 -0.004 0.23976833976834  5e-01 4.9e+12
GCN5 Rad21 -0.004 0.23976833976834  5e-01 4.9e+12
Brg1 RFX5_.N.494. -0.004 0.23976833976834  5e-01 4.9e+12
GCN5 RFX5_.N.494. -0.004 0.23976833976834  5e-01 4.9e+12
POU5F1_.SC.9081. RFX5_.N.494. -0.004 0.23976833976834  5e-01 4.9e+12
Rad21 RFX5_.N.494. -0.004 0.23976833976834  5e-01 4.9e+12
AP.2gamma RPC155 -0.004 0.23976833976834  5e-01 4.9e+12
Brg1 RPC155 -0.004 0.23976833976834  5e-01 4.9e+12
CTCFL_.SC.98982. RPC155 -0.004 0.23976833976834  5e-01 4.9e+12
eGFP.GATA2 RPC155 -0.004 0.23976833976834  5e-01 4.9e+12
FOSL1_.SC.183. RPC155 -0.004 0.23976833976834  5e-01 4.9e+12
GR RPC155 -0.004 0.23976833976834  5e-01 4.9e+12
GTF2B RPC155 -0.004 0.23976833976834  5e-01 4.9e+12
NELFe RPC155 -0.004 0.23976833976834  5e-01 4.9e+12
NF.E2 RPC155 -0.004 0.23976833976834  5e-01 4.9e+12
NRSF RPC155 -0.004 0.23976833976834  5e-01 4.9e+12
p300_.N.15. SETDB1 -0.004 0.23976833976834  5e-01 4.9e+12
RFX5_.N.494. SETDB1 -0.004 0.23976833976834  5e-01 4.9e+12
ERRA SIRT6 -0.004 0.23976833976834  4e-01 4.9e+12
NANOG_.SC.33759. SIRT6 -0.004 0.23976833976834  4e-01 4.9e+12
PRDM1_.Val90. SIRT6 -0.004 0.23976833976834  5e-01 4.9e+12
eGFP.NR4A1 SMC3_.ab9263. -0.004 0.23976833976834  5e-01 4.9e+12
GCN5 SMC3_.ab9263. -0.004 0.23976833976834  5e-01 4.9e+12
NF.YA SMC3_.ab9263. -0.004 0.23976833976834  5e-01 4.9e+12
Pbx3 SMC3_.ab9263. -0.004 0.23976833976834  5e-01 4.9e+12
NRSF SP2_.SC.643. -0.004 0.23976833976834  4e-01 4.9e+12
AP.2alpha SPT20 -0.004 0.23976833976834  4e-01 4.9e+12
BATF SPT20 -0.004 0.23976833976834  5e-01 4.9e+12
CTCF SPT20 -0.004 0.23976833976834  4e-01 4.9e+12
FOSL1_.SC.183. SPT20 -0.004 0.23976833976834  5e-01 4.9e+12
NF.E2_.H.230. SPT20 -0.004 0.23976833976834  5e-01 4.9e+12
Nrf1 SPT20 -0.004 0.23976833976834  4e-01 4.9e+12
RFX5_.N.494. SPT20 -0.004 0.23976833976834  5e-01 4.9e+12
GCN5 SREBP1 -0.004 0.23976833976834  5e-01 4.9e+12
GR SREBP1 -0.004 0.23976833976834  5e-01 4.9e+12
POU5F1_.SC.9081. SREBP1 -0.004 0.23976833976834  5e-01 4.9e+12
PRDM1_.Val90. SREBP1 -0.004 0.23976833976834  5e-01 4.9e+12
RFX5_.N.494. SREBP1 -0.004 0.23976833976834  5e-01 4.9e+12
MafK_.SC.477. SREBP2 -0.004 0.23976833976834  5e-01 4.9e+12
MEF2A SREBP2 -0.004 0.23976833976834  5e-01 4.9e+12
NELFe SREBP2 -0.004 0.23976833976834  5e-01 4.9e+12
NRSF SREBP2 -0.004 0.23976833976834  5e-01 4.9e+12
MafK_.ab50322. SRF -0.004 0.23976833976834  4e-01 4.9e+12
BRF1 STAT1 -0.004 0.23976833976834  5e-01 4.9e+12
FOSL1_.SC.183. STAT1 -0.004 0.23976833976834  5e-01 4.9e+12
Pol3 STAT1 -0.004 0.23976833976834  5e-01 4.9e+12
SREBP2 STAT1 -0.004 0.23976833976834  4e-01 4.9e+12
BCL3 STAT2 -0.004 0.23976833976834  5e-01 4.9e+12
CtBP2 STAT2 -0.004 0.23976833976834  5e-01 4.9e+12
ERRA STAT2 -0.004 0.23976833976834  5e-01 4.9e+12
FOSL2 STAT2 -0.004 0.23976833976834  5e-01 4.9e+12
GATA2_.CG2.96. STAT2 -0.004 0.23976833976834  4e-01 4.9e+12
GATA3_.SC.268. STAT2 -0.004 0.23976833976834  4e-01 4.9e+12
NANOG_.SC.33759. STAT2 -0.004 0.23976833976834  5e-01 4.9e+12
p300_.F.4. STAT2 -0.004 0.23976833976834  4e-01 4.9e+12
BRF2 SUZ12 -0.004 0.23976833976834  5e-01 4.9e+12
IRF3 SUZ12 -0.004 0.23976833976834  4e-01 4.9e+12
BDP1 TAF7_.SQ.8. -0.004 0.23976833976834  5e-01 4.9e+12
BRF1 TAF7_.SQ.8. -0.004 0.23976833976834  5e-01 4.9e+12
eGFP.HDAC8 TAF7_.SQ.8. -0.004 0.23976833976834  5e-01 4.9e+12
PRDM1_.Val90. TAF7_.SQ.8. -0.004 0.23976833976834  4e-01 4.9e+12
SREBP2 TAF7_.SQ.8. -0.004 0.23976833976834  5e-01 4.9e+12
BCLAF1_.M33.P5B11. TAL1_.SC.12984. -0.004 0.23976833976834  5e-01 4.9e+12
ERRA TAL1_.SC.12984. -0.004 0.23976833976834  5e-01 4.9e+12
PGC1A TAL1_.SC.12984. -0.004 0.23976833976834  4e-01 4.9e+12
SP2_.SC.643. TAL1_.SC.12984. -0.004 0.23976833976834  5e-01 4.9e+12
SPT20 TAL1_.SC.12984. -0.004 0.23976833976834  5e-01 4.9e+12
eGFP.NR4A1 TBP -0.004 0.23976833976834  5e-01 4.9e+12
Rad21 TBP -0.004 0.23976833976834  5e-01 4.9e+12
BRF2 TCF12 -0.004 0.23976833976834  5e-01 4.9e+12
NRSF TCF12 -0.004 0.23976833976834  5e-01 4.9e+12
BCL3 TCF4 -0.004 0.23976833976834  5e-01 4.9e+12
GTF2B TCF4 -0.004 0.23976833976834  5e-01 4.9e+12
NF.E2 TCF4 -0.004 0.23976833976834  5e-01 4.9e+12
SPT20 TCF4 -0.004 0.23976833976834  5e-01 4.9e+12
AP.2alpha TFIIIC.110 -0.004 0.23976833976834  5e-01 4.9e+12
BHLHE40 TFIIIC.110 -0.004 0.23976833976834  5e-01 4.9e+12
Brg1 TFIIIC.110 -0.004 0.23976833976834  5e-01 4.9e+12
NELFe TFIIIC.110 -0.004 0.23976833976834  5e-01 4.9e+12
NF.E2 TFIIIC.110 -0.004 0.23976833976834  5e-01 4.9e+12
SPT20 TFIIIC.110 -0.004 0.23976833976834  5e-01 4.9e+12
STAT1 TFIIIC.110 -0.004 0.23976833976834  5e-01 4.9e+12
BRF1 THAP1_.SC.98174. -0.004 0.23976833976834  5e-01 4.9e+12
Pol3 THAP1_.SC.98174. -0.004 0.23976833976834  5e-01 4.9e+12
BRF2 TR4 -0.004 0.23976833976834  5e-01 4.9e+12
eGFP.NR4A1 TR4 -0.004 0.23976833976834  5e-01 4.9e+12
GATA2_.CG2.96. USF.1 -0.004 0.23976833976834  4e-01 4.9e+12
NRSF USF1_.SC.8983. -0.004 0.23976833976834  4e-01 4.9e+12
BRF1 USF2 -0.004 0.23976833976834  5e-01 4.9e+12
HNF4G_.SC.6558. USF2 -0.004 0.23976833976834  4e-01 4.9e+12
AP.2alpha XRCC4 -0.004 0.23976833976834  5e-01 4.9e+12
c.Jun XRCC4 -0.004 0.23976833976834  5e-01 4.9e+12
CTCF_.SC.5916. XRCC4 -0.004 0.23976833976834  5e-01 4.9e+12
PU.1 XRCC4 -0.004 0.23976833976834  5e-01 4.9e+12
TCF12 XRCC4 -0.004 0.23976833976834  5e-01 4.9e+12
MafK_.ab50322. YY1 -0.004 0.23976833976834  5e-01 4.9e+12
eGFP.FOS YY1_.C.20. -0.004 0.23976833976834  4e-01 4.9e+12
GR YY1_.C.20. -0.004 0.23976833976834  5e-01 4.9e+12
ATF3 ZBTB33 -0.004 0.23976833976834  5e-01 4.9e+12
CtBP2 ZBTB33 -0.004 0.23976833976834  4e-01 4.9e+12
GATA2_.CG2.96. ZBTB33 -0.004 0.23976833976834  4e-01 4.9e+12
ERalpha_a ZBTB7A_.SC.34508. -0.004 0.23976833976834  4e-01 4.9e+12
p300_.N.15. ZBTB7A_.SC.34508. -0.004 0.23976833976834  4e-01 4.9e+12
POU5F1_.SC.9081. ZNF263 -0.004 0.23976833976834  5e-01 4.9e+12
SREBP2 ZNF263 -0.004 0.23976833976834  4e-01 4.9e+12
Pol2.4H8 ZNF274 -0.004 0.23976833976834  5e-01 4.9e+12
TAF1 ZNF274 -0.004 0.23976833976834  5e-01 4.9e+12
c.Fos ZZZ3 -0.004 0.23976833976834  5e-01 4.9e+12
EBF ZZZ3 -0.004 0.23976833976834  4e-01 4.9e+12
GATA3_.SC.268. ZZZ3 -0.004 0.23976833976834  5e-01 4.9e+12
MafK_.SC.477. ZZZ3 -0.004 0.23976833976834  5e-01 4.9e+12
NELFe ZZZ3 -0.004 0.23976833976834  5e-01 4.9e+12
NF.E2 ZZZ3 -0.004 0.23976833976834  5e-01 4.9e+12
SREBP1 ZZZ3 -0.004 0.23976833976834  5e-01 4.9e+12
BATF BDP1 -0.003 0.31188637617209  6e-01 4.9e+12
BATF BRF1 -0.003 0.31188637617209  6e-01 4.9e+12
BAF170 BRF2 -0.003 0.31188637617209  5e-01 4.9e+12
BHLHE40 BRF2 -0.003 0.31188637617209  6e-01 4.9e+12
BRF1 Brg1 -0.003 0.31188637617209  6e-01 4.9e+12
c.Fos CTCF -0.003 0.31188637617209  6e-01 4.9e+12
BCL11A E2F6 -0.003 0.31188637617209  6e-01 4.9e+12
BCL11A E2F6_.H.50. -0.003 0.31188637617209  6e-01 4.9e+12
BDP1 eGFP.FOS -0.003 0.31188637617209  6e-01 4.9e+12
BRF1 eGFP.FOS -0.003 0.31188637617209  6e-01 4.9e+12
BDP1 eGFP.GATA2 -0.003 0.31188637617209  5e-01 4.9e+12
BRF1 eGFP.GATA2 -0.003 0.31188637617209  6e-01 4.9e+12
BATF eGFP.HDAC8 -0.003 0.31188637617209  6e-01 4.9e+12
BCL11A eGFP.HDAC8 -0.003 0.31188637617209  7e-01 4.9e+12
eGFP.FOS eGFP.HDAC8 -0.003 0.31188637617209  6e-01 4.9e+12
BDP1 eGFP.JunB -0.003 0.31188637617209  6e-01 4.9e+12
BRF1 eGFP.JunB -0.003 0.31188637617209  6e-01 4.9e+12
CtBP2 eGFP.JunD -0.003 0.31188637617209  6e-01 4.9e+12
BAF170 eGFP.NR4A1 -0.003 0.31188637617209  5e-01 4.9e+12
BRCA1_.C.1863. eGFP.NR4A1 -0.003 0.31188637617209  5e-01 4.9e+12
EBF1_.C.8. eGFP.NR4A1 -0.003 0.31188637617209  6e-01 4.9e+12
BCL11A ELF1_.SC.631. -0.003 0.31188637617209  6e-01 4.9e+12
BATF ELK4 -0.003 0.31188637617209  6e-01 4.9e+12
BDP1 ERalpha_a -0.003 0.31188637617209  6e-01 4.9e+12
BDP1 FOSL1_.SC.183. -0.003 0.31188637617209  5e-01 4.9e+12
BRF1 FOSL1_.SC.183. -0.003 0.31188637617209  6e-01 4.9e+12
CTCF_.SC.5916. FOSL1_.SC.183. -0.003 0.31188637617209  6e-01 4.9e+12
eGFP.HDAC8 FOSL1_.SC.183. -0.003 0.31188637617209  6e-01 4.9e+12
ERalpha_a FOSL2 -0.003 0.31188637617209  6e-01 4.9e+12
BRF2 FOXA1_.SC.101058. -0.003 0.31188637617209  6e-01 4.9e+12
eGFP.NR4A1 FOXA1_.SC.101058. -0.003 0.31188637617209  6e-01 4.9e+12
eGFP.GATA2 FOXA2_.SC.6554. -0.003 0.31188637617209  7e-01 4.9e+12
eGFP.FOS GABP -0.003 0.31188637617209  6e-01 4.9e+12
BATF GATA.1 -0.003 0.31188637617209  6e-01 4.9e+12
CTCF_.SC.5916. GATA.1 -0.003 0.31188637617209  6e-01 4.9e+12
BRF2 GATA.2 -0.003 0.31188637617209  6e-01 4.9e+12
GABP GATA.2 -0.003 0.31188637617209  6e-01 4.9e+12
AP.2alpha GATA2_.CG2.96. -0.003 0.31188637617209  6e-01 4.9e+12
CtBP2 GATA2_.CG2.96. -0.003 0.31188637617209  5e-01 4.9e+12
ERRA GATA2_.CG2.96. -0.003 0.31188637617209  6e-01 4.9e+12
eGFP.FOS GCN5 -0.003 0.31188637617209  6e-01 4.9e+12
ERalpha_a GCN5 -0.003 0.31188637617209  6e-01 4.9e+12
BDP1 GR -0.003 0.31188637617209  5e-01 4.9e+12
BRF1 GR -0.003 0.31188637617209  6e-01 4.9e+12
CTCF GR -0.003 0.31188637617209  6e-01 4.9e+12
E2F1 GR -0.003 0.31188637617209  6e-01 4.9e+12
eGFP.HDAC8 GR -0.003 0.31188637617209  6e-01 4.9e+12
BDP1 GRp20 -0.003 0.31188637617209  6e-01 4.9e+12
BRF1 GRp20 -0.003 0.31188637617209  6e-01 4.9e+12
Brg1 GRp20 -0.003 0.31188637617209  6e-01 4.9e+12
CtBP2 GRp20 -0.003 0.31188637617209  6e-01 4.9e+12
eGFP.GATA2 GRp20 -0.003 0.31188637617209  7e-01 4.9e+12
eGFP.HDAC8 GRp20 -0.003 0.31188637617209  6e-01 4.9e+12
GCN5 GRp20 -0.003 0.31188637617209  5e-01 4.9e+12
BRF1 GTF2B -0.003 0.31188637617209  6e-01 4.9e+12
eGFP.HDAC8 GTF2B -0.003 0.31188637617209  6e-01 4.9e+12
ERalpha_a HMGN3 -0.003 0.31188637617209  6e-01 4.9e+12
BATF HNF4A -0.003 0.31188637617209  6e-01 4.9e+12
eGFP.NR4A1 HNF4A -0.003 0.31188637617209  6e-01 4.9e+12
CTCF HNF4A_.H.171. -0.003 0.31188637617209  6e-01 4.9e+12
GRp20 HNF4A_.H.171. -0.003 0.31188637617209  7e-01 4.9e+12
eGFP.NR4A1 HNF4G_.SC.6558. -0.003 0.31188637617209  6e-01 4.9e+12
CTCF HSF1 -0.003 0.31188637617209  6e-01 4.9e+12
GATA3_.SC.268. HSF1 -0.003 0.31188637617209  6e-01 4.9e+12
GCN5 HSF1 -0.003 0.31188637617209  6e-01 4.9e+12
BRF2 IRF3 -0.003 0.31188637617209  6e-01 4.9e+12
FOXA2_.SC.6554. IRF3 -0.003 0.31188637617209  6e-01 4.9e+12
eGFP.HDAC8 MafF_.M8194. -0.003 0.31188637617209  7e-01 4.9e+12
Egr.1 MafF_.M8194. -0.003 0.31188637617209  6e-01 4.9e+12
GCN5 MafF_.M8194. -0.003 0.31188637617209  6e-01 4.9e+12
BRF1 MafK_.ab50322. -0.003 0.31188637617209  6e-01 4.9e+12
EBF MafK_.ab50322. -0.003 0.31188637617209  6e-01 4.9e+12
eGFP.HDAC8 MafK_.ab50322. -0.003 0.31188637617209  6e-01 4.9e+12
E2F4 MEF2A -0.003 0.31188637617209  6e-01 4.9e+12
E2F6 MEF2A -0.003 0.31188637617209  6e-01 4.9e+12
ERalpha_a MEF2A -0.003 0.31188637617209  6e-01 4.9e+12
BATF Mxi1_.bHLH. -0.003 0.31188637617209  6e-01 4.9e+12
BAF155 NANOG_.SC.33759. -0.003 0.31188637617209  7e-01 4.9e+12
ERRA NANOG_.SC.33759. -0.003 0.31188637617209  6e-01 4.9e+12
FOXA1_.SC.101058. NANOG_.SC.33759. -0.003 0.31188637617209  6e-01 4.9e+12
GATA2_.CG2.96. NANOG_.SC.33759. -0.003 0.31188637617209  6e-01 4.9e+12
BRF1 NELFe -0.003 0.31188637617209  6e-01 4.9e+12
EBF1_.C.8. NELFe -0.003 0.31188637617209  7e-01 4.9e+12
BRF1 NF.E2 -0.003 0.31188637617209  6e-01 4.9e+12
eGFP.HDAC8 NF.E2 -0.003 0.31188637617209  6e-01 4.9e+12
MEF2A NF.E2 -0.003 0.31188637617209  6e-01 4.9e+12
BDP1 NF.E2_.H.230. -0.003 0.31188637617209  6e-01 4.9e+12
BRF1 NF.E2_.H.230. -0.003 0.31188637617209  6e-01 4.9e+12
CTCF_.SC.5916. NF.E2_.H.230. -0.003 0.31188637617209  7e-01 4.9e+12
eGFP.HDAC8 NF.E2_.H.230. -0.003 0.31188637617209  6e-01 4.9e+12
GCN5 NF.E2_.H.230. -0.003 0.31188637617209  6e-01 4.9e+12
GTF2B NF.E2_.H.230. -0.003 0.31188637617209  6e-01 4.9e+12
Mxi1_.bHLH. NRSF -0.003 0.31188637617209  6e-01 4.9e+12
NANOG_.SC.33759. p300_.F.4. -0.003 0.31188637617209  6e-01 4.9e+12
CTCF_.C.20. p300_.N.15. -0.003 0.31188637617209  7e-01 4.9e+12
CTCFL_.SC.98982. p300_.N.15. -0.003 0.31188637617209  7e-01 4.9e+12
eGFP.HDAC8 p300_.N.15. -0.003 0.31188637617209  6e-01 4.9e+12
Egr.1 p300_.N.15. -0.003 0.31188637617209  6e-01 4.9e+12
NRSF p300_.N.15. -0.003 0.31188637617209  6e-01 4.9e+12
HNF4G_.SC.6558. PAX5.N19 -0.003 0.31188637617209  6e-01 4.9e+12
eGFP.GATA2 Pbx3 -0.003 0.31188637617209  6e-01 4.9e+12
HNF4A_.H.171. Pbx3 -0.003 0.31188637617209  5e-01 4.9e+12
GATA2_.CG2.96. PGC1A -0.003 0.31188637617209  5e-01 4.9e+12
NANOG_.SC.33759. PGC1A -0.003 0.31188637617209  6e-01 4.9e+12
p300_.F.4. PGC1A -0.003 0.31188637617209  5e-01 4.9e+12
BATF Pol3 -0.003 0.31188637617209  7e-01 4.9e+12
Brg1 Pol3 -0.003 0.31188637617209  6e-01 4.9e+12
eGFP.FOS Pol3 -0.003 0.31188637617209  7e-01 4.9e+12
eGFP.GATA2 Pol3 -0.003 0.31188637617209  6e-01 4.9e+12
eGFP.JunB Pol3 -0.003 0.31188637617209  6e-01 4.9e+12
FOSL1_.SC.183. Pol3 -0.003 0.31188637617209  6e-01 4.9e+12
GR Pol3 -0.003 0.31188637617209  6e-01 4.9e+12
GRp20 Pol3 -0.003 0.31188637617209  6e-01 4.9e+12
GTF2B Pol3 -0.003 0.31188637617209  6e-01 4.9e+12
MafK_.ab50322. Pol3 -0.003 0.31188637617209  6e-01 4.9e+12
NELFe Pol3 -0.003 0.31188637617209  6e-01 4.9e+12
NF.E2 Pol3 -0.003 0.31188637617209  6e-01 4.9e+12
NF.E2_.H.230. Pol3 -0.003 0.31188637617209  6e-01 4.9e+12
NRSF Pol3 -0.003 0.31188637617209  6e-01 4.9e+12
CTCF_.C.20. POU5F1_.SC.9081. -0.003 0.31188637617209  6e-01 4.9e+12
CTCFL_.SC.98982. POU5F1_.SC.9081. -0.003 0.31188637617209  6e-01 4.9e+12
EBF1_.C.8. POU5F1_.SC.9081. -0.003 0.31188637617209  6e-01 4.9e+12
eGFP.FOS POU5F1_.SC.9081. -0.003 0.31188637617209  5e-01 4.9e+12
ERalpha_a POU5F1_.SC.9081. -0.003 0.31188637617209  6e-01 4.9e+12
GATA2_.CG2.96. POU5F1_.SC.9081. -0.003 0.31188637617209  6e-01 4.9e+12
HSF1 POU5F1_.SC.9081. -0.003 0.31188637617209  6e-01 4.9e+12
Ini1 POU5F1_.SC.9081. -0.003 0.31188637617209  7e-01 4.9e+12
p300_.F.4. POU5F1_.SC.9081. -0.003 0.31188637617209  6e-01 4.9e+12
PGC1A POU5F1_.SC.9081. -0.003 0.31188637617209  6e-01 4.9e+12
BATF PRDM1_.Val90. -0.003 0.31188637617209  6e-01 4.9e+12
E2F6 PRDM1_.Val90. -0.003 0.31188637617209  5e-01 4.9e+12
eGFP.FOS PRDM1_.Val90. -0.003 0.31188637617209  6e-01 4.9e+12
ERalpha_a PRDM1_.Val90. -0.003 0.31188637617209  6e-01 4.9e+12
HMGN3 PRDM1_.Val90. -0.003 0.31188637617209  6e-01 4.9e+12
HSF1 PRDM1_.Val90. -0.003 0.31188637617209  6e-01 4.9e+12
MafF_.M8194. PRDM1_.Val90. -0.003 0.31188637617209  6e-01 4.9e+12
NF.E2_.H.230. PRDM1_.Val90. -0.003 0.31188637617209  5e-01 4.9e+12
Oct.2 PRDM1_.Val90. -0.003 0.31188637617209  6e-01 4.9e+12
PGC1A PRDM1_.Val90. -0.003 0.31188637617209  7e-01 4.9e+12
Pol2.b. PRDM1_.Val90. -0.003 0.31188637617209  6e-01 4.9e+12
POU2F2 PRDM1_.Val90. -0.003 0.31188637617209  6e-01 4.9e+12
BCLAF1_.M33.P5B11. RFX5_.N.494. -0.003 0.31188637617209  6e-01 4.9e+12
CTCF_.SC.5916. RFX5_.N.494. -0.003 0.31188637617209  6e-01 4.9e+12
eGFP.HDAC8 RFX5_.N.494. -0.003 0.31188637617209  6e-01 4.9e+12
BATF RPC155 -0.003 0.31188637617209  6e-01 4.9e+12
eGFP.FOS RPC155 -0.003 0.31188637617209  6e-01 4.9e+12
eGFP.JunB RPC155 -0.003 0.31188637617209  5e-01 4.9e+12
ERalpha_a RPC155 -0.003 0.31188637617209  6e-01 4.9e+12
GABP RPC155 -0.003 0.31188637617209  6e-01 4.9e+12
GRp20 RPC155 -0.003 0.31188637617209  5e-01 4.9e+12
NF.E2_.H.230. RPC155 -0.003 0.31188637617209  6e-01 4.9e+12
eGFP.FOS RXRA -0.003 0.31188637617209  6e-01 4.9e+12
GATA2_.CG2.96. RXRA -0.003 0.31188637617209  6e-01 4.9e+12
BRF2 SETDB1 -0.003 0.31188637617209  6e-01 4.9e+12
ERRA SETDB1 -0.003 0.31188637617209  6e-01 4.9e+12
eGFP.HDAC8 SIRT6 -0.003 0.31188637617209  6e-01 4.9e+12
GCN5 SIRT6 -0.003 0.31188637617209  5e-01 4.9e+12
GATA2_.CG2.96. SIX5 -0.003 0.31188637617209  6e-01 4.9e+12
BRCA1_.C.1863. SMC3_.ab9263. -0.003 0.31188637617209  6e-01 4.9e+12
CtBP2 SP2_.SC.643. -0.003 0.31188637617209  6e-01 4.9e+12
GATA3_.SC.268. SP2_.SC.643. -0.003 0.31188637617209  6e-01 4.9e+12
BCL11A SPT20 -0.003 0.31188637617209  5e-01 4.9e+12
ERalpha_a SPT20 -0.003 0.31188637617209  6e-01 4.9e+12
ERRA SPT20 -0.003 0.31188637617209  7e-01 4.9e+12
GATA2_.CG2.96. SPT20 -0.003 0.31188637617209  6e-01 4.9e+12
HNF4A_.H.171. SPT20 -0.003 0.31188637617209  6e-01 4.9e+12
HSF1 SPT20 -0.003 0.31188637617209  6e-01 4.9e+12
NANOG_.SC.33759. SPT20 -0.003 0.31188637617209  7e-01 4.9e+12
p300_.F.4. SPT20 -0.003 0.31188637617209  6e-01 4.9e+12
PGC1A SPT20 -0.003 0.31188637617209  6e-01 4.9e+12
eGFP.HDAC8 SREBP1 -0.003 0.31188637617209  6e-01 4.9e+12
eGFP.JunB SREBP1 -0.003 0.31188637617209  6e-01 4.9e+12
GRp20 SREBP1 -0.003 0.31188637617209  6e-01 4.9e+12
MEF2A SREBP1 -0.003 0.31188637617209  6e-01 4.9e+12
BATF SREBP2 -0.003 0.31188637617209  6e-01 4.9e+12
BCL11A SREBP2 -0.003 0.31188637617209  6e-01 4.9e+12
Brg1 SREBP2 -0.003 0.31188637617209  6e-01 4.9e+12
eGFP.GATA2 SREBP2 -0.003 0.31188637617209  6e-01 4.9e+12
eGFP.JunB SREBP2 -0.003 0.31188637617209  6e-01 4.9e+12
ERalpha_a SREBP2 -0.003 0.31188637617209  7e-01 4.9e+12
FOSL1_.SC.183. SREBP2 -0.003 0.31188637617209  6e-01 4.9e+12
GABP SREBP2 -0.003 0.31188637617209  6e-01 4.9e+12
GR SREBP2 -0.003 0.31188637617209  6e-01 4.9e+12
GRp20 SREBP2 -0.003 0.31188637617209  6e-01 4.9e+12
GTF2B SREBP2 -0.003 0.31188637617209  5e-01 4.9e+12
MafF_.M8194. SREBP2 -0.003 0.31188637617209  6e-01 4.9e+12
MafK_.ab50322. SREBP2 -0.003 0.31188637617209  6e-01 4.9e+12
MEF2C_.SC.13268. SREBP2 -0.003 0.31188637617209  6e-01 4.9e+12
Nrf1 SREBP2 -0.003 0.31188637617209  6e-01 4.9e+12
p300 SREBP2 -0.003 0.31188637617209  6e-01 4.9e+12
RFX5_.N.494. SREBP2 -0.003 0.31188637617209  6e-01 4.9e+12
POU5F1_.SC.9081. SRF -0.003 0.31188637617209  6e-01 4.9e+12
GRp20 STAT1 -0.003 0.31188637617209  5e-01 4.9e+12
Nrf1 STAT1 -0.003 0.31188637617209  6e-01 4.9e+12
BRF1 STAT2 -0.003 0.31188637617209  6e-01 4.9e+12
CTCF_.C.20. STAT2 -0.003 0.31188637617209  6e-01 4.9e+12
GTF2B STAT2 -0.003 0.31188637617209  6e-01 4.9e+12
NELFe STAT2 -0.003 0.31188637617209  6e-01 4.9e+12
Pol3 STAT2 -0.003 0.31188637617209  7e-01 4.9e+12
SREBP2 STAT2 -0.003 0.31188637617209  6e-01 4.9e+12
AP.2alpha TAF7_.SQ.8. -0.003 0.31188637617209  6e-01 4.9e+12
Pol3 TAF7_.SQ.8. -0.003 0.31188637617209  5e-01 4.9e+12
BDP1 TAL1_.SC.12984. -0.003 0.31188637617209  6e-01 4.9e+12
BRF1 TAL1_.SC.12984. -0.003 0.31188637617209  6e-01 4.9e+12
CHD2_.N.1250. TAL1_.SC.12984. -0.003 0.31188637617209  6e-01 4.9e+12
eGFP.HDAC8 TAL1_.SC.12984. -0.003 0.31188637617209  6e-01 4.9e+12
ELF1_.SC.631. TAL1_.SC.12984. -0.003 0.31188637617209  6e-01 4.9e+12
GCN5 TAL1_.SC.12984. -0.003 0.31188637617209  6e-01 4.9e+12
GTF2B TAL1_.SC.12984. -0.003 0.31188637617209  7e-01 4.9e+12
PAX5.C20 TAL1_.SC.12984. -0.003 0.31188637617209  6e-01 4.9e+12
POU5F1_.SC.9081. TAL1_.SC.12984. -0.003 0.31188637617209  5e-01 4.9e+12
PRDM1_.Val90. TAL1_.SC.12984. -0.003 0.31188637617209  6e-01 4.9e+12
RPC155 TAL1_.SC.12984. -0.003 0.31188637617209  6e-01 4.9e+12
SREBP2 TAL1_.SC.12984. -0.003 0.31188637617209  6e-01 4.9e+12
BRF2 TCF4 -0.003 0.31188637617209  5e-01 4.9e+12
eGFP.NR4A1 TCF4 -0.003 0.31188637617209  5e-01 4.9e+12
GATA2_.CG2.96. TCF4 -0.003 0.31188637617209  6e-01 4.9e+12
PRDM1_.Val90. TCF4 -0.003 0.31188637617209  6e-01 4.9e+12
E2F6_.H.50. TFIIIC.110 -0.003 0.31188637617209  6e-01 4.9e+12
eGFP.HDAC8 TFIIIC.110 -0.003 0.31188637617209  6e-01 4.9e+12
GRp20 TFIIIC.110 -0.003 0.31188637617209  7e-01 4.9e+12
RFX5_.N.494. TFIIIC.110 -0.003 0.31188637617209  6e-01 4.9e+12
BRF2 THAP1_.SC.98174. -0.003 0.31188637617209  7e-01 4.9e+12
CtBP2 USF.1 -0.003 0.31188637617209  6e-01 4.9e+12
Pol3 USF2 -0.003 0.31188637617209  6e-01 4.9e+12
GR WHIP -0.003 0.31188637617209  6e-01 4.9e+12
BAF170 XRCC4 -0.003 0.31188637617209  6e-01 4.9e+12
BCL3 XRCC4 -0.003 0.31188637617209  6e-01 4.9e+12
BHLHE40 XRCC4 -0.003 0.31188637617209  6e-01 4.9e+12
EBF1_.C.8. XRCC4 -0.003 0.31188637617209  6e-01 4.9e+12
GATA.2 XRCC4 -0.003 0.31188637617209  6e-01 4.9e+12
HNF4A_.H.171. XRCC4 -0.003 0.31188637617209  6e-01 4.9e+12
IRF3 XRCC4 -0.003 0.31188637617209  6e-01 4.9e+12
PAX5.N19 XRCC4 -0.003 0.31188637617209  6e-01 4.9e+12
Rad21 XRCC4 -0.003 0.31188637617209  5e-01 4.9e+12
SMC3_.ab9263. XRCC4 -0.003 0.31188637617209  5e-01 4.9e+12
STAT3 XRCC4 -0.003 0.31188637617209  6e-01 4.9e+12
SUZ12 XRCC4 -0.003 0.31188637617209  6e-01 4.9e+12
TBP XRCC4 -0.003 0.31188637617209  6e-01 4.9e+12
TR4 XRCC4 -0.003 0.31188637617209  6e-01 4.9e+12
BATF YY1 -0.003 0.31188637617209  6e-01 4.9e+12
BATF YY1_.C.20. -0.003 0.31188637617209  7e-01 4.9e+12
BRF2 ZBTB33 -0.003 0.31188637617209  6e-01 4.9e+12
eGFP.NR4A1 ZBTB33 -0.003 0.31188637617209  6e-01 4.9e+12
GATA.1 ZEB1_.SC.25388. -0.003 0.31188637617209  6e-01 4.9e+12
RFX5_.N.494. ZEB1_.SC.25388. -0.003 0.31188637617209  5e-01 4.9e+12
MafK_.ab50322. Znf143_.16618.1.AP. -0.003 0.31188637617209  5e-01 4.9e+12
GATA.2 ZNF263 -0.003 0.31188637617209  6e-01 4.9e+12
MafF_.M8194. ZNF263 -0.003 0.31188637617209  6e-01 4.9e+12
c.Myc ZNF274 -0.003 0.31188637617209  6e-01 4.9e+12
Egr.1 ZNF274 -0.003 0.31188637617209  7e-01 4.9e+12
ELF1_.SC.631. ZNF274 -0.003 0.31188637617209  6e-01 4.9e+12
HA.E2F1 ZNF274 -0.003 0.31188637617209  6e-01 4.9e+12
HEY1 ZNF274 -0.003 0.31188637617209  6e-01 4.9e+12
Pol2.phosphoS2. ZNF274 -0.003 0.31188637617209  6e-01 4.9e+12
Sin3Ak.20 ZNF274 -0.003 0.31188637617209  6e-01 4.9e+12
BATF ZZZ3 -0.003 0.31188637617209  6e-01 4.9e+12
CTCFL_.SC.98982. ZZZ3 -0.003 0.31188637617209  6e-01 4.9e+12
eGFP.FOS ZZZ3 -0.003 0.31188637617209  6e-01 4.9e+12
eGFP.GATA2 ZZZ3 -0.003 0.31188637617209  6e-01 4.9e+12
ERalpha_a ZZZ3 -0.003 0.31188637617209  6e-01 4.9e+12
FOSL1_.SC.183. ZZZ3 -0.003 0.31188637617209  6e-01 4.9e+12
GR ZZZ3 -0.003 0.31188637617209  6e-01 4.9e+12
GRp20 ZZZ3 -0.003 0.31188637617209  6e-01 4.9e+12
MafF_.M8194. ZZZ3 -0.003 0.31188637617209  6e-01 4.9e+12
MafK_.ab50322. ZZZ3 -0.003 0.31188637617209  6e-01 4.9e+12
NF.E2_.H.230. ZZZ3 -0.003 0.31188637617209  6e-01 4.9e+12
RFX5_.N.494. ZZZ3 -0.003 0.31188637617209  6e-01 4.9e+12
STAT2 ZZZ3 -0.003 0.31188637617209  6e-01 4.9e+12
TAL1_.SC.12984. ZZZ3 -0.003 0.31188637617209  6e-01 4.9e+12
AP.2alpha BDP1 -0.002 0.386569222283508  8e-01 4.9e+12
BATF BRF2 -0.002 0.386569222283508  8e-01 4.9e+12
BRF2 Brg1 -0.002 0.386569222283508  7e-01 4.9e+12
BCL11A CHD2_.N.1250. -0.002 0.386569222283508  7e-01 4.9e+12
BRF1 c.Jun -0.002 0.386569222283508  8e-01 4.9e+12
AP.2alpha CtBP2 -0.002 0.386569222283508  8e-01 4.9e+12
BCL11A CTCF_.C.20. -0.002 0.386569222283508  7e-01 4.9e+12
BRF1 CTCF_.SC.5916. -0.002 0.386569222283508  8e-01 4.9e+12
CEBPB CTCF_.SC.5916. -0.002 0.386569222283508  7e-01 4.9e+12
BDP1 E2F4 -0.002 0.386569222283508  7e-01 4.9e+12
BRF2 eGFP.FOS -0.002 0.386569222283508  8e-01 4.9e+12
CTCFL_.SC.98982. eGFP.FOS -0.002 0.386569222283508  8e-01 4.9e+12
BRF2 eGFP.GATA2 -0.002 0.386569222283508  8e-01 4.9e+12
CTCF_.C.20. eGFP.HDAC8 -0.002 0.386569222283508  8e-01 4.9e+12
BRF2 eGFP.JunB -0.002 0.386569222283508  8e-01 4.9e+12
Brg1 eGFP.NR4A1 -0.002 0.386569222283508  7e-01 4.9e+12
eGFP.JunB eGFP.NR4A1 -0.002 0.386569222283508  8e-01 4.9e+12
BRF1 ERalpha_a -0.002 0.386569222283508  7e-01 4.9e+12
eGFP.JunD ERalpha_a -0.002 0.386569222283508  7e-01 4.9e+12
E2F4 ERRA -0.002 0.386569222283508  7e-01 4.9e+12
BRF2 FOSL1_.SC.183. -0.002 0.386569222283508  8e-01 4.9e+12
eGFP.NR4A1 FOSL1_.SC.183. -0.002 0.386569222283508  8e-01 4.9e+12
BRCA1_.C.1863. FOSL2 -0.002 0.386569222283508  7e-01 4.9e+12
BRF2 FOSL2 -0.002 0.386569222283508  7e-01 4.9e+12
eGFP.NR4A1 FOSL2 -0.002 0.386569222283508  7e-01 4.9e+12
EBF FOXA1_.C.20. -0.002 0.386569222283508  8e-01 4.9e+12
EBF1_.C.8. FOXA1_.SC.101058. -0.002 0.386569222283508  7e-01 4.9e+12
AP.2alpha FOXA2_.SC.6554. -0.002 0.386569222283508  8e-01 4.9e+12
BRF2 FOXA2_.SC.6554. -0.002 0.386569222283508  7e-01 4.9e+12
E2F4 FOXA2_.SC.6554. -0.002 0.386569222283508  7e-01 4.9e+12
EBF FOXA2_.SC.6554. -0.002 0.386569222283508  7e-01 4.9e+12
eGFP.NR4A1 FOXA2_.SC.6554. -0.002 0.386569222283508  7e-01 4.9e+12
BDP1 GABP -0.002 0.386569222283508  7e-01 4.9e+12
ERalpha_a GABP -0.002 0.386569222283508  7e-01 4.9e+12
BDP1 GATA2_.CG2.96. -0.002 0.386569222283508  7e-01 4.9e+12
BRF1 GATA2_.CG2.96. -0.002 0.386569222283508  7e-01 4.9e+12
EBF1_.C.8. GATA2_.CG2.96. -0.002 0.386569222283508  7e-01 4.9e+12
eGFP.HDAC8 GATA2_.CG2.96. -0.002 0.386569222283508  7e-01 4.9e+12
BRF2 GATA3_.SC.268. -0.002 0.386569222283508  7e-01 4.9e+12
CTCF_.SC.5916. GATA3_.SC.268. -0.002 0.386569222283508  8e-01 4.9e+12
FOSL1_.SC.183. GATA3_.SC.268. -0.002 0.386569222283508  7e-01 4.9e+12
BDP1 GCN5 -0.002 0.386569222283508  8e-01 4.9e+12
ERRA GCN5 -0.002 0.386569222283508  7e-01 4.9e+12
GATA2_.CG2.96. GCN5 -0.002 0.386569222283508  7e-01 4.9e+12
BRF2 GR -0.002 0.386569222283508  8e-01 4.9e+12
eGFP.NR4A1 GR -0.002 0.386569222283508  8e-01 4.9e+12
BAF170 GRp20 -0.002 0.386569222283508  7e-01 4.9e+12
eGFP.JunB GRp20 -0.002 0.386569222283508  7e-01 4.9e+12
eGFP.NR4A1 GRp20 -0.002 0.386569222283508  8e-01 4.9e+12
BRF2 GTF2B -0.002 0.386569222283508  7e-01 4.9e+12
eGFP.NR4A1 GTF2B -0.002 0.386569222283508  7e-01 4.9e+12
ERalpha_a GTF2B -0.002 0.386569222283508  8e-01 4.9e+12
BRF2 HA.E2F1 -0.002 0.386569222283508  7e-01 4.9e+12
BCL11A HNF4A_.H.171. -0.002 0.386569222283508  7e-01 4.9e+12
Egr.1 HNF4A_.H.171. -0.002 0.386569222283508  8e-01 4.9e+12
eGFP.HDAC8 HSF1 -0.002 0.386569222283508  7e-01 4.9e+12
BCL11A IRF1 -0.002 0.386569222283508  7e-01 4.9e+12
CTCF IRF3 -0.002 0.386569222283508  7e-01 4.9e+12
eGFP.GATA2 IRF3 -0.002 0.386569222283508  7e-01 4.9e+12
CTCF_.SC.5916. JunD -0.002 0.386569222283508  7e-01 4.9e+12
EBF JunD -0.002 0.386569222283508  7e-01 4.9e+12
ERRA JunD -0.002 0.386569222283508  8e-01 4.9e+12
CtBP2 MafF_.M8194. -0.002 0.386569222283508  8e-01 4.9e+12
CTCF MafF_.M8194. -0.002 0.386569222283508  7e-01 4.9e+12
E2F6_.H.50. MafF_.M8194. -0.002 0.386569222283508  7e-01 4.9e+12
IRF1 MafF_.M8194. -0.002 0.386569222283508  8e-01 4.9e+12
CTCF_.SC.5916. MafK_.ab50322. -0.002 0.386569222283508  7e-01 4.9e+12
BRF2 MEF2A -0.002 0.386569222283508  7e-01 4.9e+12
BRF2 MEF2C_.SC.13268. -0.002 0.386569222283508  8e-01 4.9e+12
BDP1 NANOG_.SC.33759. -0.002 0.386569222283508  7e-01 4.9e+12
BRF1 NANOG_.SC.33759. -0.002 0.386569222283508  7e-01 4.9e+12
CEBPB NANOG_.SC.33759. -0.002 0.386569222283508  7e-01 4.9e+12
eGFP.HDAC8 NANOG_.SC.33759. -0.002 0.386569222283508  7e-01 4.9e+12
GCN5 NANOG_.SC.33759. -0.002 0.386569222283508  7e-01 4.9e+12
IRF4_.M.17. NANOG_.SC.33759. -0.002 0.386569222283508  8e-01 4.9e+12
BRF2 NELFe -0.002 0.386569222283508  7e-01 4.9e+12
eGFP.NR4A1 NELFe -0.002 0.386569222283508  7e-01 4.9e+12
BRF2 NF.E2 -0.002 0.386569222283508  7e-01 4.9e+12
CTCF_.C.20. NF.E2 -0.002 0.386569222283508  7e-01 4.9e+12
CTCF_.SC.5916. NF.E2 -0.002 0.386569222283508  7e-01 4.9e+12
eGFP.NR4A1 NF.E2 -0.002 0.386569222283508  7e-01 4.9e+12
HSF1 NF.E2 -0.002 0.386569222283508  8e-01 4.9e+12
BRF2 NF.E2_.H.230. -0.002 0.386569222283508  8e-01 4.9e+12
eGFP.JunB NF.E2_.H.230. -0.002 0.386569222283508  8e-01 4.9e+12
eGFP.NR4A1 NF.E2_.H.230. -0.002 0.386569222283508  8e-01 4.9e+12
FOSL1_.SC.183. NF.E2_.H.230. -0.002 0.386569222283508  7e-01 4.9e+12
FOXA1_.C.20. NF.E2_.H.230. -0.002 0.386569222283508  7e-01 4.9e+12
FOXA1_.SC.101058. NF.E2_.H.230. -0.002 0.386569222283508  7e-01 4.9e+12
FOXA2_.SC.6554. NF.YB -0.002 0.386569222283508  7e-01 4.9e+12
MafF_.M8194. NF.YB -0.002 0.386569222283508  7e-01 4.9e+12
BRF2 NRSF -0.002 0.386569222283508  7e-01 4.9e+12
Brg1 NRSF -0.002 0.386569222283508  7e-01 4.9e+12
eGFP.NR4A1 NRSF -0.002 0.386569222283508  7e-01 4.9e+12
ERalpha_a NRSF -0.002 0.386569222283508  7e-01 4.9e+12
NF.E2_.H.230. Oct.2 -0.002 0.386569222283508  8e-01 4.9e+12
IRF3 p300 -0.002 0.386569222283508  8e-01 4.9e+12
EBF1_.C.8. p300_.F.4. -0.002 0.386569222283508  7e-01 4.9e+12
GCN5 p300_.F.4. -0.002 0.386569222283508  7e-01 4.9e+12
ATF3 p300_.N.15. -0.002 0.386569222283508  7e-01 4.9e+12
CHD2_.N.1250. p300_.N.15. -0.002 0.386569222283508  7e-01 4.9e+12
eGFP.NR4A1 p300_.N.15. -0.002 0.386569222283508  8e-01 4.9e+12
GATA.2 PAX5.N19 -0.002 0.386569222283508  7e-01 4.9e+12
BCLAF1_.M33.P5B11. Pbx3 -0.002 0.386569222283508  7e-01 4.9e+12
eGFP.JunB Pbx3 -0.002 0.386569222283508  8e-01 4.9e+12
BDP1 PGC1A -0.002 0.386569222283508  7e-01 4.9e+12
BRF1 PGC1A -0.002 0.386569222283508  7e-01 4.9e+12
eGFP.HDAC8 PGC1A -0.002 0.386569222283508  7e-01 4.9e+12
Pbx3 PGC1A -0.002 0.386569222283508  8e-01 4.9e+12
BATF Pol2.4H8 -0.002 0.386569222283508  7e-01 4.9e+12
ERalpha_a Pol3 -0.002 0.386569222283508  7e-01 4.9e+12
GATA2_.CG2.96. Pol3 -0.002 0.386569222283508  7e-01 4.9e+12
NANOG_.SC.33759. Pol3 -0.002 0.386569222283508  8e-01 4.9e+12
PGC1A Pol3 -0.002 0.386569222283508  7e-01 4.9e+12
ATF3 POU5F1_.SC.9081. -0.002 0.386569222283508  7e-01 4.9e+12
BDP1 POU5F1_.SC.9081. -0.002 0.386569222283508  7e-01 4.9e+12
BRF1 POU5F1_.SC.9081. -0.002 0.386569222283508  8e-01 4.9e+12
E2F1 POU5F1_.SC.9081. -0.002 0.386569222283508  7e-01 4.9e+12
eGFP.HDAC8 POU5F1_.SC.9081. -0.002 0.386569222283508  8e-01 4.9e+12
Egr.1 POU5F1_.SC.9081. -0.002 0.386569222283508  7e-01 4.9e+12
ERRA POU5F1_.SC.9081. -0.002 0.386569222283508  7e-01 4.9e+12
GATA.1 POU5F1_.SC.9081. -0.002 0.386569222283508  7e-01 4.9e+12
GATA.2 POU5F1_.SC.9081. -0.002 0.386569222283508  8e-01 4.9e+12
Pol3 POU5F1_.SC.9081. -0.002 0.386569222283508  8e-01 4.9e+12
BDP1 PRDM1_.Val90. -0.002 0.386569222283508  8e-01 4.9e+12
CCNT2 PRDM1_.Val90. -0.002 0.386569222283508  8e-01 4.9e+12
eGFP.HDAC8 PRDM1_.Val90. -0.002 0.386569222283508  8e-01 4.9e+12
ERRA PRDM1_.Val90. -0.002 0.386569222283508  7e-01 4.9e+12
GATA.1 PRDM1_.Val90. -0.002 0.386569222283508  8e-01 4.9e+12
GATA2_.CG2.96. PRDM1_.Val90. -0.002 0.386569222283508  7e-01 4.9e+12
GCN5 PRDM1_.Val90. -0.002 0.386569222283508  8e-01 4.9e+12
HNF4A_.H.171. PRDM1_.Val90. -0.002 0.386569222283508  8e-01 4.9e+12
NANOG_.SC.33759. PRDM1_.Val90. -0.002 0.386569222283508  7e-01 4.9e+12
PAX5.N19 PRDM1_.Val90. -0.002 0.386569222283508  8e-01 4.9e+12
Pbx3 PRDM1_.Val90. -0.002 0.386569222283508  8e-01 4.9e+12
POU5F1_.SC.9081. PRDM1_.Val90. -0.002 0.386569222283508  7e-01 4.9e+12
CTCF PU.1 -0.002 0.386569222283508  7e-01 4.9e+12
FOXA1_.C.20. Rad21 -0.002 0.386569222283508  7e-01 4.9e+12
NF.E2_.H.230. Rad21 -0.002 0.386569222283508  7e-01 4.9e+12
p300_.N.15. Rad21 -0.002 0.386569222283508  7e-01 4.9e+12
BRF2 RFX5_.N.494. -0.002 0.386569222283508  8e-01 4.9e+12
eGFP.NR4A1 RFX5_.N.494. -0.002 0.386569222283508  8e-01 4.9e+12
FOSL2 RFX5_.N.494. -0.002 0.386569222283508  7e-01 4.9e+12
GATA3_.SC.268. RFX5_.N.494. -0.002 0.386569222283508  7e-01 4.9e+12
AP.2alpha RPC155 -0.002 0.386569222283508  7e-01 4.9e+12
GATA2_.CG2.96. RPC155 -0.002 0.386569222283508  7e-01 4.9e+12
GCN5 RPC155 -0.002 0.386569222283508  8e-01 4.9e+12
NANOG_.SC.33759. RPC155 -0.002 0.386569222283508  7e-01 4.9e+12
PGC1A RPC155 -0.002 0.386569222283508  7e-01 4.9e+12
POU5F1_.SC.9081. RPC155 -0.002 0.386569222283508  7e-01 4.9e+12
PRDM1_.Val90. RPC155 -0.002 0.386569222283508  8e-01 4.9e+12
eGFP.HDAC8 RXRA -0.002 0.386569222283508  8e-01 4.9e+12
BAF155 SIRT6 -0.002 0.386569222283508  7e-01 4.9e+12
BRF2 SIRT6 -0.002 0.386569222283508  8e-01 4.9e+12
eGFP.NR4A1 SIRT6 -0.002 0.386569222283508  8e-01 4.9e+12
FOXA2_.SC.6554. SIRT6 -0.002 0.386569222283508  7e-01 4.9e+12
MafK_.SC.477. SIRT6 -0.002 0.386569222283508  8e-01 4.9e+12
BATF SIX5 -0.002 0.386569222283508  7e-01 4.9e+12
FOXA2_.SC.6554. SIX5 -0.002 0.386569222283508  8e-01 4.9e+12
BRF1 SMC3_.ab9263. -0.002 0.386569222283508  8e-01 4.9e+12
eGFP.HDAC8 SMC3_.ab9263. -0.002 0.386569222283508  7e-01 4.9e+12
NF.E2_.H.230. SMC3_.ab9263. -0.002 0.386569222283508  7e-01 4.9e+12
BATF SP1 -0.002 0.386569222283508  7e-01 4.9e+12
BRF2 SP1 -0.002 0.386569222283508  7e-01 4.9e+12
CTCF_.SC.5916. SP1 -0.002 0.386569222283508  7e-01 4.9e+12
BDP1 SPT20 -0.002 0.386569222283508  7e-01 4.9e+12
BRF1 SPT20 -0.002 0.386569222283508  8e-01 4.9e+12
CTCF_.SC.5916. SPT20 -0.002 0.386569222283508  7e-01 4.9e+12
E2F4 SPT20 -0.002 0.386569222283508  7e-01 4.9e+12
eGFP.HDAC8 SPT20 -0.002 0.386569222283508  8e-01 4.9e+12
Pol3 SPT20 -0.002 0.386569222283508  8e-01 4.9e+12
PRDM1_.Val90. SPT20 -0.002 0.386569222283508  7e-01 4.9e+12
Rad21 SPT20 -0.002 0.386569222283508  8e-01 4.9e+12
RPC155 SPT20 -0.002 0.386569222283508  7e-01 4.9e+12
SMC3_.ab9263. SPT20 -0.002 0.386569222283508  8e-01 4.9e+12
BRF2 SREBP1 -0.002 0.386569222283508  7e-01 4.9e+12
eGFP.NR4A1 SREBP1 -0.002 0.386569222283508  7e-01 4.9e+12
GATA2_.CG2.96. SREBP2 -0.002 0.386569222283508  7e-01 4.9e+12
GCN5 SREBP2 -0.002 0.386569222283508  8e-01 4.9e+12
NANOG_.SC.33759. SREBP2 -0.002 0.386569222283508  7e-01 4.9e+12
p300_.F.4. SREBP2 -0.002 0.386569222283508  7e-01 4.9e+12
PGC1A SREBP2 -0.002 0.386569222283508  7e-01 4.9e+12
POU5F1_.SC.9081. SREBP2 -0.002 0.386569222283508  8e-01 4.9e+12
PRDM1_.Val90. SREBP2 -0.002 0.386569222283508  8e-01 4.9e+12
SPT20 SREBP2 -0.002 0.386569222283508  8e-01 4.9e+12
GCN5 SRF -0.002 0.386569222283508  7e-01 4.9e+12
CtBP2 STAT1 -0.002 0.386569222283508  7e-01 4.9e+12
eGFP.NR4A1 STAT1 -0.002 0.386569222283508  7e-01 4.9e+12
GATA.1 STAT1 -0.002 0.386569222283508  7e-01 4.9e+12
HNF4A_.H.171. STAT1 -0.002 0.386569222283508  7e-01 4.9e+12
BCLAF1_.M33.P5B11. STAT2 -0.002 0.386569222283508  7e-01 4.9e+12
EBF1_.C.8. STAT2 -0.002 0.386569222283508  7e-01 4.9e+12
eGFP.NR4A1 STAT2 -0.002 0.386569222283508  8e-01 4.9e+12
KAP1 STAT2 -0.002 0.386569222283508  7e-01 4.9e+12
Pbx3 STAT2 -0.002 0.386569222283508  8e-01 4.9e+12
RFX5_.N.494. STAT3 -0.002 0.386569222283508  7e-01 4.9e+12
RPC155 STAT3 -0.002 0.386569222283508  8e-01 4.9e+12
GR SUZ12 -0.002 0.386569222283508  7e-01 4.9e+12
eGFP.NR4A1 TAF7_.SQ.8. -0.002 0.386569222283508  7e-01 4.9e+12
FOXA1_.SC.101058. TAF7_.SQ.8. -0.002 0.386569222283508  7e-01 4.9e+12
SREBP1 TAF7_.SQ.8. -0.002 0.386569222283508  7e-01 4.9e+12
BRCA1_.C.1863. TAL1_.SC.12984. -0.002 0.386569222283508  8e-01 4.9e+12
BRF2 TAL1_.SC.12984. -0.002 0.386569222283508  8e-01 4.9e+12
GTF2F1_.RAP.74. TAL1_.SC.12984. -0.002 0.386569222283508  8e-01 4.9e+12
HEY1 TAL1_.SC.12984. -0.002 0.386569222283508  7e-01 4.9e+12
Pol3 TAL1_.SC.12984. -0.002 0.386569222283508  7e-01 4.9e+12
eGFP.HDAC8 TBP -0.002 0.386569222283508  8e-01 4.9e+12
GATA2_.CG2.96. TBP -0.002 0.386569222283508  8e-01 4.9e+12
TAL1_.SC.12984. TBP -0.002 0.386569222283508  7e-01 4.9e+12
eGFP.HDAC8 TCF12 -0.002 0.386569222283508  7e-01 4.9e+12
BDP1 TCF4 -0.002 0.386569222283508  7e-01 4.9e+12
GCN5 TCF4 -0.002 0.386569222283508  7e-01 4.9e+12
NANOG_.SC.33759. TCF4 -0.002 0.386569222283508  8e-01 4.9e+12
RPC155 TCF4 -0.002 0.386569222283508  7e-01 4.9e+12
BRF2 TFIIIC.110 -0.002 0.386569222283508  8e-01 4.9e+12
eGFP.NR4A1 TFIIIC.110 -0.002 0.386569222283508  8e-01 4.9e+12
ERRA THAP1_.SC.98174. -0.002 0.386569222283508  8e-01 4.9e+12
p300_.F.4. THAP1_.SC.98174. -0.002 0.386569222283508  7e-01 4.9e+12
SREBP1 THAP1_.SC.98174. -0.002 0.386569222283508  7e-01 4.9e+12
TAL1_.SC.12984. THAP1_.SC.98174. -0.002 0.386569222283508  7e-01 4.9e+12
GRp20 TR4 -0.002 0.386569222283508  7e-01 4.9e+12
SREBP2 TR4 -0.002 0.386569222283508  8e-01 4.9e+12
MafK_.ab50322. USF1_.SC.8983. -0.002 0.386569222283508  7e-01 4.9e+12
p300_.F.4. USF1_.SC.8983. -0.002 0.386569222283508  8e-01 4.9e+12
Rad21 USF1_.SC.8983. -0.002 0.386569222283508  8e-01 4.9e+12
eGFP.GATA2 USF2 -0.002 0.386569222283508  7e-01 4.9e+12
Brg1 XRCC4 -0.002 0.386569222283508  8e-01 4.9e+12
CCNT2 XRCC4 -0.002 0.386569222283508  7e-01 4.9e+12
EBF XRCC4 -0.002 0.386569222283508  7e-01 4.9e+12
eGFP.JunB XRCC4 -0.002 0.386569222283508  8e-01 4.9e+12
FOSL1_.SC.183. XRCC4 -0.002 0.386569222283508  8e-01 4.9e+12
FOSL2 XRCC4 -0.002 0.386569222283508  7e-01 4.9e+12
FOXA2_.SC.6554. XRCC4 -0.002 0.386569222283508  7e-01 4.9e+12
GR XRCC4 -0.002 0.386569222283508  8e-01 4.9e+12
GTF2B XRCC4 -0.002 0.386569222283508  8e-01 4.9e+12
MafK_.ab50322. XRCC4 -0.002 0.386569222283508  8e-01 4.9e+12
MEF2A XRCC4 -0.002 0.386569222283508  7e-01 4.9e+12
NELFe XRCC4 -0.002 0.386569222283508  8e-01 4.9e+12
NF.E2 XRCC4 -0.002 0.386569222283508  8e-01 4.9e+12
NRSF XRCC4 -0.002 0.386569222283508  7e-01 4.9e+12
RFX5_.N.494. XRCC4 -0.002 0.386569222283508  8e-01 4.9e+12
SREBP1 XRCC4 -0.002 0.386569222283508  8e-01 4.9e+12
STAT1 XRCC4 -0.002 0.386569222283508  7e-01 4.9e+12
TAF7_.SQ.8. XRCC4 -0.002 0.386569222283508  7e-01 4.9e+12
TFIIIC.110 XRCC4 -0.002 0.386569222283508  8e-01 4.9e+12
THAP1_.SC.98174. XRCC4 -0.002 0.386569222283508  7e-01 4.9e+12
MafK_.ab50322. YY1_.C.20. -0.002 0.386569222283508  7e-01 4.9e+12
FOXA2_.SC.6554. ZBTB33 -0.002 0.386569222283508  8e-01 4.9e+12
FOXA1_.SC.101058. ZBTB7A_.SC.34508. -0.002 0.386569222283508  8e-01 4.9e+12
GR ZBTB7A_.SC.34508. -0.002 0.386569222283508  7e-01 4.9e+12
SPT20 ZBTB7A_.SC.34508. -0.002 0.386569222283508  7e-01 4.9e+12
BATF Znf143_.16618.1.AP. -0.002 0.386569222283508  7e-01 4.9e+12
CCNT2 ZNF274 -0.002 0.386569222283508  7e-01 4.9e+12
c.Fos ZNF274 -0.002 0.386569222283508  8e-01 4.9e+12
CTCF ZNF274 -0.002 0.386569222283508  7e-01 4.9e+12
E2F1 ZNF274 -0.002 0.386569222283508  8e-01 4.9e+12
E2F6 ZNF274 -0.002 0.386569222283508  8e-01 4.9e+12
E2F6_.H.50. ZNF274 -0.002 0.386569222283508  7e-01 4.9e+12
ELK4 ZNF274 -0.002 0.386569222283508  8e-01 4.9e+12
ETS1 ZNF274 -0.002 0.386569222283508  7e-01 4.9e+12
GABP ZNF274 -0.002 0.386569222283508  7e-01 4.9e+12
HDAC2_.SC.6296. ZNF274 -0.002 0.386569222283508  8e-01 4.9e+12
HMGN3 ZNF274 -0.002 0.386569222283508  7e-01 4.9e+12
Ini1 ZNF274 -0.002 0.386569222283508  7e-01 4.9e+12
IRF1 ZNF274 -0.002 0.386569222283508  8e-01 4.9e+12
KAP1 ZNF274 -0.002 0.386569222283508  7e-01 4.9e+12
Max ZNF274 -0.002 0.386569222283508  7e-01 4.9e+12
Mxi1_.bHLH. ZNF274 -0.002 0.386569222283508  7e-01 4.9e+12
NFKB ZNF274 -0.002 0.386569222283508  7e-01 4.9e+12
Nrf1 ZNF274 -0.002 0.386569222283508  7e-01 4.9e+12
Pol2.b. ZNF274 -0.002 0.386569222283508  8e-01 4.9e+12
SP1 ZNF274 -0.002 0.386569222283508  7e-01 4.9e+12
USF.1 ZNF274 -0.002 0.386569222283508  8e-01 4.9e+12
YY1 ZNF274 -0.002 0.386569222283508  7e-01 4.9e+12
YY1_.C.20. ZNF274 -0.002 0.386569222283508  7e-01 4.9e+12
ZBTB7A_.SC.34508. ZNF274 -0.002 0.386569222283508  7e-01 4.9e+12
Znf143_.16618.1.AP. ZNF274 -0.002 0.386569222283508  8e-01 4.9e+12
ZNF263 ZNF274 -0.002 0.386569222283508  8e-01 4.9e+12
FOXA1_.C.20. ZZZ3 -0.002 0.386569222283508  7e-01 4.9e+12
GATA2_.CG2.96. ZZZ3 -0.002 0.386569222283508  7e-01 4.9e+12
NANOG_.SC.33759. ZZZ3 -0.002 0.386569222283508  7e-01 4.9e+12
PRDM1_.Val90. ZZZ3 -0.002 0.386569222283508  8e-01 4.9e+12
TR4 ZZZ3 -0.002 0.386569222283508  7e-01 4.9e+12
BCL11A BHLHE40 -0.001 0.466133480419195  9e-01 4.9e+12
BCL11A BRCA1_.C.1863. -0.001 0.466133480419195  9e-01 4.9e+12
BCL11A BRF2 -0.001 0.466133480419195  8e-01 4.9e+12
BRF1 BRF2 -0.001 0.466133480419195  9e-01 4.9e+12
BRCA1_.C.1863. c.Fos -0.001 0.466133480419195  8e-01 4.9e+12
BATF CtBP2 -0.001 0.466133480419195  9e-01 4.9e+12
BRCA1_.C.1863. CTCF -0.001 0.466133480419195  8e-01 4.9e+12
BATF E2F4 -0.001 0.466133480419195  9e-01 4.9e+12
CtBP2 E2F6_.H.50. -0.001 0.466133480419195  8e-01 4.9e+12
CtBP2 EBF1_.C.8. -0.001 0.466133480419195  9e-01 4.9e+12
EBF eGFP.FOS -0.001 0.466133480419195  9e-01 4.9e+12
BDP1 eGFP.HDAC8 -0.001 0.466133480419195  8e-01 4.9e+12
BRF1 eGFP.HDAC8 -0.001 0.466133480419195  8e-01 4.9e+12
BRF2 eGFP.HDAC8 -0.001 0.466133480419195  9e-01 4.9e+12
CtBP2 eGFP.HDAC8 -0.001 0.466133480419195  9e-01 4.9e+12
BDP1 eGFP.NR4A1 -0.001 0.466133480419195  9e-01 4.9e+12
BRF1 eGFP.NR4A1 -0.001 0.466133480419195  9e-01 4.9e+12
BRF2 ERalpha_a -0.001 0.466133480419195  8e-01 4.9e+12
CtBP2 ERalpha_a -0.001 0.466133480419195  8e-01 4.9e+12
eGFP.NR4A1 ERalpha_a -0.001 0.466133480419195  8e-01 4.9e+12
BRF2 ERRA -0.001 0.466133480419195  8e-01 4.9e+12
EBF ERRA -0.001 0.466133480419195  9e-01 4.9e+12
EBF1_.C.8. ERRA -0.001 0.466133480419195  8e-01 4.9e+12
ELK4 FOSL1_.SC.183. -0.001 0.466133480419195  8e-01 4.9e+12
E2F6 FOSL2 -0.001 0.466133480419195  9e-01 4.9e+12
EBF FOSL2 -0.001 0.466133480419195  8e-01 4.9e+12
BATF FOXA1_.C.20. -0.001 0.466133480419195  9e-01 4.9e+12
BATF FOXA1_.SC.101058. -0.001 0.466133480419195  9e-01 4.9e+12
E2F6 FOXA1_.SC.101058. -0.001 0.466133480419195  8e-01 4.9e+12
BAF170 FOXA2_.SC.6554. -0.001 0.466133480419195  9e-01 4.9e+12
BRF2 GABP -0.001 0.466133480419195  8e-01 4.9e+12
ERalpha_a GATA.1 -0.001 0.466133480419195  8e-01 4.9e+12
BRF2 GATA2_.CG2.96. -0.001 0.466133480419195  8e-01 4.9e+12
E2F1 GATA2_.CG2.96. -0.001 0.466133480419195  8e-01 4.9e+12
E2F4 GATA2_.CG2.96. -0.001 0.466133480419195  9e-01 4.9e+12
GATA2_.CG2.96. GATA3_.SC.268. -0.001 0.466133480419195  9e-01 4.9e+12
BRF1 GCN5 -0.001 0.466133480419195  8e-01 4.9e+12
BRF2 GCN5 -0.001 0.466133480419195  9e-01 4.9e+12
eGFP.HDAC8 GCN5 -0.001 0.466133480419195  8e-01 4.9e+12
eGFP.NR4A1 GCN5 -0.001 0.466133480419195  9e-01 4.9e+12
BRCA1_.C.1863. GR -0.001 0.466133480419195  9e-01 4.9e+12
CTCF_.C.20. GR -0.001 0.466133480419195  9e-01 4.9e+12
E2F6 GR -0.001 0.466133480419195  8e-01 4.9e+12
GATA.2 GRp20 -0.001 0.466133480419195  8e-01 4.9e+12
AP.2alpha GTF2B -0.001 0.466133480419195  9e-01 4.9e+12
ERalpha_a GTF2F1_.RAP.74. -0.001 0.466133480419195  8e-01 4.9e+12
GATA.2 HNF4A_.H.171. -0.001 0.466133480419195  8e-01 4.9e+12
BRF2 HSF1 -0.001 0.466133480419195  8e-01 4.9e+12
eGFP.GATA2 HSF1 -0.001 0.466133480419195  9e-01 4.9e+12
eGFP.NR4A1 HSF1 -0.001 0.466133480419195  8e-01 4.9e+12
GATA2_.CG2.96. Ini1 -0.001 0.466133480419195  8e-01 4.9e+12
GR IRF1 -0.001 0.466133480419195  8e-01 4.9e+12
eGFP.FOS IRF3 -0.001 0.466133480419195  8e-01 4.9e+12
E2F1 MafF_.M8194. -0.001 0.466133480419195  9e-01 4.9e+12
BHLHE40 MafK_.SC.477. -0.001 0.466133480419195  9e-01 4.9e+12
AP.2gamma NANOG_.SC.33759. -0.001 0.466133480419195  8e-01 4.9e+12
BRF2 NANOG_.SC.33759. -0.001 0.466133480419195  8e-01 4.9e+12
CTCF NANOG_.SC.33759. -0.001 0.466133480419195  9e-01 4.9e+12
eGFP.NR4A1 NANOG_.SC.33759. -0.001 0.466133480419195  8e-01 4.9e+12
HNF4G_.SC.6558. NANOG_.SC.33759. -0.001 0.466133480419195  9e-01 4.9e+12
Ini1 NANOG_.SC.33759. -0.001 0.466133480419195  8e-01 4.9e+12
CtBP2 NF.E2 -0.001 0.466133480419195  9e-01 4.9e+12
AP.2alpha NF.E2_.H.230. -0.001 0.466133480419195  8e-01 4.9e+12
BCLAF1_.M33.P5B11. NF.E2_.H.230. -0.001 0.466133480419195  9e-01 4.9e+12
BRCA1_.C.1863. NF.E2_.H.230. -0.001 0.466133480419195  9e-01 4.9e+12
ERRA NFKB -0.001 0.466133480419195  9e-01 4.9e+12
BATF NF.YA -0.001 0.466133480419195  8e-01 4.9e+12
MEF2A NF.YA -0.001 0.466133480419195  8e-01 4.9e+12
MEF2A NF.YB -0.001 0.466133480419195  8e-01 4.9e+12
MafF_.M8194. Nrf1 -0.001 0.466133480419195  9e-01 4.9e+12
MEF2C_.SC.13268. Nrf1 -0.001 0.466133480419195  9e-01 4.9e+12
Max p300_.F.4. -0.001 0.466133480419195  9e-01 4.9e+12
FOSL1_.SC.183. p300_.N.15. -0.001 0.466133480419195  8e-01 4.9e+12
BDP1 PAX5.N19 -0.001 0.466133480419195  9e-01 4.9e+12
ATF3 Pbx3 -0.001 0.466133480419195  8e-01 4.9e+12
CTCF_.C.20. Pbx3 -0.001 0.466133480419195  9e-01 4.9e+12
IRF4_.M.17. Pbx3 -0.001 0.466133480419195  9e-01 4.9e+12
BRF2 PGC1A -0.001 0.466133480419195  8e-01 4.9e+12
eGFP.NR4A1 PGC1A -0.001 0.466133480419195  8e-01 4.9e+12
FOSL2 PGC1A -0.001 0.466133480419195  9e-01 4.9e+12
GATA.2 PGC1A -0.001 0.466133480419195  9e-01 4.9e+12
BRF2 Pol3 -0.001 0.466133480419195  9e-01 4.9e+12
CTCF_.C.20. Pol3 -0.001 0.466133480419195  9e-01 4.9e+12
eGFP.HDAC8 Pol3 -0.001 0.466133480419195  8e-01 4.9e+12
eGFP.NR4A1 Pol3 -0.001 0.466133480419195  9e-01 4.9e+12
GCN5 Pol3 -0.001 0.466133480419195  8e-01 4.9e+12
NF.E2_.H.230. POU2F2 -0.001 0.466133480419195  8e-01 4.9e+12
BRF2 POU5F1_.SC.9081. -0.001 0.466133480419195  9e-01 4.9e+12
CTCF_.SC.5916. POU5F1_.SC.9081. -0.001 0.466133480419195  8e-01 4.9e+12
eGFP.NR4A1 POU5F1_.SC.9081. -0.001 0.466133480419195  9e-01 4.9e+12
HMGN3 POU5F1_.SC.9081. -0.001 0.466133480419195  9e-01 4.9e+12
BRF1 PRDM1_.Val90. -0.001 0.466133480419195  8e-01 4.9e+12
BRF2 PRDM1_.Val90. -0.001 0.466133480419195  9e-01 4.9e+12
eGFP.NR4A1 PRDM1_.Val90. -0.001 0.466133480419195  9e-01 4.9e+12
Pol3 PRDM1_.Val90. -0.001 0.466133480419195  8e-01 4.9e+12
GR PU.1 -0.001 0.466133480419195  9e-01 4.9e+12
BRF1 Rad21 -0.001 0.466133480419195  8e-01 4.9e+12
Pol3 Rad21 -0.001 0.466133480419195  9e-01 4.9e+12
BCL11A RFX5_.N.494. -0.001 0.466133480419195  9e-01 4.9e+12
CCNT2 RFX5_.N.494. -0.001 0.466133480419195  9e-01 4.9e+12
p300_.N.15. RFX5_.N.494. -0.001 0.466133480419195  8e-01 4.9e+12
eGFP.HDAC8 RPC155 -0.001 0.466133480419195  8e-01 4.9e+12
eGFP.NR4A1 RPC155 -0.001 0.466133480419195  9e-01 4.9e+12
PAX5.N19 RPC155 -0.001 0.466133480419195  8e-01 4.9e+12
FOXA1_.C.20. SETDB1 -0.001 0.466133480419195  8e-01 4.9e+12
GR SETDB1 -0.001 0.466133480419195  8e-01 4.9e+12
EBF1_.C.8. SIRT6 -0.001 0.466133480419195  9e-01 4.9e+12
Rad21 SIRT6 -0.001 0.466133480419195  9e-01 4.9e+12
EBF1_.C.8. SIX5 -0.001 0.466133480419195  8e-01 4.9e+12
p300_.N.15. SIX5 -0.001 0.466133480419195  9e-01 4.9e+12
ERRA SMC3_.ab9263. -0.001 0.466133480419195  9e-01 4.9e+12
Pol3 SMC3_.ab9263. -0.001 0.466133480419195  9e-01 4.9e+12
FOXA2_.SC.6554. SP2_.SC.643. -0.001 0.466133480419195  9e-01 4.9e+12
NF.E2_.H.230. SP2_.SC.643. -0.001 0.466133480419195  8e-01 4.9e+12
CTCF_.C.20. SPT20 -0.001 0.466133480419195  9e-01 4.9e+12
BCLAF1_.M33.P5B11. SREBP1 -0.001 0.466133480419195  9e-01 4.9e+12
BRF2 SREBP2 -0.001 0.466133480419195  9e-01 4.9e+12
eGFP.HDAC8 SREBP2 -0.001 0.466133480419195  8e-01 4.9e+12
eGFP.NR4A1 SREBP2 -0.001 0.466133480419195  9e-01 4.9e+12
ERalpha_a STAT1 -0.001 0.466133480419195  9e-01 4.9e+12
E2F4 STAT2 -0.001 0.466133480419195  8e-01 4.9e+12
GATA.1 STAT2 -0.001 0.466133480419195  9e-01 4.9e+12
GTF2F1_.RAP.74. STAT2 -0.001 0.466133480419195  8e-01 4.9e+12
MafK_.SC.477. STAT2 -0.001 0.466133480419195  9e-01 4.9e+12
Rad21 STAT2 -0.001 0.466133480419195  9e-01 4.9e+12
BDP1 STAT3 -0.001 0.466133480419195  8e-01 4.9e+12
NANOG_.SC.33759. STAT3 -0.001 0.466133480419195  9e-01 4.9e+12
GATA2_.CG2.96. TAF1 -0.001 0.466133480419195  9e-01 4.9e+12
HNF4A_.H.171. TAF7_.SQ.8. -0.001 0.466133480419195  8e-01 4.9e+12
RFX5_.N.494. TAF7_.SQ.8. -0.001 0.466133480419195  8e-01 4.9e+12
AP.2gamma TAL1_.SC.12984. -0.001 0.466133480419195  8e-01 4.9e+12
STAT3 TAL1_.SC.12984. -0.001 0.466133480419195  9e-01 4.9e+12
eGFP.GATA2 TBP -0.001 0.466133480419195  8e-01 4.9e+12
STAT2 TBP -0.001 0.466133480419195  9e-01 4.9e+12
CTCF_.SC.5916. TCF4 -0.001 0.466133480419195  8e-01 4.9e+12
SREBP2 TCF4 -0.001 0.466133480419195  9e-01 4.9e+12
HNF4A_.H.171. TFIIIC.110 -0.001 0.466133480419195  9e-01 4.9e+12
MafF_.M8194. TFIIIC.110 -0.001 0.466133480419195  9e-01 4.9e+12
MEF2C_.SC.13268. TFIIIC.110 -0.001 0.466133480419195  9e-01 4.9e+12
SETDB1 TFIIIC.110 -0.001 0.466133480419195  9e-01 4.9e+12
MafK_.ab50322. THAP1_.SC.98174. -0.001 0.466133480419195  9e-01 4.9e+12
SMC3_.ab9263. THAP1_.SC.98174. -0.001 0.466133480419195  8e-01 4.9e+12
GR TR4 -0.001 0.466133480419195  9e-01 4.9e+12
Pbx3 TR4 -0.001 0.466133480419195  9e-01 4.9e+12
Pol3 TR4 -0.001 0.466133480419195  9e-01 4.9e+12
ERalpha_a USF.1 -0.001 0.466133480419195  8e-01 4.9e+12
eGFP.GATA2 USF1_.SC.8983. -0.001 0.466133480419195  9e-01 4.9e+12
POU5F1_.SC.9081. USF2 -0.001 0.466133480419195  9e-01 4.9e+12
Rad21 USF2 -0.001 0.466133480419195  9e-01 4.9e+12
GATA2_.CG2.96. WHIP -0.001 0.466133480419195  8e-01 4.9e+12
BATF XRCC4 -0.001 0.466133480419195  8e-01 4.9e+12
BCL11A XRCC4 -0.001 0.466133480419195  8e-01 4.9e+12
BDP1 XRCC4 -0.001 0.466133480419195  9e-01 4.9e+12
BRF1 XRCC4 -0.001 0.466133480419195  9e-01 4.9e+12
eGFP.FOS XRCC4 -0.001 0.466133480419195  8e-01 4.9e+12
eGFP.HDAC8 XRCC4 -0.001 0.466133480419195  9e-01 4.9e+12
ERalpha_a XRCC4 -0.001 0.466133480419195  8e-01 4.9e+12
GATA2_.CG2.96. XRCC4 -0.001 0.466133480419195  9e-01 4.9e+12
GCN5 XRCC4 -0.001 0.466133480419195  9e-01 4.9e+12
HSF1 XRCC4 -0.001 0.466133480419195  8e-01 4.9e+12
MafF_.M8194. XRCC4 -0.001 0.466133480419195  8e-01 4.9e+12
MEF2C_.SC.13268. XRCC4 -0.001 0.466133480419195  8e-01 4.9e+12
NANOG_.SC.33759. XRCC4 -0.001 0.466133480419195  9e-01 4.9e+12
NF.E2_.H.230. XRCC4 -0.001 0.466133480419195  8e-01 4.9e+12
p300_.N.15. XRCC4 -0.001 0.466133480419195  8e-01 4.9e+12
PGC1A XRCC4 -0.001 0.466133480419195  9e-01 4.9e+12
Pol3 XRCC4 -0.001 0.466133480419195  9e-01 4.9e+12
POU5F1_.SC.9081. XRCC4 -0.001 0.466133480419195  9e-01 4.9e+12
PRDM1_.Val90. XRCC4 -0.001 0.466133480419195  9e-01 4.9e+12
RPC155 XRCC4 -0.001 0.466133480419195  9e-01 4.9e+12
SP1 XRCC4 -0.001 0.466133480419195  9e-01 4.9e+12
SPT20 XRCC4 -0.001 0.466133480419195  9e-01 4.9e+12
SREBP2 XRCC4 -0.001 0.466133480419195  9e-01 4.9e+12
STAT2 XRCC4 -0.001 0.466133480419195  8e-01 4.9e+12
TAL1_.SC.12984. XRCC4 -0.001 0.466133480419195  8e-01 4.9e+12
NANOG_.SC.33759. YY1_.C.20. -0.001 0.466133480419195  9e-01 4.9e+12
Rad21 ZBTB33 -0.001 0.466133480419195  9e-01 4.9e+12
SMC3_.ab9263. ZBTB33 -0.001 0.466133480419195  9e-01 4.9e+12
POU5F1_.SC.9081. ZBTB7A_.SC.34508. -0.001 0.466133480419195  9e-01 4.9e+12
BATF ZEB1_.SC.25388. -0.001 0.466133480419195  9e-01 4.9e+12
GATA2_.CG2.96. Znf143_.16618.1.AP. -0.001 0.466133480419195  8e-01 4.9e+12
ERalpha_a ZNF263 -0.001 0.466133480419195  9e-01 4.9e+12
ERRA ZNF263 -0.001 0.466133480419195  9e-01 4.9e+12
SUZ12 ZNF263 -0.001 0.466133480419195  8e-01 4.9e+12
AP.2alpha ZNF274 -0.001 0.466133480419195  8e-01 4.9e+12
AP.2gamma ZNF274 -0.001 0.466133480419195  8e-01 4.9e+12
ATF3 ZNF274 -0.001 0.466133480419195  8e-01 4.9e+12
BAF155 ZNF274 -0.001 0.466133480419195  8e-01 4.9e+12
BAF170 ZNF274 -0.001 0.466133480419195  9e-01 4.9e+12
BCL3 ZNF274 -0.001 0.466133480419195  9e-01 4.9e+12
BCLAF1_.M33.P5B11. ZNF274 -0.001 0.466133480419195  9e-01 4.9e+12
BHLHE40 ZNF274 -0.001 0.466133480419195  9e-01 4.9e+12
BRCA1_.C.1863. ZNF274 -0.001 0.466133480419195  9e-01 4.9e+12
Brg1 ZNF274 -0.001 0.466133480419195  9e-01 4.9e+12
CEBPB ZNF274 -0.001 0.466133480419195  8e-01 4.9e+12
CHD2_.N.1250. ZNF274 -0.001 0.466133480419195  8e-01 4.9e+12
c.Jun ZNF274 -0.001 0.466133480419195  8e-01 4.9e+12
CtBP2 ZNF274 -0.001 0.466133480419195  9e-01 4.9e+12
CTCF_.C.20. ZNF274 -0.001 0.466133480419195  8e-01 4.9e+12
CTCFL_.SC.98982. ZNF274 -0.001 0.466133480419195  8e-01 4.9e+12
CTCF_.SC.5916. ZNF274 -0.001 0.466133480419195  8e-01 4.9e+12
E2F4 ZNF274 -0.001 0.466133480419195  8e-01 4.9e+12
EBF ZNF274 -0.001 0.466133480419195  9e-01 4.9e+12
EBF1_.C.8. ZNF274 -0.001 0.466133480419195  9e-01 4.9e+12
eGFP.JunD ZNF274 -0.001 0.466133480419195  9e-01 4.9e+12
FOSL2 ZNF274 -0.001 0.466133480419195  9e-01 4.9e+12
FOXA1_.C.20. ZNF274 -0.001 0.466133480419195  9e-01 4.9e+12
FOXA1_.SC.101058. ZNF274 -0.001 0.466133480419195  9e-01 4.9e+12
FOXA2_.SC.6554. ZNF274 -0.001 0.466133480419195  9e-01 4.9e+12
GATA.1 ZNF274 -0.001 0.466133480419195  9e-01 4.9e+12
GATA.2 ZNF274 -0.001 0.466133480419195  9e-01 4.9e+12
GATA3_.SC.268. ZNF274 -0.001 0.466133480419195  9e-01 4.9e+12
GTF2B ZNF274 -0.001 0.466133480419195  9e-01 4.9e+12
GTF2F1_.RAP.74. ZNF274 -0.001 0.466133480419195  8e-01 4.9e+12
HNF4A ZNF274 -0.001 0.466133480419195  9e-01 4.9e+12
HNF4A_.H.171. ZNF274 -0.001 0.466133480419195  9e-01 4.9e+12
HNF4G_.SC.6558. ZNF274 -0.001 0.466133480419195  9e-01 4.9e+12
IRF3 ZNF274 -0.001 0.466133480419195  9e-01 4.9e+12
IRF4_.M.17. ZNF274 -0.001 0.466133480419195  9e-01 4.9e+12
JunD ZNF274 -0.001 0.466133480419195  8e-01 4.9e+12
MafK_.SC.477. ZNF274 -0.001 0.466133480419195  9e-01 4.9e+12
MEF2A ZNF274 -0.001 0.466133480419195  9e-01 4.9e+12
NELFe ZNF274 -0.001 0.466133480419195  9e-01 4.9e+12
NF.E2 ZNF274 -0.001 0.466133480419195  9e-01 4.9e+12
NF.YA ZNF274 -0.001 0.466133480419195  8e-01 4.9e+12
NF.YB ZNF274 -0.001 0.466133480419195  8e-01 4.9e+12
NRSF ZNF274 -0.001 0.466133480419195  9e-01 4.9e+12
Oct.2 ZNF274 -0.001 0.466133480419195  8e-01 4.9e+12
p300 ZNF274 -0.001 0.466133480419195  8e-01 4.9e+12
PAX5.C20 ZNF274 -0.001 0.466133480419195  8e-01 4.9e+12
PAX5.N19 ZNF274 -0.001 0.466133480419195  9e-01 4.9e+12
Pbx3 ZNF274 -0.001 0.466133480419195  8e-01 4.9e+12
POU2F2 ZNF274 -0.001 0.466133480419195  8e-01 4.9e+12
PU.1 ZNF274 -0.001 0.466133480419195  8e-01 4.9e+12
Rad21 ZNF274 -0.001 0.466133480419195  8e-01 4.9e+12
RXRA ZNF274 -0.001 0.466133480419195  8e-01 4.9e+12
SETDB1 ZNF274 -0.001 0.466133480419195  9e-01 4.9e+12
SIX5 ZNF274 -0.001 0.466133480419195  8e-01 4.9e+12
SMC3_.ab9263. ZNF274 -0.001 0.466133480419195  8e-01 4.9e+12
SP2_.SC.643. ZNF274 -0.001 0.466133480419195  9e-01 4.9e+12
SREBP1 ZNF274 -0.001 0.466133480419195  9e-01 4.9e+12
SRF ZNF274 -0.001 0.466133480419195  9e-01 4.9e+12
STAT1 ZNF274 -0.001 0.466133480419195  9e-01 4.9e+12
STAT3 ZNF274 -0.001 0.466133480419195  9e-01 4.9e+12
SUZ12 ZNF274 -0.001 0.466133480419195  9e-01 4.9e+12
TAF7_.SQ.8. ZNF274 -0.001 0.466133480419195  9e-01 4.9e+12
TBP ZNF274 -0.001 0.466133480419195  9e-01 4.9e+12
TCF12 ZNF274 -0.001 0.466133480419195  8e-01 4.9e+12
TCF4 ZNF274 -0.001 0.466133480419195  9e-01 4.9e+12
THAP1_.SC.98174. ZNF274 -0.001 0.466133480419195  9e-01 4.9e+12
TR4 ZNF274 -0.001 0.466133480419195  9e-01 4.9e+12
USF1_.SC.8983. ZNF274 -0.001 0.466133480419195  8e-01 4.9e+12
USF2 ZNF274 -0.001 0.466133480419195  8e-01 4.9e+12
WHIP ZNF274 -0.001 0.466133480419195  9e-01 4.9e+12
ZBTB33 ZNF274 -0.001 0.466133480419195  9e-01 4.9e+12
ZEB1_.SC.25388. ZNF274 -0.001 0.466133480419195  8e-01 4.9e+12
BRF2 ZZZ3 -0.001 0.466133480419195  9e-01 4.9e+12
eGFP.HDAC8 ZZZ3 -0.001 0.466133480419195  8e-01 4.9e+12
eGFP.NR4A1 ZZZ3 -0.001 0.466133480419195  9e-01 4.9e+12
SREBP2 ZZZ3 -0.001 0.466133480419195  8e-01 4.9e+12
AP.2alpha BCL11A 0 0.458420665563523  1e+00 4.9e+12
BCL11A CCNT2 0 0.458420665563523  1e+00 4.9e+12
CEBPB CtBP2 0 0.458420665563523  1e+00 4.9e+12
c.Jun CtBP2 0 0.458420665563523  9e-01 4.9e+12
c.Jun CTCF 0 0.458420665563523  1e+00 4.9e+12
BRF1 E2F4 0 0.458420665563523  1e+00 4.9e+12
CtBP2 eGFP.FOS 0 0.458420665563523  9e-01 4.9e+12
EBF1_.C.8. eGFP.HDAC8 0 0.458420665563523  1e+00 4.9e+12
BRF2 eGFP.NR4A1 0 0.458420665563523  9e-01 4.9e+12
eGFP.NR4A1 ELK4 0 0.458420665563523  9e-01 4.9e+12
ATF3 ERalpha_a 0 0.458420665563523  9e-01 4.9e+12
EBF FOSL1_.SC.183. 0 0.458420665563523  1e+00 4.9e+12
CtBP2 FOXA1_.SC.101058. 0 0.458420665563523  1e+00 4.9e+12
CCNT2 FOXA2_.SC.6554. 0 0.458420665563523  1e+00 4.9e+12
CtBP2 GATA.2 0 0.458420665563523  1e+00 4.9e+12
CTCF GATA2_.CG2.96. 0 0.458420665563523  9e-01 4.9e+12
CEBPB GCN5 0 0.458420665563523  1e+00 4.9e+12
eGFP.NR4A1 HDAC2_.SC.6296. 0 0.458420665563523  9e-01 4.9e+12
GR HEY1 0 0.458420665563523  1e+00 4.9e+12
CTCF_.SC.5916. HNF4A 0 0.458420665563523  1e+00 4.9e+12
BATF HNF4A_.H.171. 0 0.458420665563523  9e-01 4.9e+12
E2F6_.H.50. HNF4A_.H.171. 0 0.458420665563523  9e-01 4.9e+12
CHD2_.N.1250. HNF4G_.SC.6558. 0 0.458420665563523  9e-01 4.9e+12
EBF HNF4G_.SC.6558. 0 0.458420665563523  1e+00 4.9e+12
EBF HSF1 0 0.458420665563523  1e+00 4.9e+12
eGFP.JunB HSF1 0 0.458420665563523  1e+00 4.9e+12
BRF2 IRF1 0 0.458420665563523  1e+00 4.9e+12
GATA2_.CG2.96. IRF1 0 0.458420665563523  1e+00 4.9e+12
GCN5 IRF1 0 0.458420665563523  1e+00 4.9e+12
CTCFL_.SC.98982. IRF3 0 0.458420665563523  1e+00 4.9e+12
FOSL1_.SC.183. IRF3 0 0.458420665563523  1e+00 4.9e+12
E2F1 IRF4_.M.17. 0 0.458420665563523  1e+00 4.9e+12
BHLHE40 MafF_.M8194. 0 0.458420665563523  9e-01 4.9e+12
EBF MafF_.M8194. 0 0.458420665563523  1e+00 4.9e+12
FOXA1_.SC.101058. MEF2C_.SC.13268. 0 0.458420665563523  1e+00 4.9e+12
GATA3_.SC.268. MEF2C_.SC.13268. 0 0.458420665563523  9e-01 4.9e+12
HNF4A NANOG_.SC.33759. 0 0.458420665563523  1e+00 4.9e+12
HNF4A_.H.171. NANOG_.SC.33759. 0 0.458420665563523  1e+00 4.9e+12
MafK_.SC.477. NANOG_.SC.33759. 0 0.458420665563523  1e+00 4.9e+12
Mxi1_.bHLH. NANOG_.SC.33759. 0 0.458420665563523  1e+00 4.9e+12
GR NELFe 0 0.458420665563523  9e-01 4.9e+12
CHD2_.N.1250. NF.E2_.H.230. 0 0.458420665563523  9e-01 4.9e+12
HSF1 NF.E2_.H.230. 0 0.458420665563523  1e+00 4.9e+12
MEF2A NF.E2_.H.230. 0 0.458420665563523  9e-01 4.9e+12
HNF4A_.H.171. NF.YA 0 0.458420665563523  1e+00 4.9e+12
MEF2C_.SC.13268. NF.YA 0 0.458420665563523  9e-01 4.9e+12
GATA2_.CG2.96. p300 0 0.458420665563523  1e+00 4.9e+12
CtBP2 p300_.N.15. 0 0.458420665563523  1e+00 4.9e+12
CTCF_.SC.5916. PGC1A 0 0.458420665563523  1e+00 4.9e+12
ERalpha_a Pol2 0 0.458420665563523  1e+00 4.9e+12
FOXA1_.C.20. POU5F1_.SC.9081. 0 0.458420665563523  1e+00 4.9e+12
HA.E2F1 PRDM1_.Val90. 0 0.458420665563523  9e-01 4.9e+12
NFKB PRDM1_.Val90. 0 0.458420665563523  9e-01 4.9e+12
FOXA2_.SC.6554. PU.1 0 0.458420665563523  1e+00 4.9e+12
HNF4A Rad21 0 0.458420665563523  9e-01 4.9e+12
CTCF_.C.20. RFX5_.N.494. 0 0.458420665563523  9e-01 4.9e+12
GATA.1 RFX5_.N.494. 0 0.458420665563523  9e-01 4.9e+12
CHD2_.N.1250. RPC155 0 0.458420665563523  9e-01 4.9e+12
E2F1 RPC155 0 0.458420665563523  9e-01 4.9e+12
ELF1_.SC.631. RPC155 0 0.458420665563523  1e+00 4.9e+12
FOXA1_.SC.101058. SETDB1 0 0.458420665563523  1e+00 4.9e+12
HNF4A_.H.171. SIRT6 0 0.458420665563523  1e+00 4.9e+12
HNF4A_.H.171. SMC3_.ab9263. 0 0.458420665563523  1e+00 4.9e+12
NANOG_.SC.33759. SMC3_.ab9263. 0 0.458420665563523  1e+00 4.9e+12
NELFe SMC3_.ab9263. 0 0.458420665563523  1e+00 4.9e+12
RFX5_.N.494. SMC3_.ab9263. 0 0.458420665563523  1e+00 4.9e+12
CtBP2 SP1 0 0.458420665563523  9e-01 4.9e+12
BCL3 SP2_.SC.643. 0 0.458420665563523  1e+00 4.9e+12
PRDM1_.Val90. SP2_.SC.643. 0 0.458420665563523  9e-01 4.9e+12
E2F1 SPT20 0 0.458420665563523  1e+00 4.9e+12
E2F6 SPT20 0 0.458420665563523  1e+00 4.9e+12
CTCF SREBP1 0 0.458420665563523  1e+00 4.9e+12
SREBP2 SRF 0 0.458420665563523  9e-01 4.9e+12
BHLHE40 STAT1 0 0.458420665563523  1e+00 4.9e+12
CHD2_.N.1250. STAT1 0 0.458420665563523  1e+00 4.9e+12
EBF1_.C.8. STAT1 0 0.458420665563523  9e-01 4.9e+12
BAF155 STAT2 0 0.458420665563523  1e+00 4.9e+12
CCNT2 STAT2 0 0.458420665563523  1e+00 4.9e+12
MEF2A STAT2 0 0.458420665563523  1e+00 4.9e+12
CTCF_.C.20. STAT3 0 0.458420665563523  1e+00 4.9e+12
SRF STAT3 0 0.458420665563523  9e-01 4.9e+12
FOXA2_.SC.6554. TAF1 0 0.458420665563523  1e+00 4.9e+12
FOXA2_.SC.6554. TAF7_.SQ.8. 0 0.458420665563523  1e+00 4.9e+12
BATF TAL1_.SC.12984. 0 0.458420665563523  1e+00 4.9e+12
NF.YA TAL1_.SC.12984. 0 0.458420665563523  9e-01 4.9e+12
STAT2 TAL1_.SC.12984. 0 0.458420665563523  1e+00 4.9e+12
CTCF_.SC.5916. TBP 0 0.458420665563523  9e-01 4.9e+12
RFX5_.N.494. TCF12 0 0.458420665563523  9e-01 4.9e+12
eGFP.HDAC8 TCF4 0 0.458420665563523  9e-01 4.9e+12
MafK_.ab50322. TCF4 0 0.458420665563523  9e-01 4.9e+12
Pol3 TCF4 0 0.458420665563523  1e+00 4.9e+12
TAF7_.SQ.8. TCF4 0 0.458420665563523  1e+00 4.9e+12
AP.2gamma TFIIIC.110 0 0.458420665563523  1e+00 4.9e+12
GTF2B THAP1_.SC.98174. 0 0.458420665563523  1e+00 4.9e+12
NELFe THAP1_.SC.98174. 0 0.458420665563523  1e+00 4.9e+12
p300 THAP1_.SC.98174. 0 0.458420665563523  1e+00 4.9e+12
MafK_.ab50322. TR4 0 0.458420665563523  1e+00 4.9e+12
Rad21 TR4 0 0.458420665563523  1e+00 4.9e+12
NANOG_.SC.33759. USF.1 0 0.458420665563523  1e+00 4.9e+12
PGC1A USF1_.SC.8983. 0 0.458420665563523  1e+00 4.9e+12
NF.YB WHIP 0 0.458420665563523  1e+00 4.9e+12
eGFP.NR4A1 XRCC4 0 0.458420665563523  9e-01 4.9e+12
Nrf1 XRCC4 0 0.458420665563523  1e+00 4.9e+12
MafF_.M8194. YY1 0 0.458420665563523  1e+00 4.9e+12
eGFP.GATA2 YY1_.C.20. 0 0.458420665563523  1e+00 4.9e+12
HNF4A_.H.171. ZBTB33 0 0.458420665563523  1e+00 4.9e+12
MafF_.M8194. ZBTB7A_.SC.34508. 0 0.458420665563523  9e-01 4.9e+12
Rad21 Znf143_.16618.1.AP. 0 0.458420665563523  1e+00 4.9e+12
GRp20 ZNF263 0 0.458420665563523  9e-01 4.9e+12
HNF4A ZNF263 0 0.458420665563523  9e-01 4.9e+12
BATF ZNF274 0 0.458420665563523  9e-01 4.9e+12
BCL11A ZNF274 0 0.458420665563523  9e-01 4.9e+12
BDP1 ZNF274 0 0.458420665563523  1e+00 4.9e+12
BRF1 ZNF274 0 0.458420665563523  1e+00 4.9e+12
BRF2 ZNF274 0 0.458420665563523  1e+00 4.9e+12
eGFP.FOS ZNF274 0 0.458420665563523  9e-01 4.9e+12
eGFP.GATA2 ZNF274 0 0.458420665563523  9e-01 4.9e+12
eGFP.HDAC8 ZNF274 0 0.458420665563523  1e+00 4.9e+12
eGFP.JunB ZNF274 0 0.458420665563523  9e-01 4.9e+12
eGFP.NR4A1 ZNF274 0 0.458420665563523  1e+00 4.9e+12
ERalpha_a ZNF274 0 0.458420665563523  9e-01 4.9e+12
ERRA ZNF274 0 0.458420665563523  1e+00 4.9e+12
FOSL1_.SC.183. ZNF274 0 0.458420665563523  9e-01 4.9e+12
GATA2_.CG2.96. ZNF274 0 0.458420665563523  1e+00 4.9e+12
GCN5 ZNF274 0 0.458420665563523  1e+00 4.9e+12
GR ZNF274 0 0.458420665563523  9e-01 4.9e+12
GRp20 ZNF274 0 0.458420665563523  9e-01 4.9e+12
HSF1 ZNF274 0 0.458420665563523  9e-01 4.9e+12
MafF_.M8194. ZNF274 0 0.458420665563523  9e-01 4.9e+12
MafK_.ab50322. ZNF274 0 0.458420665563523  9e-01 4.9e+12
MEF2C_.SC.13268. ZNF274 0 0.458420665563523  9e-01 4.9e+12
NANOG_.SC.33759. ZNF274 0 0.458420665563523  1e+00 4.9e+12
NF.E2_.H.230. ZNF274 0 0.458420665563523  9e-01 4.9e+12
p300_.F.4. ZNF274 0 0.458420665563523  1e+00 4.9e+12
p300_.N.15. ZNF274 0 0.458420665563523  9e-01 4.9e+12
PGC1A ZNF274 0 0.458420665563523  1e+00 4.9e+12
Pol3 ZNF274 0 0.458420665563523  1e+00 4.9e+12
POU5F1_.SC.9081. ZNF274 0 0.458420665563523  1e+00 4.9e+12
PRDM1_.Val90. ZNF274 0 0.458420665563523  1e+00 4.9e+12
RFX5_.N.494. ZNF274 0 0.458420665563523  9e-01 4.9e+12
RPC155 ZNF274 0 0.458420665563523  1e+00 4.9e+12
SIRT6 ZNF274 0 0.458420665563523  9e-01 4.9e+12
SPT20 ZNF274 0 0.458420665563523  1e+00 4.9e+12
SREBP2 ZNF274 0 0.458420665563523  1e+00 4.9e+12
STAT2 ZNF274 0 0.458420665563523  9e-01 4.9e+12
TAL1_.SC.12984. ZNF274 0 0.458420665563523  9e-01 4.9e+12
TFIIIC.110 ZNF274 0 0.458420665563523  9e-01 4.9e+12
XRCC4 ZNF274 0 0.458420665563523  1e+00 4.9e+12
BAF155 ZZZ3 0 0.458420665563523  1e+00 4.9e+12
BHLHE40 ZZZ3 0 0.458420665563523  9e-01 4.9e+12
GATA.1 ZZZ3 0 0.458420665563523  1e+00 4.9e+12
ZNF274 ZZZ3 0 0.458420665563523  1e+00 4.9e+12
BCL3 BRF1 0.001 0.396764111049825  9e-01 4.9e+12
AP.2gamma BRF2 0.001 0.396764111049825  8e-01 4.9e+12
BRF2 CTCF_.C.20. 0.001 0.396764111049825  8e-01 4.9e+12
BRF2 CTCFL_.SC.98982. 0.001 0.396764111049825  8e-01 4.9e+12
CtBP2 CTCFL_.SC.98982. 0.001 0.396764111049825  8e-01 4.9e+12
Brg1 CTCF_.SC.5916. 0.001 0.396764111049825  8e-01 4.9e+12
AP.2gamma eGFP.NR4A1 0.001 0.396764111049825  8e-01 4.9e+12
CTCF eGFP.NR4A1 0.001 0.396764111049825  8e-01 4.9e+12
BRF2 ELF1_.SC.631. 0.001 0.396764111049825  8e-01 4.9e+12
BCL11A ELK4 0.001 0.396764111049825  9e-01 4.9e+12
EBF ELK4 0.001 0.396764111049825  9e-01 4.9e+12
BATF ERalpha_a 0.001 0.396764111049825  9e-01 4.9e+12
BCL11A ERalpha_a 0.001 0.396764111049825  8e-01 4.9e+12
eGFP.GATA2 FOSL1_.SC.183. 0.001 0.396764111049825  8e-01 4.9e+12
ELK4 FOSL2 0.001 0.396764111049825  9e-01 4.9e+12
CtBP2 FOXA1_.C.20. 0.001 0.396764111049825  9e-01 4.9e+12
EBF1_.C.8. FOXA2_.SC.6554. 0.001 0.396764111049825  9e-01 4.9e+12
BCL11A GABP 0.001 0.396764111049825  9e-01 4.9e+12
BRF1 GABP 0.001 0.396764111049825  8e-01 4.9e+12
BCL11A GATA.1 0.001 0.396764111049825  8e-01 4.9e+12
BRF1 GATA.1 0.001 0.396764111049825  9e-01 4.9e+12
ERRA GATA.2 0.001 0.396764111049825  9e-01 4.9e+12
BRCA1_.C.1863. GATA2_.CG2.96. 0.001 0.396764111049825  9e-01 4.9e+12
AP.2alpha GCN5 0.001 0.396764111049825  8e-01 4.9e+12
c.Fos GCN5 0.001 0.396764111049825  9e-01 4.9e+12
eGFP.GATA2 GR 0.001 0.396764111049825  8e-01 4.9e+12
BAF155 GTF2B 0.001 0.396764111049825  8e-01 4.9e+12
EBF GTF2B 0.001 0.396764111049825  8e-01 4.9e+12
ERRA GTF2B 0.001 0.396764111049825  8e-01 4.9e+12
FOXA1_.C.20. GTF2B 0.001 0.396764111049825  8e-01 4.9e+12
BDP1 HA.E2F1 0.001 0.396764111049825  9e-01 4.9e+12
ERRA HA.E2F1 0.001 0.396764111049825  9e-01 4.9e+12
GTF2B HNF4A 0.001 0.396764111049825  8e-01 4.9e+12
AP.2alpha HNF4A_.H.171. 0.001 0.396764111049825  9e-01 4.9e+12
E2F1 HNF4A_.H.171. 0.001 0.396764111049825  9e-01 4.9e+12
EBF1_.C.8. HNF4A_.H.171. 0.001 0.396764111049825  9e-01 4.9e+12
BRCA1_.C.1863. HNF4G_.SC.6558. 0.001 0.396764111049825  9e-01 4.9e+12
BCL11A HSF1 0.001 0.396764111049825  8e-01 4.9e+12
BRF2 Ini1 0.001 0.396764111049825  9e-01 4.9e+12
FOXA2_.SC.6554. IRF1 0.001 0.396764111049825  8e-01 4.9e+12
HNF4A_.H.171. IRF3 0.001 0.396764111049825  9e-01 4.9e+12
GATA3_.SC.268. JunD 0.001 0.396764111049825  9e-01 4.9e+12
BCL11A MafF_.M8194. 0.001 0.396764111049825  8e-01 4.9e+12
BCL3 MafF_.M8194. 0.001 0.396764111049825  9e-01 4.9e+12
E2F6 MafF_.M8194. 0.001 0.396764111049825  9e-01 4.9e+12
CtBP2 MafK_.ab50322. 0.001 0.396764111049825  9e-01 4.9e+12
BCL11A MafK_.SC.477. 0.001 0.396764111049825  9e-01 4.9e+12
E2F1 MEF2A 0.001 0.396764111049825  9e-01 4.9e+12
MafF_.M8194. Mxi1_.bHLH. 0.001 0.396764111049825  9e-01 4.9e+12
BHLHE40 NANOG_.SC.33759. 0.001 0.396764111049825  9e-01 4.9e+12
E2F1 NANOG_.SC.33759. 0.001 0.396764111049825  8e-01 4.9e+12
FOXA1_.C.20. NANOG_.SC.33759. 0.001 0.396764111049825  8e-01 4.9e+12
EBF NELFe 0.001 0.396764111049825  9e-01 4.9e+12
FOSL1_.SC.183. NF.YB 0.001 0.396764111049825  9e-01 4.9e+12
MEF2C_.SC.13268. NF.YB 0.001 0.396764111049825  8e-01 4.9e+12
CTCF_.SC.5916. NRSF 0.001 0.396764111049825  9e-01 4.9e+12
GTF2B NRSF 0.001 0.396764111049825  9e-01 4.9e+12
GRp20 p300 0.001 0.396764111049825  9e-01 4.9e+12
FOSL1_.SC.183. p300_.F.4. 0.001 0.396764111049825  8e-01 4.9e+12
CCNT2 p300_.N.15. 0.001 0.396764111049825  8e-01 4.9e+12
eGFP.NR4A1 PAX5.C20 0.001 0.396764111049825  8e-01 4.9e+12
ERRA PAX5.C20 0.001 0.396764111049825  8e-01 4.9e+12
BRF1 PAX5.N19 0.001 0.396764111049825  9e-01 4.9e+12
HSF1 PAX5.N19 0.001 0.396764111049825  8e-01 4.9e+12
NF.E2_.H.230. Pbx3 0.001 0.396764111049825  8e-01 4.9e+12
eGFP.GATA2 PGC1A 0.001 0.396764111049825  8e-01 4.9e+12
PAX5.N19 PGC1A 0.001 0.396764111049825  8e-01 4.9e+12
BCL3 Pol3 0.001 0.396764111049825  8e-01 4.9e+12
E2F4 Pol3 0.001 0.396764111049825  9e-01 4.9e+12
GATA.1 Pol3 0.001 0.396764111049825  8e-01 4.9e+12
Oct.2 Pol3 0.001 0.396764111049825  8e-01 4.9e+12
PAX5.N19 Pol3 0.001 0.396764111049825  8e-01 4.9e+12
Pol3 POU2F2 0.001 0.396764111049825  8e-01 4.9e+12
ELK4 POU5F1_.SC.9081. 0.001 0.396764111049825  9e-01 4.9e+12
Pbx3 POU5F1_.SC.9081. 0.001 0.396764111049825  9e-01 4.9e+12
GATA3_.SC.268. PU.1 0.001 0.396764111049825  9e-01 4.9e+12
NELFe PU.1 0.001 0.396764111049825  8e-01 4.9e+12
BDP1 Rad21 0.001 0.396764111049825  8e-01 4.9e+12
CHD2_.N.1250. Rad21 0.001 0.396764111049825  9e-01 4.9e+12
PGC1A Rad21 0.001 0.396764111049825  9e-01 4.9e+12
PGC1A RFX5_.N.494. 0.001 0.396764111049825  8e-01 4.9e+12
Rad21 RPC155 0.001 0.396764111049825  9e-01 4.9e+12
BATF Sin3Ak.20 0.001 0.396764111049825  9e-01 4.9e+12
AP.2alpha SIRT6 0.001 0.396764111049825  8e-01 4.9e+12
BDP1 SMC3_.ab9263. 0.001 0.396764111049825  8e-01 4.9e+12
RPC155 SMC3_.ab9263. 0.001 0.396764111049825  9e-01 4.9e+12
SIRT6 SMC3_.ab9263. 0.001 0.396764111049825  8e-01 4.9e+12
FOXA1_.SC.101058. SP2_.SC.643. 0.001 0.396764111049825  8e-01 4.9e+12
p300 SREBP1 0.001 0.396764111049825  8e-01 4.9e+12
CTCF SREBP2 0.001 0.396764111049825  8e-01 4.9e+12
ELF1_.SC.631. SREBP2 0.001 0.396764111049825  9e-01 4.9e+12
Pbx3 SREBP2 0.001 0.396764111049825  8e-01 4.9e+12
p300_.F.4. SRF 0.001 0.396764111049825  9e-01 4.9e+12
Pol3 SRF 0.001 0.396764111049825  9e-01 4.9e+12
JunD STAT1 0.001 0.396764111049825  8e-01 4.9e+12
MEF2A STAT1 0.001 0.396764111049825  9e-01 4.9e+12
SP1 STAT1 0.001 0.396764111049825  9e-01 4.9e+12
SRF STAT1 0.001 0.396764111049825  9e-01 4.9e+12
c.Jun STAT2 0.001 0.396764111049825  9e-01 4.9e+12
CTCF_.SC.5916. STAT2 0.001 0.396764111049825  9e-01 4.9e+12
eGFP.JunD STAT2 0.001 0.396764111049825  9e-01 4.9e+12
FOXA1_.C.20. STAT2 0.001 0.396764111049825  8e-01 4.9e+12
JunD STAT2 0.001 0.396764111049825  9e-01 4.9e+12
Max STAT2 0.001 0.396764111049825  8e-01 4.9e+12
Rad21 STAT3 0.001 0.396764111049825  9e-01 4.9e+12
NANOG_.SC.33759. SUZ12 0.001 0.396764111049825  9e-01 4.9e+12
CtBP2 TAF7_.SQ.8. 0.001 0.396764111049825  9e-01 4.9e+12
AP.2alpha TAL1_.SC.12984. 0.001 0.396764111049825  8e-01 4.9e+12
BCL11A TAL1_.SC.12984. 0.001 0.396764111049825  9e-01 4.9e+12
c.Myc TAL1_.SC.12984. 0.001 0.396764111049825  9e-01 4.9e+12
FOSL2 TAL1_.SC.12984. 0.001 0.396764111049825  9e-01 4.9e+12
SRF TAL1_.SC.12984. 0.001 0.396764111049825  8e-01 4.9e+12
TAF1 TAL1_.SC.12984. 0.001 0.396764111049825  9e-01 4.9e+12
SMC3_.ab9263. TBP 0.001 0.396764111049825  9e-01 4.9e+12
MEF2C_.SC.13268. TCF4 0.001 0.396764111049825  8e-01 4.9e+12
p300_.N.15. TCF4 0.001 0.396764111049825  9e-01 4.9e+12
GATA3_.SC.268. TFIIIC.110 0.001 0.396764111049825  8e-01 4.9e+12
MafK_.SC.477. TFIIIC.110 0.001 0.396764111049825  8e-01 4.9e+12
AP.2alpha THAP1_.SC.98174. 0.001 0.396764111049825  8e-01 4.9e+12
FOXA2_.SC.6554. THAP1_.SC.98174. 0.001 0.396764111049825  8e-01 4.9e+12
PRDM1_.Val90. THAP1_.SC.98174. 0.001 0.396764111049825  9e-01 4.9e+12
SREBP1 TR4 0.001 0.396764111049825  8e-01 4.9e+12
STAT1 TR4 0.001 0.396764111049825  8e-01 4.9e+12
HNF4A_.H.171. USF.1 0.001 0.396764111049825  9e-01 4.9e+12
PGC1A USF.1 0.001 0.396764111049825  9e-01 4.9e+12
HSF1 USF1_.SC.8983. 0.001 0.396764111049825  9e-01 4.9e+12
BCLAF1_.M33.P5B11. USF2 0.001 0.396764111049825  9e-01 4.9e+12
MafF_.M8194. USF2 0.001 0.396764111049825  9e-01 4.9e+12
PRDM1_.Val90. USF2 0.001 0.396764111049825  9e-01 4.9e+12
NF.YA WHIP 0.001 0.396764111049825  8e-01 4.9e+12
Egr.1 XRCC4 0.001 0.396764111049825  8e-01 4.9e+12
HDAC2_.SC.6296. XRCC4 0.001 0.396764111049825  8e-01 4.9e+12
eGFP.FOS YY1 0.001 0.396764111049825  9e-01 4.9e+12
NANOG_.SC.33759. YY1 0.001 0.396764111049825  8e-01 4.9e+12
NANOG_.SC.33759. ZBTB33 0.001 0.396764111049825  9e-01 4.9e+12
FOXA1_.C.20. ZBTB7A_.SC.34508. 0.001 0.396764111049825  9e-01 4.9e+12
CtBP2 Znf143_.16618.1.AP. 0.001 0.396764111049825  9e-01 4.9e+12
HNF4A Znf143_.16618.1.AP. 0.001 0.396764111049825  8e-01 4.9e+12
NF.E2 Znf143_.16618.1.AP. 0.001 0.396764111049825  9e-01 4.9e+12
POU5F1_.SC.9081. Znf143_.16618.1.AP. 0.001 0.396764111049825  9e-01 4.9e+12
IRF3 ZNF263 0.001 0.396764111049825  9e-01 4.9e+12
NF.E2_.H.230. ZNF263 0.001 0.396764111049825  8e-01 4.9e+12
FOXA1_.SC.101058. ZZZ3 0.001 0.396764111049825  9e-01 4.9e+12
ATF3 CHD2_.N.1250. 0.002 0.335888950174664  7e-01 4.9e+12
BAF170 CtBP2 0.002 0.335888950174664  8e-01 4.9e+12
CHD2_.N.1250. CTCF 0.002 0.335888950174664  8e-01 4.9e+12
c.Fos CTCF_.C.20. 0.002 0.335888950174664  7e-01 4.9e+12
CEBPB EBF1_.C.8. 0.002 0.335888950174664  7e-01 4.9e+12
CTCFL_.SC.98982. eGFP.GATA2 0.002 0.335888950174664  8e-01 4.9e+12
E2F1 eGFP.JunB 0.002 0.335888950174664  7e-01 4.9e+12
eGFP.GATA2 Egr.1 0.002 0.335888950174664  8e-01 4.9e+12
BDP1 ELF1_.SC.631. 0.002 0.335888950174664  8e-01 4.9e+12
ELK4 ERalpha_a 0.002 0.335888950174664  7e-01 4.9e+12
BAF170 ERRA 0.002 0.335888950174664  7e-01 4.9e+12
Brg1 ERRA 0.002 0.335888950174664  8e-01 4.9e+12
c.Jun ERRA 0.002 0.335888950174664  7e-01 4.9e+12
eGFP.HDAC8 ETS1 0.002 0.335888950174664  7e-01 4.9e+12
BCLAF1_.M33.P5B11. FOXA1_.SC.101058. 0.002 0.335888950174664  7e-01 4.9e+12
BRCA1_.C.1863. FOXA2_.SC.6554. 0.002 0.335888950174664  8e-01 4.9e+12
E2F1 FOXA2_.SC.6554. 0.002 0.335888950174664  8e-01 4.9e+12
ETS1 FOXA2_.SC.6554. 0.002 0.335888950174664  7e-01 4.9e+12
BCLAF1_.M33.P5B11. GATA2_.CG2.96. 0.002 0.335888950174664  7e-01 4.9e+12
CTCFL_.SC.98982. GCN5 0.002 0.335888950174664  7e-01 4.9e+12
ELK4 GR 0.002 0.335888950174664  8e-01 4.9e+12
BHLHE40 GRp20 0.002 0.335888950174664  7e-01 4.9e+12
FOSL2 GRp20 0.002 0.335888950174664  7e-01 4.9e+12
BATF GTF2B 0.002 0.335888950174664  8e-01 4.9e+12
eGFP.GATA2 HA.E2F1 0.002 0.335888950174664  7e-01 4.9e+12
CTCF_.C.20. HNF4A 0.002 0.335888950174664  7e-01 4.9e+12
eGFP.GATA2 HNF4A_.H.171. 0.002 0.335888950174664  7e-01 4.9e+12
FOXA1_.C.20. IRF4_.M.17. 0.002 0.335888950174664  8e-01 4.9e+12
IRF3 IRF4_.M.17. 0.002 0.335888950174664  8e-01 4.9e+12
E2F4 MafF_.M8194. 0.002 0.335888950174664  8e-01 4.9e+12
HSF1 MafF_.M8194. 0.002 0.335888950174664  8e-01 4.9e+12
GATA3_.SC.268. MafK_.ab50322. 0.002 0.335888950174664  8e-01 4.9e+12
HA.E2F1 MEF2A 0.002 0.335888950174664  7e-01 4.9e+12
CTCF_.C.20. MEF2C_.SC.13268. 0.002 0.335888950174664  8e-01 4.9e+12
FOXA1_.SC.101058. NELFe 0.002 0.335888950174664  7e-01 4.9e+12
FOXA2_.SC.6554. NELFe 0.002 0.335888950174664  7e-01 4.9e+12
MEF2C_.SC.13268. NELFe 0.002 0.335888950174664  7e-01 4.9e+12
FOXA2_.SC.6554. NF.YA 0.002 0.335888950174664  7e-01 4.9e+12
IRF4_.M.17. NF.YA 0.002 0.335888950174664  8e-01 4.9e+12
BCLAF1_.M33.P5B11. p300_.F.4. 0.002 0.335888950174664  7e-01 4.9e+12
GRp20 p300_.F.4. 0.002 0.335888950174664  7e-01 4.9e+12
GR Pbx3 0.002 0.335888950174664  7e-01 4.9e+12
GRp20 Pbx3 0.002 0.335888950174664  7e-01 4.9e+12
HNF4A Pbx3 0.002 0.335888950174664  7e-01 4.9e+12
MEF2C_.SC.13268. Pbx3 0.002 0.335888950174664  7e-01 4.9e+12
p300_.F.4. Pbx3 0.002 0.335888950174664  7e-01 4.9e+12
CTCF PGC1A 0.002 0.335888950174664  7e-01 4.9e+12
CtBP2 Pol2.4H8 0.002 0.335888950174664  8e-01 4.9e+12
GR Pol2.4H8 0.002 0.335888950174664  8e-01 4.9e+12
ELF1_.SC.631. Pol3 0.002 0.335888950174664  7e-01 4.9e+12
c.Jun POU5F1_.SC.9081. 0.002 0.335888950174664  7e-01 4.9e+12
HA.E2F1 POU5F1_.SC.9081. 0.002 0.335888950174664  7e-01 4.9e+12
MafK_.SC.477. POU5F1_.SC.9081. 0.002 0.335888950174664  8e-01 4.9e+12
PAX5.N19 POU5F1_.SC.9081. 0.002 0.335888950174664  7e-01 4.9e+12
BRCA1_.C.1863. PRDM1_.Val90. 0.002 0.335888950174664  7e-01 4.9e+12
Ini1 PRDM1_.Val90. 0.002 0.335888950174664  7e-01 4.9e+12
c.Fos Rad21 0.002 0.335888950174664  8e-01 4.9e+12
FOSL1_.SC.183. Rad21 0.002 0.335888950174664  7e-01 4.9e+12
Oct.2 Rad21 0.002 0.335888950174664  7e-01 4.9e+12
POU2F2 Rad21 0.002 0.335888950174664  7e-01 4.9e+12
BAF170 RFX5_.N.494. 0.002 0.335888950174664  8e-01 4.9e+12
eGFP.GATA2 RFX5_.N.494. 0.002 0.335888950174664  8e-01 4.9e+12
eGFP.JunB RFX5_.N.494. 0.002 0.335888950174664  7e-01 4.9e+12
GRp20 RFX5_.N.494. 0.002 0.335888950174664  7e-01 4.9e+12
MEF2A RFX5_.N.494. 0.002 0.335888950174664  7e-01 4.9e+12
NANOG_.SC.33759. RFX5_.N.494. 0.002 0.335888950174664  7e-01 4.9e+12
CTCF_.C.20. RPC155 0.002 0.335888950174664  7e-01 4.9e+12
FOXA1_.C.20. RPC155 0.002 0.335888950174664  7e-01 4.9e+12
Rad21 SETDB1 0.002 0.335888950174664  8e-01 4.9e+12
E2F6_.H.50. SPT20 0.002 0.335888950174664  7e-01 4.9e+12
FOSL2 SPT20 0.002 0.335888950174664  8e-01 4.9e+12
Ini1 SPT20 0.002 0.335888950174664  7e-01 4.9e+12
HNF4A_.H.171. SREBP1 0.002 0.335888950174664  7e-01 4.9e+12
E2F6_.H.50. SREBP2 0.002 0.335888950174664  7e-01 4.9e+12
BDP1 STAT1 0.002 0.335888950174664  7e-01 4.9e+12
eGFP.FOS STAT1 0.002 0.335888950174664  7e-01 4.9e+12
GATA3_.SC.268. STAT1 0.002 0.335888950174664  7e-01 4.9e+12
HEY1 STAT1 0.002 0.335888950174664  7e-01 4.9e+12
MafK_.SC.477. STAT1 0.002 0.335888950174664  7e-01 4.9e+12
MEF2C_.SC.13268. STAT1 0.002 0.335888950174664  7e-01 4.9e+12
RPC155 STAT1 0.002 0.335888950174664  8e-01 4.9e+12
FOXA1_.SC.101058. STAT2 0.002 0.335888950174664  7e-01 4.9e+12
PGC1A STAT2 0.002 0.335888950174664  7e-01 4.9e+12
BCL11A TAF1 0.002 0.335888950174664  7e-01 4.9e+12
ERalpha_a TAF1 0.002 0.335888950174664  7e-01 4.9e+12
eGFP.GATA2 TAF7_.SQ.8. 0.002 0.335888950174664  7e-01 4.9e+12
GR TAF7_.SQ.8. 0.002 0.335888950174664  7e-01 4.9e+12
E2F6 TAL1_.SC.12984. 0.002 0.335888950174664  7e-01 4.9e+12
FOXA1_.C.20. TAL1_.SC.12984. 0.002 0.335888950174664  7e-01 4.9e+12
IRF4_.M.17. TAL1_.SC.12984. 0.002 0.335888950174664  8e-01 4.9e+12
SP1 TAL1_.SC.12984. 0.002 0.335888950174664  7e-01 4.9e+12
BATF TBP 0.002 0.335888950174664  7e-01 4.9e+12
ERalpha_a TBP 0.002 0.335888950174664  7e-01 4.9e+12
SREBP2 TCF12 0.002 0.335888950174664  7e-01 4.9e+12
STAT2 TCF12 0.002 0.335888950174664  7e-01 4.9e+12
BCL3 TFIIIC.110 0.002 0.335888950174664  7e-01 4.9e+12
BRCA1_.C.1863. TFIIIC.110 0.002 0.335888950174664  7e-01 4.9e+12
ERRA TFIIIC.110 0.002 0.335888950174664  7e-01 4.9e+12
BHLHE40 THAP1_.SC.98174. 0.002 0.335888950174664  8e-01 4.9e+12
CtBP2 THAP1_.SC.98174. 0.002 0.335888950174664  7e-01 4.9e+12
MEF2C_.SC.13268. THAP1_.SC.98174. 0.002 0.335888950174664  7e-01 4.9e+12
PGC1A THAP1_.SC.98174. 0.002 0.335888950174664  7e-01 4.9e+12
BCL11A TR4 0.002 0.335888950174664  7e-01 4.9e+12
EBF TR4 0.002 0.335888950174664  8e-01 4.9e+12
p300_.N.15. TR4 0.002 0.335888950174664  8e-01 4.9e+12
PGC1A TR4 0.002 0.335888950174664  8e-01 4.9e+12
STAT3 TR4 0.002 0.335888950174664  7e-01 4.9e+12
HSF1 USF.1 0.002 0.335888950174664  7e-01 4.9e+12
HNF4G_.SC.6558. USF1_.SC.8983. 0.002 0.335888950174664  8e-01 4.9e+12
TAL1_.SC.12984. USF1_.SC.8983. 0.002 0.335888950174664  8e-01 4.9e+12
FOXA1_.SC.101058. USF2 0.002 0.335888950174664  7e-01 4.9e+12
NRSF USF2 0.002 0.335888950174664  7e-01 4.9e+12
PGC1A USF2 0.002 0.335888950174664  8e-01 4.9e+12
IRF1 XRCC4 0.002 0.335888950174664  8e-01 4.9e+12
eGFP.GATA2 YY1 0.002 0.335888950174664  7e-01 4.9e+12
Rad21 YY1 0.002 0.335888950174664  7e-01 4.9e+12
STAT3 YY1_.C.20. 0.002 0.335888950174664  8e-01 4.9e+12
BCL11A ZBTB33 0.002 0.335888950174664  7e-01 4.9e+12
HNF4G_.SC.6558. ZBTB33 0.002 0.335888950174664  8e-01 4.9e+12
NF.E2_.H.230. ZBTB33 0.002 0.335888950174664  7e-01 4.9e+12
XRCC4 ZBTB7A_.SC.34508. 0.002 0.335888950174664  7e-01 4.9e+12
TFIIIC.110 ZEB1_.SC.25388. 0.002 0.335888950174664  7e-01 4.9e+12
GATA3_.SC.268. ZNF263 0.002 0.335888950174664  8e-01 4.9e+12
SIRT6 ZNF263 0.002 0.335888950174664  7e-01 4.9e+12
SREBP1 ZNF263 0.002 0.335888950174664  7e-01 4.9e+12
YY1 ZZZ3 0.002 0.335888950174664  8e-01 4.9e+12
ZBTB7A_.SC.34508. ZZZ3 0.002 0.335888950174664  7e-01 4.9e+12
BATF BCLAF1_.M33.P5B11. 0.003 0.280786909358338  6e-01 4.9e+12
BDP1 BRCA1_.C.1863. 0.003 0.280786909358338  6e-01 4.9e+12
AP.2alpha BRF2 0.003 0.280786909358338  6e-01 4.9e+12
BAF155 BRF2 0.003 0.280786909358338  6e-01 4.9e+12
BCL11A CtBP2 0.003 0.280786909358338  6e-01 4.9e+12
BDP1 CTCF_.C.20. 0.003 0.280786909358338  6e-01 4.9e+12
BRCA1_.C.1863. CTCF_.C.20. 0.003 0.280786909358338  6e-01 4.9e+12
c.Jun CTCFL_.SC.98982. 0.003 0.280786909358338  6e-01 4.9e+12
CTCF_.SC.5916. E2F4 0.003 0.280786909358338  6e-01 4.8e+12
BDP1 EBF 0.003 0.280786909358338  7e-01 4.9e+12
CtBP2 eGFP.GATA2 0.003 0.280786909358338  6e-01 4.9e+12
CTCF eGFP.JunD 0.003 0.280786909358338  6e-01 4.9e+12
AP.2alpha eGFP.NR4A1 0.003 0.280786909358338  6e-01 4.9e+12
BAF155 ERRA 0.003 0.280786909358338  6e-01 4.9e+12
E2F6 FOSL1_.SC.183. 0.003 0.280786909358338  6e-01 4.9e+12
E2F6_.H.50. FOSL2 0.003 0.280786909358338  6e-01 4.8e+12
BDP1 FOXA1_.C.20. 0.003 0.280786909358338  7e-01 4.9e+12
CTCF_.C.20. FOXA1_.C.20. 0.003 0.280786909358338  6e-01 4.9e+12
Egr.1 FOXA1_.C.20. 0.003 0.280786909358338  6e-01 4.9e+12
BATF FOXA2_.SC.6554. 0.003 0.280786909358338  6e-01 4.9e+12
FOSL2 GATA.1 0.003 0.280786909358338  6e-01 4.9e+12
BATF GATA2_.CG2.96. 0.003 0.280786909358338  6e-01 4.9e+12
FOSL2 GATA3_.SC.268. 0.003 0.280786909358338  6e-01 4.9e+12
FOSL2 GCN5 0.003 0.280786909358338  6e-01 4.9e+12
CTCF_.SC.5916. GR 0.003 0.280786909358338  6e-01 4.9e+12
CTCF_.SC.5916. GRp20 0.003 0.280786909358338  7e-01 4.9e+12
BCL11A GTF2F1_.RAP.74. 0.003 0.280786909358338  6e-01 4.9e+12
BATF HEY1 0.003 0.280786909358338  6e-01 4.9e+12
CTCFL_.SC.98982. HNF4A_.H.171. 0.003 0.280786909358338  6e-01 4.9e+12
E2F1 HNF4G_.SC.6558. 0.003 0.280786909358338  6e-01 4.9e+12
E2F4 HNF4G_.SC.6558. 0.003 0.280786909358338  6e-01 4.9e+12
GATA.2 HNF4G_.SC.6558. 0.003 0.280786909358338  6e-01 4.9e+12
AP.2alpha IRF4_.M.17. 0.003 0.280786909358338  6e-01 4.9e+12
eGFP.HDAC8 IRF4_.M.17. 0.003 0.280786909358338  6e-01 4.9e+12
ERalpha_a IRF4_.M.17. 0.003 0.280786909358338  6e-01 4.9e+12
ERalpha_a JunD 0.003 0.280786909358338  6e-01 4.9e+12
GATA.1 JunD 0.003 0.280786909358338  6e-01 4.9e+12
ELF1_.SC.631. MafF_.M8194. 0.003 0.280786909358338  5e-01 4.8e+12
CEBPB MafK_.ab50322. 0.003 0.280786909358338  6e-01 4.9e+12
CTCF MafK_.ab50322. 0.003 0.280786909358338  6e-01 4.9e+12
HNF4A_.H.171. MEF2A 0.003 0.280786909358338  6e-01 4.9e+12
E2F4 MEF2C_.SC.13268. 0.003 0.280786909358338  6e-01 4.9e+12
eGFP.GATA2 NANOG_.SC.33759. 0.003 0.280786909358338  7e-01 4.9e+12
eGFP.JunD NANOG_.SC.33759. 0.003 0.280786909358338  6e-01 4.9e+12
GRp20 NANOG_.SC.33759. 0.003 0.280786909358338  6e-01 4.9e+12
Max NANOG_.SC.33759. 0.003 0.280786909358338  6e-01 4.9e+12
CtBP2 NELFe 0.003 0.280786909358338  6e-01 4.9e+12
CTCF_.SC.5916. NELFe 0.003 0.280786909358338  6e-01 4.9e+12
CHD2_.N.1250. NF.E2 0.003 0.280786909358338  5e-01 4.8e+12
ERalpha_a NF.E2 0.003 0.280786909358338  6e-01 4.9e+12
CtBP2 NF.E2_.H.230. 0.003 0.280786909358338  6e-01 4.9e+12
HNF4G_.SC.6558. NF.E2_.H.230. 0.003 0.280786909358338  6e-01 4.9e+12
MafK_.SC.477. NF.E2_.H.230. 0.003 0.280786909358338  6e-01 4.9e+12
MafF_.M8194. NF.YA 0.003 0.280786909358338  6e-01 4.9e+12
eGFP.HDAC8 Nrf1 0.003 0.280786909358338  6e-01 4.9e+12
MEF2A Nrf1 0.003 0.280786909358338  6e-01 4.9e+12
BATF p300_.F.4. 0.003 0.280786909358338  6e-01 4.9e+12
EBF p300_.F.4. 0.003 0.280786909358338  6e-01 4.9e+12
ERRA PAX5.N19 0.003 0.280786909358338  6e-01 4.8e+12
GATA3_.SC.268. PAX5.N19 0.003 0.280786909358338  6e-01 4.9e+12
BCL11A Pbx3 0.003 0.280786909358338  6e-01 4.9e+12
BHLHE40 PGC1A 0.003 0.280786909358338  6e-01 4.9e+12
EBF PGC1A 0.003 0.280786909358338  6e-01 4.9e+12
ERalpha_a Pol2.4H8 0.003 0.280786909358338  6e-01 4.9e+12
BATF Pol2.b. 0.003 0.280786909358338  7e-01 4.9e+12
CtBP2 Pol2.phosphoS2. 0.003 0.280786909358338  6e-01 4.9e+12
eGFP.HDAC8 Pol2.phosphoS2. 0.003 0.280786909358338  6e-01 4.9e+12
FOXA2_.SC.6554. Pol2.phosphoS2. 0.003 0.280786909358338  6e-01 4.9e+12
Mxi1_.bHLH. Pol3 0.003 0.280786909358338  5e-01 4.8e+12
CCNT2 POU5F1_.SC.9081. 0.003 0.280786909358338  7e-01 4.9e+12
c.Fos PRDM1_.Val90. 0.003 0.280786909358338  6e-01 4.9e+12
HNF4A PRDM1_.Val90. 0.003 0.280786909358338  5e-01 4.8e+12
MEF2C_.SC.13268. PU.1 0.003 0.280786909358338  6e-01 4.8e+12
BCL3 Rad21 0.003 0.280786909358338  6e-01 4.8e+12
BHLHE40 Rad21 0.003 0.280786909358338  6e-01 4.9e+12
MEF2C_.SC.13268. Rad21 0.003 0.280786909358338  6e-01 4.9e+12
NANOG_.SC.33759. Rad21 0.003 0.280786909358338  6e-01 4.9e+12
BATF RFX5_.N.494. 0.003 0.280786909358338  6e-01 4.9e+12
GABP RFX5_.N.494. 0.003 0.280786909358338  7e-01 4.9e+12
ATF3 RPC155 0.003 0.280786909358338  6e-01 4.8e+12
BRCA1_.C.1863. RPC155 0.003 0.280786909358338  6e-01 4.9e+12
MEF2A RPC155 0.003 0.280786909358338  6e-01 4.9e+12
BCL11A SETDB1 0.003 0.280786909358338  6e-01 4.9e+12
HNF4A SIRT6 0.003 0.280786909358338  6e-01 4.9e+12
FOXA1_.SC.101058. SMC3_.ab9263. 0.003 0.280786909358338  6e-01 4.9e+12
POU5F1_.SC.9081. SP1 0.003 0.280786909358338  7e-01 4.9e+12
CtBP2 SREBP1 0.003 0.280786909358338  6e-01 4.9e+12
CTCFL_.SC.98982. SREBP1 0.003 0.280786909358338  6e-01 4.9e+12
p300_.N.15. SREBP1 0.003 0.280786909358338  6e-01 4.9e+12
SP2_.SC.643. SREBP2 0.003 0.280786909358338  6e-01 4.9e+12
eGFP.GATA2 SRF 0.003 0.280786909358338  6e-01 4.9e+12
HSF1 SRF 0.003 0.280786909358338  6e-01 4.9e+12
MafF_.M8194. SRF 0.003 0.280786909358338  7e-01 4.9e+12
EBF STAT1 0.003 0.280786909358338  6e-01 4.9e+12
MafK_.ab50322. STAT1 0.003 0.280786909358338  6e-01 4.9e+12
NF.E2 STAT1 0.003 0.280786909358338  6e-01 4.9e+12
ATF3 STAT2 0.003 0.280786909358338  6e-01 4.9e+12
c.Myc STAT2 0.003 0.280786909358338  6e-01 4.9e+12
GATA.2 STAT2 0.003 0.280786909358338  5e-01 4.8e+12
EBF STAT3 0.003 0.280786909358338  6e-01 4.9e+12
SIX5 STAT3 0.003 0.280786909358338  6e-01 4.9e+12
AP.2gamma TAF7_.SQ.8. 0.003 0.280786909358338  5e-01 4.8e+12
BAF155 TAF7_.SQ.8. 0.003 0.280786909358338  6e-01 4.9e+12
E2F6_.H.50. TAL1_.SC.12984. 0.003 0.280786909358338  6e-01 4.9e+12
FOXA1_.SC.101058. TAL1_.SC.12984. 0.003 0.280786909358338  6e-01 4.9e+12
HNF4A TAL1_.SC.12984. 0.003 0.280786909358338  6e-01 4.9e+12
Oct.2 TAL1_.SC.12984. 0.003 0.280786909358338  6e-01 4.9e+12
POU2F2 TAL1_.SC.12984. 0.003 0.280786909358338  6e-01 4.9e+12
Rad21 TAL1_.SC.12984. 0.003 0.280786909358338  7e-01 4.9e+12
GATA2_.CG2.96. TCF12 0.003 0.280786909358338  6e-01 4.9e+12
STAT1 TCF12 0.003 0.280786909358338  6e-01 4.9e+12
TAL1_.SC.12984. TCF12 0.003 0.280786909358338  6e-01 4.9e+12
EBF1_.C.8. TFIIIC.110 0.003 0.280786909358338  6e-01 4.9e+12
FOXA1_.C.20. TFIIIC.110 0.003 0.280786909358338  6e-01 4.9e+12
NANOG_.SC.33759. TFIIIC.110 0.003 0.280786909358338  7e-01 4.9e+12
FOSL2 THAP1_.SC.98174. 0.003 0.280786909358338  6e-01 4.9e+12
IRF4_.M.17. THAP1_.SC.98174. 0.003 0.280786909358338  6e-01 4.9e+12
NF.E2 THAP1_.SC.98174. 0.003 0.280786909358338  6e-01 4.9e+12
Pbx3 THAP1_.SC.98174. 0.003 0.280786909358338  6e-01 4.9e+12
SREBP2 THAP1_.SC.98174. 0.003 0.280786909358338  6e-01 4.9e+12
FOXA2_.SC.6554. TR4 0.003 0.280786909358338  6e-01 4.8e+12
HSF1 TR4 0.003 0.280786909358338  6e-01 4.9e+12
MafF_.M8194. USF.1 0.003 0.280786909358338  6e-01 4.9e+12
NANOG_.SC.33759. USF1_.SC.8983. 0.003 0.280786909358338  6e-01 4.9e+12
HSF1 USF2 0.003 0.280786909358338  5e-01 4.8e+12
BATF WHIP 0.003 0.280786909358338  6e-01 4.9e+12
CEBPB XRCC4 0.003 0.280786909358338  5e-01 4.8e+12
HMGN3 XRCC4 0.003 0.280786909358338  6e-01 4.9e+12
Ini1 XRCC4 0.003 0.280786909358338  6e-01 4.9e+12
POU5F1_.SC.9081. YY1 0.003 0.280786909358338  6e-01 4.9e+12
STAT3 YY1 0.003 0.280786909358338  6e-01 4.9e+12
MafF_.M8194. YY1_.C.20. 0.003 0.280786909358338  6e-01 4.9e+12
STAT2 ZBTB33 0.003 0.280786909358338  6e-01 4.9e+12
STAT1 ZBTB7A_.SC.34508. 0.003 0.280786909358338  6e-01 4.9e+12
MafK_.SC.477. ZEB1_.SC.25388. 0.003 0.280786909358338  6e-01 4.9e+12
PRDM1_.Val90. ZEB1_.SC.25388. 0.003 0.280786909358338  6e-01 4.9e+12
STAT3 ZEB1_.SC.25388. 0.003 0.280786909358338  5e-01 4.8e+12
FOXA2_.SC.6554. Znf143_.16618.1.AP. 0.003 0.280786909358338  6e-01 4.9e+12
NF.YB ZNF263 0.003 0.280786909358338  6e-01 4.9e+12
STAT2 ZNF263 0.003 0.280786909358338  6e-01 4.9e+12
FOXA2_.SC.6554. ZZZ3 0.003 0.280786909358338  6e-01 4.8e+12
HMGN3 ZZZ3 0.003 0.280786909358338  6e-01 4.9e+12
USF1_.SC.8983. ZZZ3 0.003 0.280786909358338  5e-01 4.8e+12
ATF3 BDP1 0.004 0.229380400808972  5e-01 4.8e+12
BCLAF1_.M33.P5B11. BRF1 0.004 0.229380400808972  5e-01 4.8e+12
BRF2 CTCF_.SC.5916. 0.004 0.229380400808972  4e-01 4.8e+12
c.Jun CTCF_.SC.5916. 0.004 0.229380400808972  5e-01 4.8e+12
BRF1 EBF 0.004 0.229380400808972  5e-01 4.8e+12
CTCF_.C.20. eGFP.FOS 0.004 0.229380400808972  5e-01 4.8e+12
E2F6 eGFP.FOS 0.004 0.229380400808972  5e-01 4.8e+12
BATF eGFP.GATA2 0.004 0.229380400808972  5e-01 4.8e+12
E2F1 eGFP.GATA2 0.004 0.229380400808972  5e-01 4.8e+12
CTCFL_.SC.98982. eGFP.JunD 0.004 0.229380400808972  5e-01 4.8e+12
CCNT2 ERalpha_a 0.004 0.229380400808972  5e-01 4.8e+12
E2F1 ERalpha_a 0.004 0.229380400808972  5e-01 4.8e+12
E2F6 ERalpha_a 0.004 0.229380400808972  5e-01 4.8e+12
BCL11A ETS1 0.004 0.229380400808972  5e-01 4.8e+12
eGFP.HDAC8 FOXA1_.C.20. 0.004 0.229380400808972  4e-01 4.8e+12
AP.2gamma FOXA2_.SC.6554. 0.004 0.229380400808972  5e-01 4.8e+12
eGFP.FOS FOXA2_.SC.6554. 0.004 0.229380400808972  5e-01 4.8e+12
BCL11A GATA2_.CG2.96. 0.004 0.229380400808972  5e-01 4.8e+12
c.Fos GATA2_.CG2.96. 0.004 0.229380400808972  5e-01 4.8e+12
EBF GATA3_.SC.268. 0.004 0.229380400808972  5e-01 4.8e+12
eGFP.FOS GATA3_.SC.268. 0.004 0.229380400808972  5e-01 4.8e+12
CTCF_.SC.5916. GCN5 0.004 0.229380400808972  4e-01 4.8e+12
BATF GRp20 0.004 0.229380400808972  5e-01 4.8e+12
BRF1 HA.E2F1 0.004 0.229380400808972  5e-01 4.8e+12
BCL11A HMGN3 0.004 0.229380400808972  5e-01 4.8e+12
GCN5 HNF4A_.H.171. 0.004 0.229380400808972  5e-01 4.8e+12
BATF HNF4G_.SC.6558. 0.004 0.229380400808972  4e-01 4.8e+12
eGFP.HDAC8 Ini1 0.004 0.229380400808972  5e-01 4.8e+12
CTCF_.C.20. JunD 0.004 0.229380400808972  5e-01 4.8e+12
BCLAF1_.M33.P5B11. MafK_.ab50322. 0.004 0.229380400808972  5e-01 4.8e+12
BHLHE40 MafK_.ab50322. 0.004 0.229380400808972  5e-01 4.8e+12
E2F4 MafK_.ab50322. 0.004 0.229380400808972  5e-01 4.8e+12
E2F6_.H.50. MafK_.ab50322. 0.004 0.229380400808972  4e-01 4.8e+12
GTF2B MafK_.ab50322. 0.004 0.229380400808972  5e-01 4.8e+12
BAF170 MafK_.SC.477. 0.004 0.229380400808972  5e-01 4.8e+12
BATF MafK_.SC.477. 0.004 0.229380400808972  5e-01 4.8e+12
BDP1 MEF2A 0.004 0.229380400808972  5e-01 4.8e+12
FOXA1_.SC.101058. MEF2A 0.004 0.229380400808972  4e-01 4.8e+12
AP.2alpha MEF2C_.SC.13268. 0.004 0.229380400808972  5e-01 4.8e+12
BAF155 MEF2C_.SC.13268. 0.004 0.229380400808972  5e-01 4.8e+12
ERRA MEF2C_.SC.13268. 0.004 0.229380400808972  5e-01 4.8e+12
HNF4A_.H.171. MEF2C_.SC.13268. 0.004 0.229380400808972  5e-01 4.8e+12
ATF3 NANOG_.SC.33759. 0.004 0.229380400808972  5e-01 4.8e+12
eGFP.FOS NANOG_.SC.33759. 0.004 0.229380400808972  5e-01 4.8e+12
CTCF NELFe 0.004 0.229380400808972  5e-01 4.8e+12
eGFP.GATA2 NELFe 0.004 0.229380400808972  5e-01 4.8e+12
MafK_.ab50322. NELFe 0.004 0.229380400808972  5e-01 4.8e+12
GATA3_.SC.268. NRSF 0.004 0.229380400808972  5e-01 4.8e+12
BRF2 p300 0.004 0.229380400808972  5e-01 4.8e+12
CTCF_.SC.5916. p300 0.004 0.229380400808972  5e-01 4.8e+12
BHLHE40 p300_.F.4. 0.004 0.229380400808972  5e-01 4.8e+12
BRCA1_.C.1863. p300_.F.4. 0.004 0.229380400808972  5e-01 4.8e+12
CTCF_.C.20. p300_.F.4. 0.004 0.229380400808972  5e-01 4.8e+12
GABP p300_.F.4. 0.004 0.229380400808972  5e-01 4.8e+12
HSF1 p300_.F.4. 0.004 0.229380400808972  5e-01 4.8e+12
ERRA p300_.N.15. 0.004 0.229380400808972  5e-01 4.8e+12
GATA.1 p300_.N.15. 0.004 0.229380400808972  5e-01 4.8e+12
GATA2_.CG2.96. PAX5.C20 0.004 0.229380400808972  5e-01 4.8e+12
HNF4A_.H.171. PAX5.C20 0.004 0.229380400808972  5e-01 4.8e+12
ERalpha_a PAX5.N19 0.004 0.229380400808972  4e-01 4.8e+12
FOSL1_.SC.183. PAX5.N19 0.004 0.229380400808972  5e-01 4.8e+12
FOXA2_.SC.6554. PAX5.N19 0.004 0.229380400808972  5e-01 4.8e+12
MafK_.ab50322. PAX5.N19 0.004 0.229380400808972  5e-01 4.8e+12
FOSL2 Pbx3 0.004 0.229380400808972  5e-01 4.8e+12
E2F1 PGC1A 0.004 0.229380400808972  5e-01 4.8e+12
eGFP.NR4A1 Pol2.b. 0.004 0.229380400808972  4e-01 4.8e+12
c.Jun Pol3 0.004 0.229380400808972  5e-01 4.8e+12
CTCF_.SC.5916. Pol3 0.004 0.229380400808972  5e-01 4.8e+12
BAF155 POU5F1_.SC.9081. 0.004 0.229380400808972  5e-01 4.8e+12
CEBPB POU5F1_.SC.9081. 0.004 0.229380400808972  5e-01 4.8e+12
c.Fos POU5F1_.SC.9081. 0.004 0.229380400808972  5e-01 4.8e+12
MafK_.ab50322. POU5F1_.SC.9081. 0.004 0.229380400808972  4e-01 4.8e+12
Brg1 PRDM1_.Val90. 0.004 0.229380400808972  4e-01 4.8e+12
CTCF_.C.20. PRDM1_.Val90. 0.004 0.229380400808972  4e-01 4.8e+12
Pol2.phosphoS2. PRDM1_.Val90. 0.004 0.229380400808972  5e-01 4.8e+12
CtBP2 PU.1 0.004 0.229380400808972  5e-01 4.8e+12
Pbx3 PU.1 0.004 0.229380400808972  4e-01 4.8e+12
BCL11A Rad21 0.004 0.229380400808972  5e-01 4.8e+12
GR Rad21 0.004 0.229380400808972  5e-01 4.8e+12
IRF4_.M.17. Rad21 0.004 0.229380400808972  5e-01 4.8e+12
NRSF Rad21 0.004 0.229380400808972  5e-01 4.8e+12
GATA.1 RPC155 0.004 0.229380400808972  4e-01 4.8e+12
eGFP.FOS SIRT6 0.004 0.229380400808972  5e-01 4.8e+12
NELFe SIRT6 0.004 0.229380400808972  4e-01 4.8e+12
ERRA SIX5 0.004 0.229380400808972  5e-01 4.8e+12
FOSL1_.SC.183. SMC3_.ab9263. 0.004 0.229380400808972  5e-01 4.8e+12
FOXA1_.C.20. SMC3_.ab9263. 0.004 0.229380400808972  5e-01 4.8e+12
FOSL1_.SC.183. SREBP1 0.004 0.229380400808972  4e-01 4.8e+12
GTF2F1_.RAP.74. SREBP1 0.004 0.229380400808972  5e-01 4.8e+12
ERRA STAT1 0.004 0.229380400808972  5e-01 4.8e+12
FOXA1_.SC.101058. STAT1 0.004 0.229380400808972  5e-01 4.8e+12
NF.E2_.H.230. STAT1 0.004 0.229380400808972  5e-01 4.8e+12
NF.YA STAT1 0.004 0.229380400808972  5e-01 4.8e+12
SP2_.SC.643. STAT1 0.004 0.229380400808972  5e-01 4.8e+12
E2F1 STAT2 0.004 0.229380400808972  5e-01 4.8e+12
eGFP.JunB STAT2 0.004 0.229380400808972  5e-01 4.8e+12
HNF4G_.SC.6558. STAT2 0.004 0.229380400808972  5e-01 4.8e+12
SETDB1 STAT2 0.004 0.229380400808972  4e-01 4.8e+12
CHD2_.N.1250. STAT3 0.004 0.229380400808972  5e-01 4.8e+12
CTCF STAT3 0.004 0.229380400808972  4e-01 4.8e+12
GRp20 STAT3 0.004 0.229380400808972  5e-01 4.8e+12
eGFP.HDAC8 SUZ12 0.004 0.229380400808972  5e-01 4.8e+12
CTCF_.C.20. TAL1_.SC.12984. 0.004 0.229380400808972  5e-01 4.8e+12
FOXA2_.SC.6554. TAL1_.SC.12984. 0.004 0.229380400808972  5e-01 4.8e+12
Max TAL1_.SC.12984. 0.004 0.229380400808972  5e-01 4.8e+12
NANOG_.SC.33759. TAL1_.SC.12984. 0.004 0.229380400808972  5e-01 4.8e+12
eGFP.NR4A1 TCF12 0.004 0.229380400808972  4e-01 4.8e+12
NF.E2_.H.230. TCF4 0.004 0.229380400808972  5e-01 4.8e+12
BCL11A TFIIIC.110 0.004 0.229380400808972  4e-01 4.8e+12
FOXA2_.SC.6554. TFIIIC.110 0.004 0.229380400808972  4e-01 4.8e+12
HNF4G_.SC.6558. TFIIIC.110 0.004 0.229380400808972  5e-01 4.8e+12
ERRA TR4 0.004 0.229380400808972  5e-01 4.8e+12
POU5F1_.SC.9081. TR4 0.004 0.229380400808972  5e-01 4.8e+12
HNF4G_.SC.6558. USF.1 0.004 0.229380400808972  5e-01 4.8e+12
FOXA1_.SC.101058. USF1_.SC.8983. 0.004 0.229380400808972  5e-01 4.8e+12
RFX5_.N.494. USF1_.SC.8983. 0.004 0.229380400808972  5e-01 4.8e+12
SMC3_.ab9263. USF1_.SC.8983. 0.004 0.229380400808972  5e-01 4.8e+12
EBF WHIP 0.004 0.229380400808972  5e-01 4.8e+12
ERRA WHIP 0.004 0.229380400808972  5e-01 4.8e+12
FOSL1_.SC.183. WHIP 0.004 0.229380400808972  5e-01 4.8e+12
RPC155 WHIP 0.004 0.229380400808972  4e-01 4.8e+12
Oct.2 XRCC4 0.004 0.229380400808972  5e-01 4.8e+12
POU2F2 XRCC4 0.004 0.229380400808972  5e-01 4.8e+12
MEF2C_.SC.13268. YY1 0.004 0.229380400808972  5e-01 4.8e+12
CEBPB ZBTB33 0.004 0.229380400808972  5e-01 4.8e+12
PRDM1_.Val90. ZBTB33 0.004 0.229380400808972  5e-01 4.8e+12
BRF2 ZBTB7A_.SC.34508. 0.004 0.229380400808972  5e-01 4.8e+12
MEF2C_.SC.13268. ZBTB7A_.SC.34508. 0.004 0.229380400808972  5e-01 4.8e+12
NRSF ZBTB7A_.SC.34508. 0.004 0.229380400808972  4e-01 4.8e+12
BRF1 ZEB1_.SC.25388. 0.004 0.229380400808972  4e-01 4.8e+12
MafK_.ab50322. ZEB1_.SC.25388. 0.004 0.229380400808972  5e-01 4.8e+12
RPC155 ZEB1_.SC.25388. 0.004 0.229380400808972  4e-01 4.8e+12
XRCC4 ZEB1_.SC.25388. 0.004 0.229380400808972  5e-01 4.8e+12
FOXA2_.SC.6554. ZNF263 0.004 0.229380400808972  5e-01 4.8e+12
NANOG_.SC.33759. ZNF263 0.004 0.229380400808972  5e-01 4.8e+12
Pol3 ZNF263 0.004 0.229380400808972  5e-01 4.8e+12
FOSL2 ZZZ3 0.004 0.229380400808972  5e-01 4.8e+12
HA.E2F1 ZZZ3 0.004 0.229380400808972  5e-01 4.8e+12
Pbx3 ZZZ3 0.004 0.229380400808972  4e-01 4.8e+12
AP.2gamma BATF 0.005 0.184123919838206  4e-01 4.8e+12
AP.2gamma BCL11A 0.005 0.184123919838206  3e-01 4.8e+12
AP.2gamma CtBP2 0.005 0.184123919838206  4e-01 4.8e+12
AP.2alpha eGFP.HDAC8 0.005 0.184123919838206  4e-01 4.8e+12
CHD2_.N.1250. eGFP.JunD 0.005 0.184123919838206  4e-01 4.8e+12
BATF Egr.1 0.005 0.184123919838206  4e-01 4.8e+12
eGFP.GATA2 ERalpha_a 0.005 0.184123919838206  4e-01 4.8e+12
ELF1_.SC.631. ERalpha_a 0.005 0.184123919838206  4e-01 4.8e+12
BCLAF1_.M33.P5B11. FOSL1_.SC.183. 0.005 0.184123919838206  4e-01 4.8e+12
CTCF FOSL1_.SC.183. 0.005 0.184123919838206  4e-01 4.8e+12
CTCF_.C.20. FOSL2 0.005 0.184123919838206  4e-01 4.8e+12
BCLAF1_.M33.P5B11. FOXA1_.C.20. 0.005 0.184123919838206  4e-01 4.8e+12
BRF1 FOXA1_.C.20. 0.005 0.184123919838206  4e-01 4.8e+12
Brg1 FOXA1_.C.20. 0.005 0.184123919838206  4e-01 4.8e+12
EBF1_.C.8. FOXA1_.C.20. 0.005 0.184123919838206  3e-01 4.8e+12
eGFP.GATA2 FOXA1_.C.20. 0.005 0.184123919838206  4e-01 4.8e+12
E2F4 FOXA1_.SC.101058. 0.005 0.184123919838206  4e-01 4.8e+12
Egr.1 FOXA1_.SC.101058. 0.005 0.184123919838206  4e-01 4.8e+12
ELF1_.SC.631. FOXA2_.SC.6554. 0.005 0.184123919838206  4e-01 4.8e+12
BDP1 GATA.1 0.005 0.184123919838206  4e-01 4.8e+12
BCL11A GATA3_.SC.268. 0.005 0.184123919838206  4e-01 4.8e+12
eGFP.HDAC8 GATA3_.SC.268. 0.005 0.184123919838206  4e-01 4.8e+12
Egr.1 GATA3_.SC.268. 0.005 0.184123919838206  4e-01 4.8e+12
CTCF_.C.20. GCN5 0.005 0.184123919838206  3e-01 4.8e+12
BCL11A GRp20 0.005 0.184123919838206  4e-01 4.8e+12
E2F6_.H.50. GRp20 0.005 0.184123919838206  4e-01 4.8e+12
FOXA2_.SC.6554. HA.E2F1 0.005 0.184123919838206  3e-01 4.8e+12
GR HA.E2F1 0.005 0.184123919838206  4e-01 4.8e+12
AP.2alpha HNF4A 0.005 0.184123919838206  4e-01 4.8e+12
CtBP2 HNF4A_.H.171. 0.005 0.184123919838206  4e-01 4.8e+12
E2F6 HNF4A_.H.171. 0.005 0.184123919838206  4e-01 4.8e+12
ETS1 HNF4A_.H.171. 0.005 0.184123919838206  3e-01 4.8e+12
EBF1_.C.8. HNF4G_.SC.6558. 0.005 0.184123919838206  4e-01 4.8e+12
GATA2_.CG2.96. HNF4G_.SC.6558. 0.005 0.184123919838206  3e-01 4.8e+12
ERRA HSF1 0.005 0.184123919838206  4e-01 4.8e+12
HDAC2_.SC.6296. IRF3 0.005 0.184123919838206  4e-01 4.8e+12
AP.2gamma IRF4_.M.17. 0.005 0.184123919838206  3e-01 4.8e+12
CTCF JunD 0.005 0.184123919838206  4e-01 4.8e+12
GATA.2 JunD 0.005 0.184123919838206  4e-01 4.8e+12
GATA3_.SC.268. MafF_.M8194. 0.005 0.184123919838206  4e-01 4.8e+12
BRF1 MafK_.SC.477. 0.005 0.184123919838206  4e-01 4.8e+12
CHD2_.N.1250. MafK_.SC.477. 0.005 0.184123919838206  4e-01 4.8e+12
CTCF MafK_.SC.477. 0.005 0.184123919838206  4e-01 4.8e+12
CTCF_.SC.5916. MafK_.SC.477. 0.005 0.184123919838206  4e-01 4.8e+12
HSF1 MafK_.SC.477. 0.005 0.184123919838206  3e-01 4.8e+12
IRF1 MafK_.SC.477. 0.005 0.184123919838206  4e-01 4.8e+12
BAF170 MEF2A 0.005 0.184123919838206  4e-01 4.8e+12
BRF1 MEF2A 0.005 0.184123919838206  3e-01 4.8e+12
c.Fos MEF2A 0.005 0.184123919838206  4e-01 4.8e+12
E2F6_.H.50. MEF2A 0.005 0.184123919838206  4e-01 4.8e+12
eGFP.HDAC8 MEF2A 0.005 0.184123919838206  4e-01 4.8e+12
IRF3 MEF2A 0.005 0.184123919838206  4e-01 4.8e+12
FOXA1_.C.20. MEF2C_.SC.13268. 0.005 0.184123919838206  3e-01 4.8e+12
BRF1 Mxi1_.bHLH. 0.005 0.184123919838206  4e-01 4.8e+12
AP.2alpha NANOG_.SC.33759. 0.005 0.184123919838206  4e-01 4.8e+12
FOXA2_.SC.6554. NANOG_.SC.33759. 0.005 0.184123919838206  4e-01 4.8e+12
FOXA1_.C.20. NELFe 0.005 0.184123919838206  4e-01 4.8e+12
eGFP.FOS NF.E2_.H.230. 0.005 0.184123919838206  4e-01 4.8e+12
HNF4G_.SC.6558. NF.YA 0.005 0.184123919838206  4e-01 4.8e+12
eGFP.GATA2 NF.YB 0.005 0.184123919838206  4e-01 4.8e+12
HNF4A_.H.171. NF.YB 0.005 0.184123919838206  4e-01 4.8e+12
MafK_.ab50322. Nrf1 0.005 0.184123919838206  4e-01 4.8e+12
ETS1 NRSF 0.005 0.184123919838206  3e-01 4.8e+12
BRF1 Oct.2 0.005 0.184123919838206  4e-01 4.8e+12
eGFP.FOS p300 0.005 0.184123919838206  4e-01 4.8e+12
Nrf1 p300_.F.4. 0.005 0.184123919838206  4e-01 4.8e+12
HMGN3 p300_.N.15. 0.005 0.184123919838206  4e-01 4.8e+12
ERalpha_a PAX5.C20 0.005 0.184123919838206  3e-01 4.8e+12
FOXA2_.SC.6554. PAX5.C20 0.005 0.184123919838206  4e-01 4.8e+12
FOXA1_.SC.101058. PAX5.N19 0.005 0.184123919838206  3e-01 4.8e+12
MEF2A Pbx3 0.005 0.184123919838206  4e-01 4.8e+12
BCL3 PGC1A 0.005 0.184123919838206  4e-01 4.8e+12
NRSF PGC1A 0.005 0.184123919838206  4e-01 4.8e+12
GATA2_.CG2.96. Pol2 0.005 0.184123919838206  4e-01 4.8e+12
FOXA2_.SC.6554. Pol2.4H8 0.005 0.184123919838206  4e-01 4.8e+12
ERalpha_a Pol2.phosphoS2. 0.005 0.184123919838206  4e-01 4.8e+12
GR Pol2.phosphoS2. 0.005 0.184123919838206  4e-01 4.8e+12
HNF4A_.H.171. Pol2.phosphoS2. 0.005 0.184123919838206  4e-01 4.8e+12
BCLAF1_.M33.P5B11. Pol3 0.005 0.184123919838206  4e-01 4.8e+12
EBF Pol3 0.005 0.184123919838206  4e-01 4.8e+12
MafK_.SC.477. Pol3 0.005 0.184123919838206  3e-01 4.8e+12
BRF1 POU2F2 0.005 0.184123919838206  4e-01 4.8e+12
BAF170 POU5F1_.SC.9081. 0.005 0.184123919838206  4e-01 4.8e+12
BRCA1_.C.1863. POU5F1_.SC.9081. 0.005 0.184123919838206  3e-01 4.8e+12
Pol2.4H8 POU5F1_.SC.9081. 0.005 0.184123919838206  4e-01 4.8e+12
GR PRDM1_.Val90. 0.005 0.184123919838206  4e-01 4.8e+12
GRp20 PRDM1_.Val90. 0.005 0.184123919838206  3e-01 4.8e+12
FOXA1_.SC.101058. PU.1 0.005 0.184123919838206  4e-01 4.8e+12
NF.YA PU.1 0.005 0.184123919838206  4e-01 4.8e+12
NF.YB PU.1 0.005 0.184123919838206  4e-01 4.8e+12
BRF2 Rad21 0.005 0.184123919838206  4e-01 4.8e+12
JunD Rad21 0.005 0.184123919838206  4e-01 4.8e+12
HMGN3 RFX5_.N.494. 0.005 0.184123919838206  4e-01 4.8e+12
HSF1 RFX5_.N.494. 0.005 0.184123919838206  4e-01 4.8e+12
CTCF RPC155 0.005 0.184123919838206  4e-01 4.8e+12
E2F4 RPC155 0.005 0.184123919838206  4e-01 4.8e+12
HA.E2F1 RPC155 0.005 0.184123919838206  3e-01 4.8e+12
BATF SETDB1 0.005 0.184123919838206  4e-01 4.8e+12
eGFP.JunB SETDB1 0.005 0.184123919838206  3e-01 4.8e+12
PRDM1_.Val90. SETDB1 0.005 0.184123919838206  4e-01 4.8e+12
PRDM1_.Val90. Sin3Ak.20 0.005 0.184123919838206  4e-01 4.8e+12
CHD2_.N.1250. SIRT6 0.005 0.184123919838206  4e-01 4.8e+12
Oct.2 SIRT6 0.005 0.184123919838206  4e-01 4.8e+12
POU2F2 SIRT6 0.005 0.184123919838206  4e-01 4.8e+12
GCN5 SIX5 0.005 0.184123919838206  4e-01 4.8e+12
POU5F1_.SC.9081. SIX5 0.005 0.184123919838206  3e-01 4.8e+12
BRF2 SMC3_.ab9263. 0.005 0.184123919838206  4e-01 4.8e+12
HNF4G_.SC.6558. SMC3_.ab9263. 0.005 0.184123919838206  4e-01 4.8e+12
MEF2C_.SC.13268. SMC3_.ab9263. 0.005 0.184123919838206  3e-01 4.8e+12
NRSF SMC3_.ab9263. 0.005 0.184123919838206  4e-01 4.8e+12
CTCF_.C.20. SP1 0.005 0.184123919838206  4e-01 4.8e+12
Rad21 SP1 0.005 0.184123919838206  4e-01 4.8e+12
c.Jun SPT20 0.005 0.184123919838206  3e-01 4.8e+12
NF.YA SPT20 0.005 0.184123919838206  3e-01 4.8e+12
HNF4A SREBP1 0.005 0.184123919838206  4e-01 4.8e+12
MafK_.ab50322. SREBP1 0.005 0.184123919838206  4e-01 4.8e+12
SETDB1 SREBP1 0.005 0.184123919838206  4e-01 4.8e+12
EBF1_.C.8. SREBP2 0.005 0.184123919838206  3e-01 4.8e+12
Egr.1 SREBP2 0.005 0.184123919838206  4e-01 4.8e+12
BCL11A SRF 0.005 0.184123919838206  4e-01 4.8e+12
ATF3 STAT1 0.005 0.184123919838206  4e-01 4.8e+12
BATF STAT1 0.005 0.184123919838206  4e-01 4.8e+12
HNF4A STAT1 0.005 0.184123919838206  4e-01 4.8e+12
CEBPB STAT2 0.005 0.184123919838206  4e-01 4.8e+12
HNF4A STAT2 0.005 0.184123919838206  4e-01 4.8e+12
PAX5.C20 STAT2 0.005 0.184123919838206  4e-01 4.8e+12
FOSL1_.SC.183. STAT3 0.005 0.184123919838206  4e-01 4.8e+12
SMC3_.ab9263. STAT3 0.005 0.184123919838206  4e-01 4.8e+12
eGFP.NR4A1 SUZ12 0.005 0.184123919838206  3e-01 4.8e+12
BATF TAF7_.SQ.8. 0.005 0.184123919838206  4e-01 4.8e+12
E2F6_.H.50. TAF7_.SQ.8. 0.005 0.184123919838206  4e-01 4.8e+12
EBF1_.C.8. TAL1_.SC.12984. 0.005 0.184123919838206  4e-01 4.8e+12
Ini1 TAL1_.SC.12984. 0.005 0.184123919838206  3e-01 4.8e+12
eGFP.GATA2 TCF12 0.005 0.184123919838206  4e-01 4.8e+12
MafF_.M8194. TCF4 0.005 0.184123919838206  4e-01 4.8e+12
SRF TCF4 0.005 0.184123919838206  4e-01 4.8e+12
FOXA1_.SC.101058. TFIIIC.110 0.005 0.184123919838206  4e-01 4.8e+12
PRDM1_.Val90. TFIIIC.110 0.005 0.184123919838206  4e-01 4.8e+12
CTCF THAP1_.SC.98174. 0.005 0.184123919838206  4e-01 4.8e+12
EBF THAP1_.SC.98174. 0.005 0.184123919838206  4e-01 4.8e+12
FOSL1_.SC.183. THAP1_.SC.98174. 0.005 0.184123919838206  4e-01 4.8e+12
MafF_.M8194. TR4 0.005 0.184123919838206  4e-01 4.8e+12
BCLAF1_.M33.P5B11. USF.1 0.005 0.184123919838206  4e-01 4.8e+12
FOXA1_.SC.101058. USF.1 0.005 0.184123919838206  4e-01 4.8e+12
BCLAF1_.M33.P5B11. USF1_.SC.8983. 0.005 0.184123919838206  4e-01 4.8e+12
GRp20 USF1_.SC.8983. 0.005 0.184123919838206  4e-01 4.8e+12
POU5F1_.SC.9081. USF1_.SC.8983. 0.005 0.184123919838206  4e-01 4.8e+12
NANOG_.SC.33759. USF2 0.005 0.184123919838206  4e-01 4.8e+12
TAL1_.SC.12984. USF2 0.005 0.184123919838206  4e-01 4.8e+12
BDP1 WHIP 0.005 0.184123919838206  4e-01 4.8e+12
ERalpha_a WHIP 0.005 0.184123919838206  4e-01 4.8e+12
MafK_.ab50322. WHIP 0.005 0.184123919838206  4e-01 4.8e+12
STAT2 WHIP 0.005 0.184123919838206  4e-01 4.8e+12
POU5F1_.SC.9081. YY1_.C.20. 0.005 0.184123919838206  4e-01 4.8e+12
FOXA1_.C.20. ZBTB33 0.005 0.184123919838206  4e-01 4.8e+12
STAT3 ZBTB7A_.SC.34508. 0.005 0.184123919838206  4e-01 4.8e+12
BDP1 ZEB1_.SC.25388. 0.005 0.184123919838206  4e-01 4.8e+12
CTCF_.SC.5916. Znf143_.16618.1.AP. 0.005 0.184123919838206  4e-01 4.8e+12
ERRA Znf143_.16618.1.AP. 0.005 0.184123919838206  3e-01 4.8e+12
NF.E2_.H.230. Znf143_.16618.1.AP. 0.005 0.184123919838206  3e-01 4.8e+12
eGFP.NR4A1 ZNF263 0.005 0.184123919838206  4e-01 4.8e+12
GR ZNF263 0.005 0.184123919838206  3e-01 4.8e+12
Pbx3 ZNF263 0.005 0.184123919838206  4e-01 4.8e+12
E2F1 ZZZ3 0.005 0.184123919838206  4e-01 4.8e+12
HNF4A ZZZ3 0.005 0.184123919838206  4e-01 4.8e+12
HNF4A_.H.171. ZZZ3 0.005 0.184123919838206  4e-01 4.8e+12
HNF4G_.SC.6558. ZZZ3 0.005 0.184123919838206  4e-01 4.8e+12
AP.2alpha BATF 0.006 0.145201323772752  3e-01 4.8e+12
BATF BRCA1_.C.1863. 0.006 0.145201323772752  3e-01 4.8e+12
BRF2 CCNT2 0.006 0.145201323772752  3e-01 4.8e+12
BCL11A c.Fos 0.006 0.145201323772752  3e-01 4.8e+12
BATF CHD2_.N.1250. 0.006 0.145201323772752  3e-01 4.8e+12
BDP1 CTCF 0.006 0.145201323772752  3e-01 4.8e+12
BRF2 E2F1 0.006 0.145201323772752  3e-01 4.8e+12
ATF3 EBF 0.006 0.145201323772752  3e-01 4.8e+12
CTCF_.SC.5916. eGFP.FOS 0.006 0.145201323772752  3e-01 4.8e+12
CTCF_.SC.5916. eGFP.GATA2 0.006 0.145201323772752  3e-01 4.8e+12
ATF3 eGFP.HDAC8 0.006 0.145201323772752  3e-01 4.8e+12
CEBPB FOSL1_.SC.183. 0.006 0.145201323772752  3e-01 4.8e+12
BRCA1_.C.1863. FOXA1_.C.20. 0.006 0.145201323772752  3e-01 4.8e+12
c.Myc FOXA2_.SC.6554. 0.006 0.145201323772752  3e-01 4.8e+12
FOSL2 GABP 0.006 0.145201323772752  3e-01 4.8e+12
ERalpha_a GATA.2 0.006 0.145201323772752  3e-01 4.8e+12
E2F6_.H.50. GATA2_.CG2.96. 0.006 0.145201323772752  3e-01 4.8e+12
E2F6 GRp20 0.006 0.145201323772752  3e-01 4.8e+12
FOXA1_.C.20. GRp20 0.006 0.145201323772752  3e-01 4.8e+12
EBF1_.C.8. GTF2B 0.006 0.145201323772752  3e-01 4.8e+12
GABP GTF2B 0.006 0.145201323772752  3e-01 4.8e+12
FOXA2_.SC.6554. HMGN3 0.006 0.145201323772752  3e-01 4.8e+12
GATA2_.CG2.96. HNF4A_.H.171. 0.006 0.145201323772752  3e-01 4.8e+12
E2F6_.H.50. HNF4G_.SC.6558. 0.006 0.145201323772752  3e-01 4.8e+12
AP.2alpha HSF1 0.006 0.145201323772752  3e-01 4.8e+12
FOSL2 HSF1 0.006 0.145201323772752  3e-01 4.8e+12
CCNT2 IRF3 0.006 0.145201323772752  3e-01 4.8e+12
FOXA1_.SC.101058. IRF3 0.006 0.145201323772752  3e-01 4.8e+12
CTCF_.SC.5916. MafF_.M8194. 0.006 0.145201323772752  3e-01 4.8e+12
EBF1_.C.8. MafF_.M8194. 0.006 0.145201323772752  3e-01 4.8e+12
BDP1 MafK_.ab50322. 0.006 0.145201323772752  3e-01 4.8e+12
ATF3 MafK_.SC.477. 0.006 0.145201323772752  3e-01 4.8e+12
FOXA1_.C.20. MEF2A 0.006 0.145201323772752  3e-01 4.8e+12
FOXA2_.SC.6554. MEF2A 0.006 0.145201323772752  3e-01 4.8e+12
HSF1 MEF2A 0.006 0.145201323772752  3e-01 4.8e+12
CCNT2 NANOG_.SC.33759. 0.006 0.145201323772752  3e-01 4.8e+12
Egr.1 NANOG_.SC.33759. 0.006 0.145201323772752  3e-01 4.8e+12
HMGN3 NANOG_.SC.33759. 0.006 0.145201323772752  3e-01 4.8e+12
ATF3 NELFe 0.006 0.145201323772752  3e-01 4.8e+12
CTCF_.C.20. NELFe 0.006 0.145201323772752  3e-01 4.8e+12
eGFP.HDAC8 NELFe 0.006 0.145201323772752  3e-01 4.8e+12
GATA.1 NELFe 0.006 0.145201323772752  3e-01 4.8e+12
HNF4A NELFe 0.006 0.145201323772752  3e-01 4.8e+12
ERalpha_a NF.E2_.H.230. 0.006 0.145201323772752  3e-01 4.8e+12
MafF_.M8194. NF.E2_.H.230. 0.006 0.145201323772752  3e-01 4.8e+12
NF.E2 NF.YA 0.006 0.145201323772752  3e-01 4.8e+12
Brg1 NF.YB 0.006 0.145201323772752  3e-01 4.8e+12
IRF4_.M.17. Nrf1 0.006 0.145201323772752  3e-01 4.8e+12
GATA.2 NRSF 0.006 0.145201323772752  3e-01 4.8e+12
CTCFL_.SC.98982. p300 0.006 0.145201323772752  3e-01 4.8e+12
CTCF p300_.F.4. 0.006 0.145201323772752  3e-01 4.8e+12
HNF4A p300_.F.4. 0.006 0.145201323772752  3e-01 4.8e+12
eGFP.FOS p300_.N.15. 0.006 0.145201323772752  3e-01 4.8e+12
GATA.2 PAX5.C20 0.006 0.145201323772752  3e-01 4.8e+12
eGFP.FOS Pbx3 0.006 0.145201323772752  3e-01 4.8e+12
FOSL1_.SC.183. Pbx3 0.006 0.145201323772752  3e-01 4.8e+12
GATA.2 Pbx3 0.006 0.145201323772752  3e-01 4.8e+12
MafK_.SC.477. Pbx3 0.006 0.145201323772752  3e-01 4.8e+12
NF.E2 PGC1A 0.006 0.145201323772752  3e-01 4.8e+12
NANOG_.SC.33759. Pol2.b. 0.006 0.145201323772752  3e-01 4.8e+12
ELK4 Pol3 0.006 0.145201323772752  3e-01 4.8e+12
FOXA1_.C.20. Pol3 0.006 0.145201323772752  3e-01 4.8e+12
GATA3_.SC.268. Pol3 0.006 0.145201323772752  3e-01 4.8e+12
HA.E2F1 Pol3 0.006 0.145201323772752  3e-01 4.8e+12
MEF2A Pol3 0.006 0.145201323772752  3e-01 4.8e+12
BATF POU5F1_.SC.9081. 0.006 0.145201323772752  3e-01 4.8e+12
CHD2_.N.1250. POU5F1_.SC.9081. 0.006 0.145201323772752  3e-01 4.8e+12
IRF4_.M.17. POU5F1_.SC.9081. 0.006 0.145201323772752  3e-01 4.8e+12
PAX5.C20 POU5F1_.SC.9081. 0.006 0.145201323772752  3e-01 4.8e+12
ATF3 PRDM1_.Val90. 0.006 0.145201323772752  3e-01 4.8e+12
HDAC2_.SC.6296. PRDM1_.Val90. 0.006 0.145201323772752  3e-01 4.8e+12
IRF3 PU.1 0.006 0.145201323772752  3e-01 4.8e+12
E2F4 Rad21 0.006 0.145201323772752  3e-01 4.8e+12
EBF Rad21 0.006 0.145201323772752  3e-01 4.8e+12
MafF_.M8194. Rad21 0.006 0.145201323772752  3e-01 4.8e+12
BDP1 RFX5_.N.494. 0.006 0.145201323772752  3e-01 4.8e+12
FOXA1_.SC.101058. RPC155 0.006 0.145201323772752  3e-01 4.8e+12
MafK_.ab50322. RPC155 0.006 0.145201323772752  3e-01 4.8e+12
RFX5_.N.494. RPC155 0.006 0.145201323772752  3e-01 4.8e+12
FOXA2_.SC.6554. SETDB1 0.006 0.145201323772752  3e-01 4.8e+12
FOSL1_.SC.183. SIRT6 0.006 0.145201323772752  3e-01 4.8e+12
FOXA1_.C.20. SIRT6 0.006 0.145201323772752  3e-01 4.8e+12
Pol2.b. SMC3_.ab9263. 0.006 0.145201323772752  3e-01 4.8e+12
HA.E2F1 SPT20 0.006 0.145201323772752  3e-01 4.8e+12
MEF2C_.SC.13268. SPT20 0.006 0.145201323772752  3e-01 4.8e+12
NF.YB SPT20 0.006 0.145201323772752  3e-01 4.8e+12
HNF4G_.SC.6558. SREBP2 0.006 0.145201323772752  3e-01 4.8e+12
eGFP.NR4A1 SRF 0.006 0.145201323772752  3e-01 4.8e+12
c.Jun STAT1 0.006 0.145201323772752  3e-01 4.8e+12
BCL11A STAT2 0.006 0.145201323772752  3e-01 4.8e+12
ELF1_.SC.631. STAT2 0.006 0.145201323772752  3e-01 4.8e+12
NF.E2 STAT3 0.006 0.145201323772752  3e-01 4.8e+12
POU5F1_.SC.9081. STAT3 0.006 0.145201323772752  3e-01 4.8e+12
BAF170 TAF7_.SQ.8. 0.006 0.145201323772752  3e-01 4.8e+12
CTCF_.C.20. TAF7_.SQ.8. 0.006 0.145201323772752  3e-01 4.8e+12
MafF_.M8194. TAF7_.SQ.8. 0.006 0.145201323772752  3e-01 4.8e+12
NANOG_.SC.33759. TAF7_.SQ.8. 0.006 0.145201323772752  3e-01 4.8e+12
KAP1 TAL1_.SC.12984. 0.006 0.145201323772752  3e-01 4.8e+12
Pol2.phosphoS2. TAL1_.SC.12984. 0.006 0.145201323772752  3e-01 4.8e+12
BAF170 THAP1_.SC.98174. 0.006 0.145201323772752  3e-01 4.8e+12
MEF2A THAP1_.SC.98174. 0.006 0.145201323772752  3e-01 4.8e+12
p300_.N.15. THAP1_.SC.98174. 0.006 0.145201323772752  3e-01 4.8e+12
PU.1 THAP1_.SC.98174. 0.006 0.145201323772752  3e-01 4.8e+12
RPC155 TR4 0.006 0.145201323772752  3e-01 4.8e+12
GRp20 USF2 0.006 0.145201323772752  3e-01 4.8e+12
E2F6_.H.50. XRCC4 0.006 0.145201323772752  3e-01 4.8e+12
p300 XRCC4 0.006 0.145201323772752  3e-01 4.8e+12
FOXA1_.SC.101058. YY1 0.006 0.145201323772752  3e-01 4.8e+12
SREBP2 YY1 0.006 0.145201323772752  3e-01 4.8e+12
SREBP2 YY1_.C.20. 0.006 0.145201323772752  3e-01 4.8e+12
eGFP.GATA2 ZBTB33 0.006 0.145201323772752  3e-01 4.8e+12
SP2_.SC.643. ZBTB33 0.006 0.145201323772752  3e-01 4.8e+12
TFIIIC.110 ZBTB33 0.006 0.145201323772752  3e-01 4.8e+12
GATA.2 ZEB1_.SC.25388. 0.006 0.145201323772752  3e-01 4.8e+12
EBF Znf143_.16618.1.AP. 0.006 0.145201323772752  3e-01 4.8e+12
NANOG_.SC.33759. Znf143_.16618.1.AP. 0.006 0.145201323772752  3e-01 4.8e+12
p300 Znf143_.16618.1.AP. 0.006 0.145201323772752  3e-01 4.8e+12
STAT1 Znf143_.16618.1.AP. 0.006 0.145201323772752  3e-01 4.8e+12
NF.YA ZNF263 0.006 0.145201323772752  3e-01 4.8e+12
PRDM1_.Val90. ZNF263 0.006 0.145201323772752  3e-01 4.8e+12
E2F6_.H.50. ZZZ3 0.006 0.145201323772752  3e-01 4.8e+12
GATA.2 ZZZ3 0.006 0.145201323772752  3e-01 4.8e+12
BATF BHLHE40 0.007 0.112309248023534  2e-01 4.8e+12
ATF3 BRF1 0.007 0.112309248023534  2e-01 4.8e+12
BATF CEBPB 0.007 0.112309248023534  2e-01 4.8e+12
E2F6_.H.50. EBF 0.007 0.112309248023534  2e-01 4.8e+12
c.Jun EBF1_.C.8. 0.007 0.112309248023534  2e-01 4.8e+12
Brg1 eGFP.HDAC8 0.007 0.112309248023534  2e-01 4.8e+12
BCL3 eGFP.NR4A1 0.007 0.112309248023534  2e-01 4.8e+12
eGFP.JunD eGFP.NR4A1 0.007 0.112309248023534  2e-01 4.8e+12
CTCFL_.SC.98982. FOSL1_.SC.183. 0.007 0.112309248023534  2e-01 4.8e+12
CHD2_.N.1250. FOXA1_.C.20. 0.007 0.112309248023534  2e-01 4.8e+12
eGFP.FOS FOXA1_.C.20. 0.007 0.112309248023534  2e-01 4.8e+12
FOSL1_.SC.183. FOXA1_.C.20. 0.007 0.112309248023534  2e-01 4.8e+12
BDP1 FOXA1_.SC.101058. 0.007 0.112309248023534  2e-01 4.8e+12
ELK4 FOXA2_.SC.6554. 0.007 0.112309248023534  2e-01 4.8e+12
FOXA2_.SC.6554. GABP 0.007 0.112309248023534  2e-01 4.8e+12
BRF2 GATA.1 0.007 0.112309248023534  2e-01 4.8e+12
BATF GATA.2 0.007 0.112309248023534  2e-01 4.8e+12
CTCF_.C.20. GATA.2 0.007 0.112309248023534  2e-01 4.8e+12
EBF GATA.2 0.007 0.112309248023534  2e-01 4.8e+12
Egr.1 GATA.2 0.007 0.112309248023534  2e-01 4.8e+12
CTCF_.SC.5916. GATA2_.CG2.96. 0.007 0.112309248023534  2e-01 4.8e+12
BAF170 GCN5 0.007 0.112309248023534  2e-01 4.8e+12
eGFP.NR4A1 HEY1 0.007 0.112309248023534  2e-01 4.8e+12
BRF1 HNF4A 0.007 0.112309248023534  2e-01 4.8e+12
BRF1 HNF4A_.H.171. 0.007 0.112309248023534  2e-01 4.8e+12
eGFP.NR4A1 HNF4A_.H.171. 0.007 0.112309248023534  2e-01 4.8e+12
AP.2gamma HSF1 0.007 0.112309248023534  2e-01 4.8e+12
CTCF IRF4_.M.17. 0.007 0.112309248023534  2e-01 4.8e+12
GATA2_.CG2.96. IRF4_.M.17. 0.007 0.112309248023534  2e-01 4.8e+12
BATF MafF_.M8194. 0.007 0.112309248023534  2e-01 4.8e+12
ELK4 MafF_.M8194. 0.007 0.112309248023534  2e-01 4.8e+12
HA.E2F1 MafF_.M8194. 0.007 0.112309248023534  2e-01 4.8e+12
BAF170 MafK_.ab50322. 0.007 0.112309248023534  2e-01 4.8e+12
BCL3 MafK_.ab50322. 0.007 0.112309248023534  2e-01 4.8e+12
MafF_.M8194. Max 0.007 0.112309248023534  2e-01 4.8e+12
AP.2alpha MEF2A 0.007 0.112309248023534  2e-01 4.8e+12
HNF4A MEF2C_.SC.13268. 0.007 0.112309248023534  2e-01 4.8e+12
BCL11A Mxi1_.bHLH. 0.007 0.112309248023534  2e-01 4.8e+12
c.Myc NANOG_.SC.33759. 0.007 0.112309248023534  2e-01 4.8e+12
HA.E2F1 NANOG_.SC.33759. 0.007 0.112309248023534  2e-01 4.8e+12
IRF3 NANOG_.SC.33759. 0.007 0.112309248023534  3e-01 4.8e+12
BAF170 NELFe 0.007 0.112309248023534  2e-01 4.8e+12
BCL11A NELFe 0.007 0.112309248023534  2e-01 4.8e+12
BRCA1_.C.1863. NF.E2 0.007 0.112309248023534  2e-01 4.8e+12
ELK4 NF.E2 0.007 0.112309248023534  3e-01 4.8e+12
GABP NF.E2_.H.230. 0.007 0.112309248023534  2e-01 4.8e+12
eGFP.HDAC8 NF.YB 0.007 0.112309248023534  2e-01 4.8e+12
FOXA1_.C.20. NF.YB 0.007 0.112309248023534  3e-01 4.8e+12
BRF1 Nrf1 0.007 0.112309248023534  2e-01 4.8e+12
eGFP.GATA2 Oct.2 0.007 0.112309248023534  2e-01 4.8e+12
NF.YA p300 0.007 0.112309248023534  2e-01 4.8e+12
BAF155 p300_.F.4. 0.007 0.112309248023534  2e-01 4.8e+12
ERRA p300_.F.4. 0.007 0.112309248023534  2e-01 4.8e+12
IRF4_.M.17. p300_.F.4. 0.007 0.112309248023534  2e-01 4.8e+12
BRCA1_.C.1863. p300_.N.15. 0.007 0.112309248023534  2e-01 4.8e+12
NF.YB p300_.N.15. 0.007 0.112309248023534  2e-01 4.8e+12
Nrf1 p300_.N.15. 0.007 0.112309248023534  2e-01 4.8e+12
eGFP.GATA2 PAX5.C20 0.007 0.112309248023534  2e-01 4.8e+12
eGFP.NR4A1 PAX5.N19 0.007 0.112309248023534  2e-01 4.8e+12
MafF_.M8194. PAX5.N19 0.007 0.112309248023534  2e-01 4.8e+12
CCNT2 Pbx3 0.007 0.112309248023534  2e-01 4.8e+12
ELK4 Pbx3 0.007 0.112309248023534  2e-01 4.8e+12
FOXA1_.SC.101058. Pbx3 0.007 0.112309248023534  2e-01 4.8e+12
GATA3_.SC.268. Pbx3 0.007 0.112309248023534  2e-01 4.8e+12
GCN5 Pbx3 0.007 0.112309248023534  2e-01 4.8e+12
p300 Pbx3 0.007 0.112309248023534  2e-01 4.8e+12
CEBPB PGC1A 0.007 0.112309248023534  2e-01 4.8e+12
eGFP.GATA2 POU2F2 0.007 0.112309248023534  2e-01 4.8e+12
CTCF POU5F1_.SC.9081. 0.007 0.112309248023534  2e-01 4.8e+12
MafF_.M8194. POU5F1_.SC.9081. 0.007 0.112309248023534  2e-01 4.8e+12
NFKB POU5F1_.SC.9081. 0.007 0.112309248023534  2e-01 4.8e+12
EBF1_.C.8. PRDM1_.Val90. 0.007 0.112309248023534  2e-01 4.8e+12
IRF3 PRDM1_.Val90. 0.007 0.112309248023534  2e-01 4.8e+12
FOSL2 PU.1 0.007 0.112309248023534  2e-01 4.8e+12
GRp20 PU.1 0.007 0.112309248023534  2e-01 4.8e+12
BAF170 Rad21 0.007 0.112309248023534  2e-01 4.8e+12
POU5F1_.SC.9081. Rad21 0.007 0.112309248023534  2e-01 4.8e+12
HA.E2F1 RFX5_.N.494. 0.007 0.112309248023534  2e-01 4.8e+12
ERalpha_a RXRA 0.007 0.112309248023534  2e-01 4.8e+12
NRSF SIRT6 0.007 0.112309248023534  2e-01 4.8e+12
p300_.F.4. SIX5 0.007 0.112309248023534  2e-01 4.8e+12
CHD2_.N.1250. SMC3_.ab9263. 0.007 0.112309248023534  2e-01 4.8e+12
GRp20 SMC3_.ab9263. 0.007 0.112309248023534  2e-01 4.8e+12
POU5F1_.SC.9081. SMC3_.ab9263. 0.007 0.112309248023534  2e-01 4.8e+12
GATA.2 SP2_.SC.643. 0.007 0.112309248023534  2e-01 4.8e+12
ATF3 SPT20 0.007 0.112309248023534  2e-01 4.8e+12
CHD2_.N.1250. SREBP2 0.007 0.112309248023534  2e-01 4.8e+12
E2F4 SREBP2 0.007 0.112309248023534  2e-01 4.8e+12
E2F6 SREBP2 0.007 0.112309248023534  2e-01 4.8e+12
ETS1 SREBP2 0.007 0.112309248023534  2e-01 4.8e+12
Brg1 SRF 0.007 0.112309248023534  2e-01 4.8e+12
E2F6_.H.50. SRF 0.007 0.112309248023534  2e-01 4.8e+12
Brg1 STAT1 0.007 0.112309248023534  2e-01 4.8e+12
c.Fos STAT1 0.007 0.112309248023534  2e-01 4.8e+12
FOXA2_.SC.6554. STAT1 0.007 0.112309248023534  2e-01 4.8e+12
GATA.2 STAT1 0.007 0.112309248023534  2e-01 4.8e+12
MafF_.M8194. STAT1 0.007 0.112309248023534  2e-01 4.8e+12
BDP1 STAT2 0.007 0.112309248023534  2e-01 4.8e+12
FOXA2_.SC.6554. STAT2 0.007 0.112309248023534  2e-01 4.8e+12
RPC155 STAT2 0.007 0.112309248023534  2e-01 4.8e+12
ATF3 STAT3 0.007 0.112309248023534  2e-01 4.8e+12
BRF2 STAT3 0.007 0.112309248023534  2e-01 4.8e+12
EBF1_.C.8. STAT3 0.007 0.112309248023534  2e-01 4.8e+12
GATA3_.SC.268. TAF7_.SQ.8. 0.007 0.112309248023534  2e-01 4.8e+12
BAF170 TCF12 0.007 0.112309248023534  2e-01 4.8e+12
GRp20 TCF4 0.007 0.112309248023534  2e-01 4.8e+12
SIRT6 TFIIIC.110 0.007 0.112309248023534  2e-01 4.8e+12
SRF TFIIIC.110 0.007 0.112309248023534  2e-01 4.8e+12
BDP1 TR4 0.007 0.112309248023534  2e-01 4.8e+12
EBF1_.C.8. TR4 0.007 0.112309248023534  2e-01 4.8e+12
SMC3_.ab9263. TR4 0.007 0.112309248023534  2e-01 4.8e+12
POU5F1_.SC.9081. USF.1 0.007 0.112309248023534  2e-01 4.8e+12
HNF4A USF2 0.007 0.112309248023534  2e-01 4.8e+12
TFIIIC.110 USF2 0.007 0.112309248023534  2e-01 4.8e+12
BRF1 WHIP 0.007 0.112309248023534  2e-01 4.8e+12
BRF2 WHIP 0.007 0.112309248023534  2e-01 4.8e+12
eGFP.NR4A1 WHIP 0.007 0.112309248023534  2e-01 4.8e+12
FOXA2_.SC.6554. WHIP 0.007 0.112309248023534  2e-01 4.8e+12
CtBP2 XRCC4 0.007 0.112309248023534  2e-01 4.8e+12
ERRA YY1_.C.20. 0.007 0.112309248023534  3e-01 4.8e+12
FOXA1_.SC.101058. YY1_.C.20. 0.007 0.112309248023534  2e-01 4.8e+12
MafK_.ab50322. ZBTB7A_.SC.34508. 0.007 0.112309248023534  2e-01 4.8e+12
NANOG_.SC.33759. ZBTB7A_.SC.34508. 0.007 0.112309248023534  2e-01 4.8e+12
SREBP2 Znf143_.16618.1.AP. 0.007 0.112309248023534  2e-01 4.8e+12
STAT1 ZNF263 0.007 0.112309248023534  2e-01 4.8e+12
THAP1_.SC.98174. ZNF263 0.007 0.112309248023534  2e-01 4.8e+12
Nrf1 ZZZ3 0.007 0.112309248023534  2e-01 4.8e+12
SP2_.SC.643. ZZZ3 0.007 0.112309248023534  2e-01 4.8e+12
TFIIIC.110 ZZZ3 0.007 0.112309248023534  2e-01 4.8e+12
USF.1 ZZZ3 0.007 0.112309248023534  2e-01 4.8e+12
BCL11A BDP1 0.008 0.0854660783232212  1e-01 4.8e+12
BCL11A CEBPB 0.008 0.0854660783232212  2e-01 4.8e+12
BAF170 CTCF_.SC.5916. 0.008 0.0854660783232212  1e-01 4.8e+12
BHLHE40 CTCF_.SC.5916. 0.008 0.0854660783232212  2e-01 4.8e+12
BCLAF1_.M33.P5B11. EBF 0.008 0.0854660783232212  2e-01 4.8e+12
BHLHE40 eGFP.FOS 0.008 0.0854660783232212  2e-01 4.8e+12
CTCF eGFP.FOS 0.008 0.0854660783232212  1e-01 4.8e+12
BCL3 eGFP.JunB 0.008 0.0854660783232212  2e-01 4.8e+12
CTCF_.SC.5916. eGFP.JunD 0.008 0.0854660783232212  2e-01 4.8e+12
CTCF_.C.20. eGFP.NR4A1 0.008 0.0854660783232212  2e-01 4.8e+12
eGFP.HDAC8 Egr.1 0.008 0.0854660783232212  1e-01 4.8e+12
BRF1 ELF1_.SC.631. 0.008 0.0854660783232212  2e-01 4.8e+12
BRF1 ELK4 0.008 0.0854660783232212  1e-01 4.8e+12
Egr.1 ERalpha_a 0.008 0.0854660783232212  1e-01 4.8e+12
ETS1 FOXA1_.SC.101058. 0.008 0.0854660783232212  2e-01 4.8e+12
BCL11A GATA.2 0.008 0.0854660783232212  1e-01 4.8e+12
CTCFL_.SC.98982. GATA.2 0.008 0.0854660783232212  1e-01 4.8e+12
E2F1 GATA.2 0.008 0.0854660783232212  2e-01 4.8e+12
E2F6_.H.50. GATA.2 0.008 0.0854660783232212  1e-01 4.8e+12
CTCF_.C.20. GATA2_.CG2.96. 0.008 0.0854660783232212  1e-01 4.8e+12
E2F6 GATA2_.CG2.96. 0.008 0.0854660783232212  2e-01 4.8e+12
EBF GATA2_.CG2.96. 0.008 0.0854660783232212  1e-01 4.8e+12
AP.2alpha GATA3_.SC.268. 0.008 0.0854660783232212  2e-01 4.8e+12
eGFP.JunD GCN5 0.008 0.0854660783232212  2e-01 4.8e+12
E2F6_.H.50. GR 0.008 0.0854660783232212  2e-01 4.8e+12
EBF GRp20 0.008 0.0854660783232212  2e-01 4.8e+12
CTCFL_.SC.98982. GTF2B 0.008 0.0854660783232212  2e-01 4.8e+12
CHD2_.N.1250. HNF4A 0.008 0.0854660783232212  1e-01 4.8e+12
GATA.2 HNF4A 0.008 0.0854660783232212  2e-01 4.8e+12
AP.2gamma HNF4A_.H.171. 0.008 0.0854660783232212  2e-01 4.8e+12
ATF3 HNF4A_.H.171. 0.008 0.0854660783232212  1e-01 4.8e+12
ATF3 HNF4G_.SC.6558. 0.008 0.0854660783232212  2e-01 4.8e+12
E2F6 HNF4G_.SC.6558. 0.008 0.0854660783232212  2e-01 4.8e+12
HNF4G_.SC.6558. IRF1 0.008 0.0854660783232212  2e-01 4.8e+12
FOXA1_.C.20. IRF3 0.008 0.0854660783232212  1e-01 4.8e+12
GATA.2 IRF3 0.008 0.0854660783232212  2e-01 4.8e+12
GATA2_.CG2.96. IRF3 0.008 0.0854660783232212  1e-01 4.8e+12
FOXA2_.SC.6554. IRF4_.M.17. 0.008 0.0854660783232212  1e-01 4.8e+12
GR IRF4_.M.17. 0.008 0.0854660783232212  2e-01 4.8e+12
GTF2B IRF4_.M.17. 0.008 0.0854660783232212  2e-01 4.8e+12
eGFP.HDAC8 JunD 0.008 0.0854660783232212  2e-01 4.8e+12
CHD2_.N.1250. MafF_.M8194. 0.008 0.0854660783232212  2e-01 4.8e+12
CTCF_.C.20. MafF_.M8194. 0.008 0.0854660783232212  2e-01 4.8e+12
CTCFL_.SC.98982. MafF_.M8194. 0.008 0.0854660783232212  2e-01 4.8e+12
c.Fos MafK_.ab50322. 0.008 0.0854660783232212  2e-01 4.8e+12
EBF1_.C.8. MafK_.ab50322. 0.008 0.0854660783232212  2e-01 4.8e+12
FOXA1_.C.20. MafK_.ab50322. 0.008 0.0854660783232212  2e-01 4.8e+12
IRF3 MafK_.ab50322. 0.008 0.0854660783232212  2e-01 4.8e+12
ERalpha_a Max 0.008 0.0854660783232212  2e-01 4.8e+12
FOXA2_.SC.6554. Max 0.008 0.0854660783232212  2e-01 4.8e+12
MafK_.ab50322. Max 0.008 0.0854660783232212  2e-01 4.8e+12
BDP1 MEF2C_.SC.13268. 0.008 0.0854660783232212  1e-01 4.8e+12
Brg1 NANOG_.SC.33759. 0.008 0.0854660783232212  1e-01 4.8e+12
E2F6 NANOG_.SC.33759. 0.008 0.0854660783232212  1e-01 4.8e+12
GATA.1 NANOG_.SC.33759. 0.008 0.0854660783232212  2e-01 4.8e+12
GTF2B NANOG_.SC.33759. 0.008 0.0854660783232212  2e-01 4.8e+12
GTF2F1_.RAP.74. NANOG_.SC.33759. 0.008 0.0854660783232212  1e-01 4.8e+12
GRp20 NELFe 0.008 0.0854660783232212  1e-01 4.8e+12
NANOG_.SC.33759. NELFe 0.008 0.0854660783232212  2e-01 4.8e+12
HNF4A NF.E2 0.008 0.0854660783232212  1e-01 4.8e+12
AP.2gamma NF.E2_.H.230. 0.008 0.0854660783232212  2e-01 4.8e+12
MafK_.ab50322. NF.E2_.H.230. 0.008 0.0854660783232212  2e-01 4.8e+12
eGFP.NR4A1 NF.YA 0.008 0.0854660783232212  2e-01 4.8e+12
FOXA1_.SC.101058. NF.YB 0.008 0.0854660783232212  2e-01 4.8e+12
GATA2_.CG2.96. NF.YB 0.008 0.0854660783232212  2e-01 4.8e+12
GRp20 NF.YB 0.008 0.0854660783232212  2e-01 4.8e+12
MafK_.SC.477. NF.YB 0.008 0.0854660783232212  1e-01 4.8e+12
eGFP.JunB Nrf1 0.008 0.0854660783232212  2e-01 4.8e+12
FOSL1_.SC.183. Nrf1 0.008 0.0854660783232212  1e-01 4.8e+12
EBF p300 0.008 0.0854660783232212  2e-01 4.8e+12
AP.2gamma p300_.F.4. 0.008 0.0854660783232212  2e-01 4.8e+12
IRF3 p300_.F.4. 0.008 0.0854660783232212  2e-01 4.8e+12
CTCF p300_.N.15. 0.008 0.0854660783232212  2e-01 4.8e+12
Nrf1 Pbx3 0.008 0.0854660783232212  2e-01 4.8e+12
ATF3 Pol3 0.008 0.0854660783232212  2e-01 4.8e+12
HNF4A Pol3 0.008 0.0854660783232212  2e-01 4.8e+12
HNF4A_.H.171. Pol3 0.008 0.0854660783232212  2e-01 4.8e+12
Max Pol3 0.008 0.0854660783232212  2e-01 4.8e+12
Nrf1 Pol3 0.008 0.0854660783232212  1e-01 4.8e+12
AP.2alpha PRDM1_.Val90. 0.008 0.0854660783232212  2e-01 4.8e+12
CHD2_.N.1250. PRDM1_.Val90. 0.008 0.0854660783232212  2e-01 4.8e+12
HNF4G_.SC.6558. PRDM1_.Val90. 0.008 0.0854660783232212  2e-01 4.8e+12
Mxi1_.bHLH. PRDM1_.Val90. 0.008 0.0854660783232212  1e-01 4.8e+12
FOXA1_.C.20. PU.1 0.008 0.0854660783232212  2e-01 4.8e+12
NANOG_.SC.33759. PU.1 0.008 0.0854660783232212  2e-01 4.8e+12
p300 PU.1 0.008 0.0854660783232212  2e-01 4.8e+12
p300_.N.15. PU.1 0.008 0.0854660783232212  2e-01 4.8e+12
E2F1 Rad21 0.008 0.0854660783232212  2e-01 4.8e+12
Mxi1_.bHLH. Rad21 0.008 0.0854660783232212  2e-01 4.8e+12
BRF1 RFX5_.N.494. 0.008 0.0854660783232212  2e-01 4.8e+12
IRF4_.M.17. RFX5_.N.494. 0.008 0.0854660783232212  2e-01 4.8e+12
BCL11A RPC155 0.008 0.0854660783232212  2e-01 4.8e+12
MEF2C_.SC.13268. RPC155 0.008 0.0854660783232212  2e-01 4.8e+12
GATA2_.CG2.96. SETDB1 0.008 0.0854660783232212  1e-01 4.8e+12
c.Fos SMC3_.ab9263. 0.008 0.0854660783232212  2e-01 4.8e+12
GABP SMC3_.ab9263. 0.008 0.0854660783232212  2e-01 4.8e+12
SIX5 SMC3_.ab9263. 0.008 0.0854660783232212  1e-01 4.8e+12
CTCFL_.SC.98982. SP1 0.008 0.0854660783232212  2e-01 4.8e+12
MafK_.SC.477. SPT20 0.008 0.0854660783232212  2e-01 4.8e+12
HNF4G_.SC.6558. SREBP1 0.008 0.0854660783232212  1e-01 4.8e+12
CTCF SRF 0.008 0.0854660783232212  1e-01 4.8e+12
RPC155 SRF 0.008 0.0854660783232212  2e-01 4.8e+12
SP2_.SC.643. SRF 0.008 0.0854660783232212  2e-01 4.8e+12
BCL3 STAT1 0.008 0.0854660783232212  1e-01 4.8e+12
GR STAT2 0.008 0.0854660783232212  2e-01 4.8e+12
SMC3_.ab9263. STAT2 0.008 0.0854660783232212  2e-01 4.8e+12
MafK_.ab50322. STAT3 0.008 0.0854660783232212  1e-01 4.8e+12
POU5F1_.SC.9081. SUZ12 0.008 0.0854660783232212  1e-01 4.8e+12
GR TAF1 0.008 0.0854660783232212  1e-01 4.8e+12
BHLHE40 TAF7_.SQ.8. 0.008 0.0854660783232212  2e-01 4.8e+12
CTCF TAF7_.SQ.8. 0.008 0.0854660783232212  2e-01 4.8e+12
GRp20 TBP 0.008 0.0854660783232212  2e-01 4.8e+12
HSF1 TCF12 0.008 0.0854660783232212  2e-01 4.8e+12
BATF TCF4 0.008 0.0854660783232212  2e-01 4.8e+12
FOSL1_.SC.183. TCF4 0.008 0.0854660783232212  2e-01 4.8e+12
SREBP1 TCF4 0.008 0.0854660783232212  1e-01 4.8e+12
E2F6 TFIIIC.110 0.008 0.0854660783232212  2e-01 4.8e+12
GTF2B TFIIIC.110 0.008 0.0854660783232212  2e-01 4.8e+12
NF.E2_.H.230. TFIIIC.110 0.008 0.0854660783232212  2e-01 4.8e+12
PGC1A TFIIIC.110 0.008 0.0854660783232212  2e-01 4.8e+12
NELFe TR4 0.008 0.0854660783232212  2e-01 4.8e+12
eGFP.JunB USF2 0.008 0.0854660783232212  2e-01 4.8e+12
FOXA1_.C.20. USF2 0.008 0.0854660783232212  1e-01 4.8e+12
GATA.2 USF2 0.008 0.0854660783232212  2e-01 4.8e+12
c.Fos WHIP 0.008 0.0854660783232212  2e-01 4.8e+12
MafF_.M8194. WHIP 0.008 0.0854660783232212  2e-01 4.8e+12
NANOG_.SC.33759. WHIP 0.008 0.0854660783232212  2e-01 4.8e+12
NF.E2 WHIP 0.008 0.0854660783232212  1e-01 4.8e+12
Pol3 WHIP 0.008 0.0854660783232212  2e-01 4.8e+12
eGFP.JunD XRCC4 0.008 0.0854660783232212  1e-01 4.8e+12
SRF XRCC4 0.008 0.0854660783232212  1e-01 4.8e+12
ERRA YY1 0.008 0.0854660783232212  1e-01 4.8e+12
GATA.2 YY1 0.008 0.0854660783232212  2e-01 4.8e+12
GR ZBTB33 0.008 0.0854660783232212  2e-01 4.8e+12
p300_.N.15. ZBTB33 0.008 0.0854660783232212  2e-01 4.8e+12
CEBPB ZEB1_.SC.25388. 0.008 0.0854660783232212  1e-01 4.8e+12
eGFP.HDAC8 ZEB1_.SC.25388. 0.008 0.0854660783232212  2e-01 4.8e+12
HNF4A_.H.171. ZEB1_.SC.25388. 0.008 0.0854660783232212  2e-01 4.8e+12
STAT1 ZEB1_.SC.25388. 0.008 0.0854660783232212  1e-01 4.8e+12
SMC3_.ab9263. Znf143_.16618.1.AP. 0.008 0.0854660783232212  2e-01 4.8e+12
BAF170 ZNF263 0.008 0.0854660783232212  1e-01 4.8e+12
RPC155 ZNF263 0.008 0.0854660783232212  2e-01 4.8e+12
XRCC4 ZNF263 0.008 0.0854660783232212  2e-01 4.8e+12
Znf143_.16618.1.AP. ZZZ3 0.008 0.0854660783232212  1e-01 4.8e+12
AP.2alpha Brg1 0.009 0.06429490715205  1e-01 4.8e+12
Brg1 CtBP2 0.009 0.06429490715205  1e-01 4.8e+12
c.Fos CTCFL_.SC.98982. 0.009 0.06429490715205  1e-01 4.8e+12
CTCF_.SC.5916. E2F1 0.009 0.06429490715205  1e-01 4.8e+12
BRF2 E2F4 0.009 0.06429490715205  1e-01 4.8e+12
CTCF_.SC.5916. eGFP.JunB 0.009 0.06429490715205  1e-01 4.8e+12
E2F6_.H.50. eGFP.JunB 0.009 0.06429490715205  1e-01 4.8e+12
BHLHE40 ERRA 0.009 0.06429490715205  1e-01 4.8e+12
CHD2_.N.1250. ERRA 0.009 0.06429490715205  1e-01 4.8e+12
CTCF ERRA 0.009 0.06429490715205  1e-01 4.8e+12
BCLAF1_.M33.P5B11. FOSL2 0.009 0.06429490715205  1e-01 4.8e+12
CTCF FOXA1_.C.20. 0.009 0.06429490715205  1e-01 4.8e+12
AP.2alpha FOXA1_.SC.101058. 0.009 0.06429490715205  1e-01 4.8e+12
BRF1 FOXA1_.SC.101058. 0.009 0.06429490715205  1e-01 4.8e+12
eGFP.FOS FOXA1_.SC.101058. 0.009 0.06429490715205  1e-01 4.8e+12
eGFP.HDAC8 FOXA1_.SC.101058. 0.009 0.06429490715205  1e-01 4.8e+12
ERalpha_a FOXA2_.SC.6554. 0.009 0.06429490715205  1e-01 4.8e+12
eGFP.NR4A1 GABP 0.009 0.06429490715205  1e-01 4.8e+12
FOXA1_.SC.101058. GATA.2 0.009 0.06429490715205  1e-01 4.8e+12
AP.2gamma GCN5 0.009 0.06429490715205  1e-01 4.8e+12
CTCFL_.SC.98982. GR 0.009 0.06429490715205  1e-01 4.8e+12
GATA.1 GR 0.009 0.06429490715205  1e-01 4.8e+12
E2F6_.H.50. GTF2B 0.009 0.06429490715205  1e-01 4.8e+12
eGFP.JunB GTF2B 0.009 0.06429490715205  1e-01 4.8e+12
GR GTF2F1_.RAP.74. 0.009 0.06429490715205  1e-01 4.8e+12
Brg1 HNF4A_.H.171. 0.009 0.06429490715205  1e-01 4.8e+12
eGFP.GATA2 HNF4G_.SC.6558. 0.009 0.06429490715205  1e-01 4.8e+12
EBF1_.C.8. HSF1 0.009 0.06429490715205  1e-01 4.8e+12
BCL11A Ini1 0.009 0.06429490715205  1e-01 4.8e+12
ERRA Ini1 0.009 0.06429490715205  1e-01 4.8e+12
eGFP.FOS IRF1 0.009 0.06429490715205  1e-01 4.8e+12
GATA3_.SC.268. IRF3 0.009 0.06429490715205  1e-01 4.8e+12
BRF1 JunD 0.009 0.06429490715205  1e-01 4.8e+12
c.Myc MafF_.M8194. 0.009 0.06429490715205  1e-01 4.8e+12
BRF1 Max 0.009 0.06429490715205  1e-01 4.8e+12
GATA3_.SC.268. MEF2A 0.009 0.06429490715205  1e-01 4.8e+12
HNF4A MEF2A 0.009 0.06429490715205  1e-01 4.8e+12
IRF1 MEF2A 0.009 0.06429490715205  1e-01 4.8e+12
ATF3 MEF2C_.SC.13268. 0.009 0.06429490715205  1e-01 4.8e+12
c.Fos MEF2C_.SC.13268. 0.009 0.06429490715205  1e-01 4.8e+12
FOSL2 MEF2C_.SC.13268. 0.009 0.06429490715205  1e-01 4.8e+12
IRF1 MEF2C_.SC.13268. 0.009 0.06429490715205  1e-01 4.8e+12
ERRA Mxi1_.bHLH. 0.009 0.06429490715205  1e-01 4.8e+12
MafK_.ab50322. Mxi1_.bHLH. 0.009 0.06429490715205  1e-01 4.8e+12
BAF170 NANOG_.SC.33759. 0.009 0.06429490715205  1e-01 4.8e+12
GATA3_.SC.268. NELFe 0.009 0.06429490715205  1e-01 4.8e+12
HNF4G_.SC.6558. NELFe 0.009 0.06429490715205  1e-01 4.8e+12
eGFP.JunB NF.E2 0.009 0.06429490715205  1e-01 4.8e+12
ELK4 NF.E2_.H.230. 0.009 0.06429490715205  1e-01 4.8e+12
eGFP.GATA2 NF.YA 0.009 0.06429490715205  1e-01 4.8e+12
BCL3 NF.YB 0.009 0.06429490715205  1e-01 4.8e+12
BCLAF1_.M33.P5B11. NF.YB 0.009 0.06429490715205  1e-01 4.8e+12
FOSL2 NF.YB 0.009 0.06429490715205  1e-01 4.8e+12
HNF4G_.SC.6558. NF.YB 0.009 0.06429490715205  1e-01 4.8e+12
FOXA1_.SC.101058. Nrf1 0.009 0.06429490715205  1e-01 4.8e+12
BRCA1_.C.1863. p300 0.009 0.06429490715205  1e-01 4.8e+12
FOXA1_.SC.101058. p300_.F.4. 0.009 0.06429490715205  1e-01 4.8e+12
FOXA2_.SC.6554. p300_.F.4. 0.009 0.06429490715205  1e-01 4.8e+12
eGFP.GATA2 p300_.N.15. 0.009 0.06429490715205  1e-01 4.8e+12
p300_.F.4. PAX5.C20 0.009 0.06429490715205  1e-01 4.8e+12
MafK_.SC.477. PAX5.N19 0.009 0.06429490715205  1e-01 4.8e+12
AP.2gamma PGC1A 0.009 0.06429490715205  1e-01 4.8e+12
FOXA1_.C.20. PGC1A 0.009 0.06429490715205  1e-01 4.8e+12
MafK_.SC.477. PGC1A 0.009 0.06429490715205  1e-01 4.8e+12
NF.E2_.H.230. PGC1A 0.009 0.06429490715205  1e-01 4.8e+12
BCL11A Pol2 0.009 0.06429490715205  1e-01 4.8e+12
BCL11A Pol2.b. 0.009 0.06429490715205  1e-01 4.8e+12
CTCF_.SC.5916. Pol2.b. 0.009 0.06429490715205  1e-01 4.8e+12
FOXA2_.SC.6554. Pol2.b. 0.009 0.06429490715205  1e-01 4.8e+12
HNF4A_.H.171. Pol2.b. 0.009 0.06429490715205  1e-01 4.8e+12
NRSF POU5F1_.SC.9081. 0.009 0.06429490715205  1e-01 4.8e+12
Pol2 POU5F1_.SC.9081. 0.009 0.06429490715205  1e-01 4.8e+12
FOXA2_.SC.6554. PRDM1_.Val90. 0.009 0.06429490715205  1e-01 4.8e+12
MafK_.SC.477. PRDM1_.Val90. 0.009 0.06429490715205  1e-01 4.8e+12
NF.YB PRDM1_.Val90. 0.009 0.06429490715205  1e-01 4.8e+12
CTCF_.SC.5916. PU.1 0.009 0.06429490715205  1e-01 4.8e+12
Egr.1 Rad21 0.009 0.06429490715205  1e-01 4.8e+12
ATF3 RFX5_.N.494. 0.009 0.06429490715205  1e-01 4.8e+12
KAP1 RFX5_.N.494. 0.009 0.06429490715205  1e-01 4.8e+12
Max RFX5_.N.494. 0.009 0.06429490715205  1e-01 4.8e+12
PAX5.C20 RFX5_.N.494. 0.009 0.06429490715205  1e-01 4.8e+12
Pol3 RFX5_.N.494. 0.009 0.06429490715205  1e-01 4.8e+12
CTCF_.SC.5916. RPC155 0.009 0.06429490715205  1e-01 4.8e+12
BCL3 SETDB1 0.009 0.06429490715205  1e-01 4.8e+12
POU5F1_.SC.9081. SETDB1 0.009 0.06429490715205  1e-01 4.8e+12
BCL11A Sin3Ak.20 0.009 0.06429490715205  1e-01 4.8e+12
AP.2gamma SIRT6 0.009 0.06429490715205  1e-01 4.8e+12
GTF2B SIRT6 0.009 0.06429490715205  1e-01 4.8e+12
E2F1 SIX5 0.009 0.06429490715205  1e-01 4.8e+12
HNF4A_.H.171. SIX5 0.009 0.06429490715205  1e-01 4.8e+12
MEF2C_.SC.13268. SIX5 0.009 0.06429490715205  1e-01 4.8e+12
NF.E2 SIX5 0.009 0.06429490715205  1e-01 4.8e+12
NF.E2_.H.230. SIX5 0.009 0.06429490715205  1e-01 4.8e+12
Rad21 SIX5 0.009 0.06429490715205  1e-01 4.8e+12
GATA2_.CG2.96. SP1 0.009 0.06429490715205  1e-01 4.8e+12
SIX5 SP2_.SC.643. 0.009 0.06429490715205  1e-01 4.8e+12
IRF1 SPT20 0.009 0.06429490715205  1e-01 4.8e+12
ERalpha_a SREBP1 0.009 0.06429490715205  1e-01 4.8e+12
IRF4_.M.17. SREBP1 0.009 0.06429490715205  1e-01 4.8e+12
KAP1 SREBP2 0.009 0.06429490715205  1e-01 4.8e+12
BDP1 SRF 0.009 0.06429490715205  1e-01 4.8e+12
CTCF_.SC.5916. SRF 0.009 0.06429490715205  1e-01 4.8e+12
FOXA2_.SC.6554. SRF 0.009 0.06429490715205  1e-01 4.8e+12
IRF3 SRF 0.009 0.06429490715205  1e-01 4.8e+12
FOXA1_.C.20. STAT1 0.009 0.06429490715205  1e-01 4.8e+12
NANOG_.SC.33759. STAT1 0.009 0.06429490715205  1e-01 4.8e+12
RFX5_.N.494. STAT1 0.009 0.06429490715205  1e-01 4.8e+12
SIX5 STAT1 0.009 0.06429490715205  1e-01 4.8e+12
HMGN3 STAT2 0.009 0.06429490715205  1e-01 4.8e+12
Pol2.4H8 STAT2 0.009 0.06429490715205  1e-01 4.8e+12
MafF_.M8194. STAT3 0.009 0.06429490715205  1e-01 4.8e+12
SETDB1 STAT3 0.009 0.06429490715205  1e-01 4.8e+12
CTCFL_.SC.98982. TAF7_.SQ.8. 0.009 0.06429490715205  1e-01 4.8e+12
CTCF_.SC.5916. TAF7_.SQ.8. 0.009 0.06429490715205  1e-01 4.8e+12
NRSF TAF7_.SQ.8. 0.009 0.06429490715205  1e-01 4.8e+12
POU5F1_.SC.9081. TAF7_.SQ.8. 0.009 0.06429490715205  1e-01 4.8e+12
ATF3 TAL1_.SC.12984. 0.009 0.06429490715205  1e-01 4.8e+12
FOSL1_.SC.183. TAL1_.SC.12984. 0.009 0.06429490715205  1e-01 4.8e+12
CtBP2 TBP 0.009 0.06429490715205  1e-01 4.8e+12
PRDM1_.Val90. TBP 0.009 0.06429490715205  1e-01 4.8e+12
MafK_.SC.477. TCF4 0.009 0.06429490715205  1e-01 4.8e+12
HDAC2_.SC.6296. TFIIIC.110 0.009 0.06429490715205  1e-01 4.8e+12
TCF4 TFIIIC.110 0.009 0.06429490715205  1e-01 4.8e+12
GATA.2 THAP1_.SC.98174. 0.009 0.06429490715205  1e-01 4.8e+12
NANOG_.SC.33759. THAP1_.SC.98174. 0.009 0.06429490715205  1e-01 4.8e+12
eGFP.HDAC8 TR4 0.009 0.06429490715205  1e-01 4.8e+12
SMC3_.ab9263. USF2 0.009 0.06429490715205  1e-01 4.8e+12
TAL1_.SC.12984. WHIP 0.009 0.06429490715205  1e-01 4.8e+12
E2F1 XRCC4 0.009 0.06429490715205  1e-01 4.8e+12
E2F6 XRCC4 0.009 0.06429490715205  1e-01 4.8e+12
GATA.1 XRCC4 0.009 0.06429490715205  1e-01 4.8e+12
c.Jun ZBTB33 0.009 0.06429490715205  1e-01 4.8e+12
CTCF ZBTB33 0.009 0.06429490715205  1e-01 4.8e+12
FOXA1_.SC.101058. ZEB1_.SC.25388. 0.009 0.06429490715205  1e-01 4.8e+12
eGFP.GATA2 Znf143_.16618.1.AP. 0.009 0.06429490715205  1e-01 4.8e+12
ERalpha_a Znf143_.16618.1.AP. 0.009 0.06429490715205  1e-01 4.8e+12
STAT3 Znf143_.16618.1.AP. 0.009 0.06429490715205  1e-01 4.8e+12
ATF3 ZNF263 0.009 0.06429490715205  1e-01 4.8e+12
BDP1 ZNF263 0.009 0.06429490715205  1e-01 4.8e+12
Brg1 ZNF263 0.009 0.06429490715205  1e-01 4.8e+12
eGFP.HDAC8 ZNF263 0.009 0.06429490715205  1e-01 4.8e+12
NF.E2 ZNF263 0.009 0.06429490715205  1e-01 4.8e+12
HSF1 ZZZ3 0.009 0.06429490715205  1e-01 4.8e+12
p300_.N.15. ZZZ3 0.009 0.06429490715205  1e-01 4.8e+12
TCF4 ZZZ3 0.009 0.06429490715205  1e-01 4.8e+12
YY1_.C.20. ZZZ3 0.009 0.06429490715205  1e-01 4.8e+12
ATF3 Brg1 0.01 0.047573083287369  9e-02 4.8e+12
BCL11A c.Myc 0.01 0.047573083287369  8e-02 4.8e+12
BAF170 CTCF_.C.20. 0.01 0.047573083287369  7e-02 4.8e+12
BDP1 CTCF_.SC.5916. 0.01 0.047573083287369  9e-02 4.8e+12
CtBP2 E2F1 0.01 0.047573083287369  7e-02 4.8e+12
BAF170 EBF 0.01 0.047573083287369  8e-02 4.8e+12
c.Jun EBF 0.01 0.047573083287369  9e-02 4.8e+12
BCL11A eGFP.GATA2 0.01 0.047573083287369  9e-02 4.8e+12
CCNT2 eGFP.NR4A1 0.01 0.047573083287369  7e-02 4.8e+12
eGFP.GATA2 ERRA 0.01 0.047573083287369  9e-02 4.8e+12
eGFP.JunD ERRA 0.01 0.047573083287369  7e-02 4.8e+12
FOSL1_.SC.183. FOXA1_.SC.101058. 0.01 0.047573083287369  7e-02 4.8e+12
BCL3 GATA2_.CG2.96. 0.01 0.047573083287369  9e-02 4.8e+12
c.Jun GATA3_.SC.268. 0.01 0.047573083287369  9e-02 4.8e+12
BCL3 GRp20 0.01 0.047573083287369  7e-02 4.8e+12
Brg1 GTF2B 0.01 0.047573083287369  8e-02 4.8e+12
GATA.2 GTF2B 0.01 0.047573083287369  7e-02 4.8e+12
BRF2 HMGN3 0.01 0.047573083287369  9e-02 4.8e+12
GCN5 HMGN3 0.01 0.047573083287369  9e-02 4.8e+12
CtBP2 HNF4A 0.01 0.047573083287369  8e-02 4.8e+12
c.Fos HNF4A_.H.171. 0.01 0.047573083287369  9e-02 4.8e+12
CTCFL_.SC.98982. HNF4G_.SC.6558. 0.01 0.047573083287369  8e-02 4.8e+12
E2F1 HSF1 0.01 0.047573083287369  7e-02 4.8e+12
FOSL1_.SC.183. HSF1 0.01 0.047573083287369  8e-02 4.8e+12
ERalpha_a IRF1 0.01 0.047573083287369  9e-02 4.8e+12
Brg1 IRF3 0.01 0.047573083287369  9e-02 4.8e+12
HNF4A IRF3 0.01 0.047573083287369  7e-02 4.8e+12
BRF2 IRF4_.M.17. 0.01 0.047573083287369  7e-02 4.8e+12
eGFP.NR4A1 IRF4_.M.17. 0.01 0.047573083287369  7e-02 4.8e+12
BCLAF1_.M33.P5B11. MafF_.M8194. 0.01 0.047573083287369  8e-02 4.8e+12
c.Fos MafF_.M8194. 0.01 0.047573083287369  7e-02 4.8e+12
FOSL1_.SC.183. MafF_.M8194. 0.01 0.047573083287369  9e-02 4.8e+12
E2F1 MafK_.ab50322. 0.01 0.047573083287369  9e-02 4.8e+12
FOSL1_.SC.183. MafK_.ab50322. 0.01 0.047573083287369  7e-02 4.8e+12
GR MafK_.ab50322. 0.01 0.047573083287369  7e-02 4.8e+12
E2F6_.H.50. MafK_.SC.477. 0.01 0.047573083287369  7e-02 4.8e+12
BCL11A Max 0.01 0.047573083287369  8e-02 4.8e+12
HNF4A_.H.171. Max 0.01 0.047573083287369  7e-02 4.8e+12
GATA2_.CG2.96. MEF2A 0.01 0.047573083287369  7e-02 4.8e+12
BRF1 MEF2C_.SC.13268. 0.01 0.047573083287369  7e-02 4.8e+12
eGFP.HDAC8 MEF2C_.SC.13268. 0.01 0.047573083287369  8e-02 4.8e+12
BRCA1_.C.1863. NANOG_.SC.33759. 0.01 0.047573083287369  9e-02 4.8e+12
E2F6_.H.50. NANOG_.SC.33759. 0.01 0.047573083287369  9e-02 4.8e+12
Brg1 NF.E2_.H.230. 0.01 0.047573083287369  7e-02 4.8e+12
Brg1 NF.YA 0.01 0.047573083287369  8e-02 4.8e+12
EBF1_.C.8. NF.YA 0.01 0.047573083287369  9e-02 4.8e+12
GATA.2 NF.YA 0.01 0.047573083287369  1e-01 4.8e+12
ERRA NF.YB 0.01 0.047573083287369  8e-02 4.8e+12
eGFP.FOS Nrf1 0.01 0.047573083287369  9e-02 4.8e+12
GCN5 Nrf1 0.01 0.047573083287369  7e-02 4.8e+12
BAF155 NRSF 0.01 0.047573083287369  8e-02 4.8e+12
FOXA2_.SC.6554. Oct.2 0.01 0.047573083287369  8e-02 4.8e+12
eGFP.HDAC8 PAX5.C20 0.01 0.047573083287369  9e-02 4.8e+12
GR PAX5.C20 0.01 0.047573083287369  7e-02 4.8e+12
CTCF_.SC.5916. PAX5.N19 0.01 0.047573083287369  7e-02 4.8e+12
FOXA1_.C.20. PAX5.N19 0.01 0.047573083287369  8e-02 4.8e+12
BCL3 Pbx3 0.01 0.047573083287369  8e-02 4.8e+12
E2F1 Pbx3 0.01 0.047573083287369  7e-02 4.8e+12
GATA2_.CG2.96. Pbx3 0.01 0.047573083287369  7e-02 4.8e+12
HA.E2F1 PGC1A 0.01 0.047573083287369  7e-02 4.8e+12
MEF2A PGC1A 0.01 0.047573083287369  9e-02 4.8e+12
CtBP2 Pol2.b. 0.01 0.047573083287369  9e-02 4.8e+12
FOXA1_.SC.101058. Pol3 0.01 0.047573083287369  8e-02 4.8e+12
JunD Pol3 0.01 0.047573083287369  8e-02 4.8e+12
FOXA2_.SC.6554. POU2F2 0.01 0.047573083287369  7e-02 4.8e+12
ETS1 POU5F1_.SC.9081. 0.01 0.047573083287369  7e-02 4.8e+12
NELFe POU5F1_.SC.9081. 0.01 0.047573083287369  7e-02 4.8e+12
Egr.1 PRDM1_.Val90. 0.01 0.047573083287369  7e-02 4.8e+12
FOSL2 PRDM1_.Val90. 0.01 0.047573083287369  8e-02 4.8e+12
AP.2alpha PU.1 0.01 0.047573083287369  9e-02 4.8e+12
MafK_.ab50322. PU.1 0.01 0.047573083287369  8e-02 4.8e+12
NF.E2 PU.1 0.01 0.047573083287369  7e-02 4.8e+12
HA.E2F1 Rad21 0.01 0.047573083287369  9e-02 4.8e+12
HSF1 Rad21 0.01 0.047573083287369  1e-01 4.8e+12
p300_.F.4. Rad21 0.01 0.047573083287369  7e-02 4.8e+12
PAX5.N19 Rad21 0.01 0.047573083287369  9e-02 4.8e+12
GATA3_.SC.268. RPC155 0.01 0.047573083287369  7e-02 4.8e+12
MafK_.SC.477. RPC155 0.01 0.047573083287369  7e-02 4.8e+12
Mxi1_.bHLH. RPC155 0.01 0.047573083287369  7e-02 4.8e+12
BCL11A SIRT6 0.01 0.047573083287369  7e-02 4.8e+12
CTCFL_.SC.98982. SIRT6 0.01 0.047573083287369  9e-02 4.8e+12
MEF2C_.SC.13268. SIRT6 0.01 0.047573083287369  7e-02 4.8e+12
BHLHE40 SIX5 0.01 0.047573083287369  1e-01 4.8e+12
MafK_.ab50322. SIX5 0.01 0.047573083287369  9e-02 4.8e+12
p300_.N.15. SMC3_.ab9263. 0.01 0.047573083287369  7e-02 4.8e+12
PU.1 SP1 0.01 0.047573083287369  8e-02 4.8e+12
GCN5 SP2_.SC.643. 0.01 0.047573083287369  9e-02 4.8e+12
MafK_.ab50322. SP2_.SC.643. 0.01 0.047573083287369  8e-02 4.8e+12
p300 SP2_.SC.643. 0.01 0.047573083287369  9e-02 4.8e+12
ATF3 SREBP2 0.01 0.047573083287369  7e-02 4.8e+12
BRCA1_.C.1863. SREBP2 0.01 0.047573083287369  7e-02 4.8e+12
GATA.2 SRF 0.01 0.047573083287369  8e-02 4.8e+12
NF.E2 SRF 0.01 0.047573083287369  8e-02 4.8e+12
NF.YA SRF 0.01 0.047573083287369  9e-02 4.8e+12
BAF155 STAT1 0.01 0.047573083287369  7e-02 4.8e+12
BCLAF1_.M33.P5B11. STAT1 0.01 0.047573083287369  8e-02 4.8e+12
IRF3 STAT1 0.01 0.047573083287369  9e-02 4.8e+12
NF.YB STAT1 0.01 0.047573083287369  7e-02 4.8e+12
Pbx3 STAT1 0.01 0.047573083287369  8e-02 4.8e+12
SIRT6 STAT1 0.01 0.047573083287369  8e-02 4.8e+12
BAF170 STAT2 0.01 0.047573083287369  8e-02 4.8e+12
EBF STAT2 0.01 0.047573083287369  9e-02 4.8e+12
BRCA1_.C.1863. STAT3 0.01 0.047573083287369  8e-02 4.8e+12
eGFP.GATA2 STAT3 0.01 0.047573083287369  7e-02 4.8e+12
NF.E2_.H.230. STAT3 0.01 0.047573083287369  7e-02 4.8e+12
BRF2 TAF1 0.01 0.047573083287369  7e-02 4.8e+12
POU5F1_.SC.9081. TAF1 0.01 0.047573083287369  7e-02 4.8e+12
PGC1A TAF7_.SQ.8. 0.01 0.047573083287369  8e-02 4.8e+12
STAT3 TAF7_.SQ.8. 0.01 0.047573083287369  9e-02 4.8e+12
ERRA TBP 0.01 0.047573083287369  9e-02 4.8e+12
PU.1 TCF4 0.01 0.047573083287369  9e-02 4.8e+12
Rad21 TCF4 0.01 0.047573083287369  9e-02 4.8e+12
CHD2_.N.1250. TFIIIC.110 0.01 0.047573083287369  8e-02 4.8e+12
GR TFIIIC.110 0.01 0.047573083287369  7e-02 4.8e+12
TAF7_.SQ.8. TFIIIC.110 0.01 0.047573083287369  8e-02 4.8e+12
CTCF_.C.20. THAP1_.SC.98174. 0.01 0.047573083287369  8e-02 4.8e+12
MafF_.M8194. THAP1_.SC.98174. 0.01 0.047573083287369  7e-02 4.8e+12
TBP THAP1_.SC.98174. 0.01 0.047573083287369  9e-02 4.8e+12
BRF1 TR4 0.01 0.047573083287369  9e-02 4.8e+12
GATA.2 TR4 0.01 0.047573083287369  9e-02 4.8e+12
MEF2A TR4 0.01 0.047573083287369  9e-02 4.8e+12
GRp20 USF.1 0.01 0.047573083287369  8e-02 4.8e+12
Rad21 USF.1 0.01 0.047573083287369  9e-02 4.8e+12
STAT2 USF.1 0.01 0.047573083287369  8e-02 4.8e+12
TAF7_.SQ.8. USF.1 0.01 0.047573083287369  9e-02 4.8e+12
FOXA1_.C.20. USF1_.SC.8983. 0.01 0.047573083287369  7e-02 4.8e+12
STAT2 USF1_.SC.8983. 0.01 0.047573083287369  7e-02 4.8e+12
TFIIIC.110 USF1_.SC.8983. 0.01 0.047573083287369  8e-02 4.8e+12
GTF2B USF2 0.01 0.047573083287369  8e-02 4.8e+12
Brg1 WHIP 0.01 0.047573083287369  8e-02 4.8e+12
EBF1_.C.8. WHIP 0.01 0.047573083287369  8e-02 4.8e+12
FOXA1_.C.20. WHIP 0.01 0.047573083287369  7e-02 4.8e+12
p300_.F.4. YY1 0.01 0.047573083287369  7e-02 4.8e+12
FOSL1_.SC.183. YY1_.C.20. 0.01 0.047573083287369  7e-02 4.8e+12
GATA.2 YY1_.C.20. 0.01 0.047573083287369  9e-02 4.8e+12
BATF ZBTB33 0.01 0.047573083287369  9e-02 4.8e+12
SIRT6 ZBTB33 0.01 0.047573083287369  8e-02 4.8e+12
HSF1 ZBTB7A_.SC.34508. 0.01 0.047573083287369  7e-02 4.8e+12
MEF2A ZBTB7A_.SC.34508. 0.01 0.047573083287369  9e-02 4.8e+12
MafF_.M8194. ZEB1_.SC.25388. 0.01 0.047573083287369  9e-02 4.8e+12
p300_.N.15. ZEB1_.SC.25388. 0.01 0.047573083287369  7e-02 4.8e+12
Pol3 ZEB1_.SC.25388. 0.01 0.047573083287369  9e-02 4.8e+12
STAT2 ZEB1_.SC.25388. 0.01 0.047573083287369  8e-02 4.8e+12
MafK_.SC.477. Znf143_.16618.1.AP. 0.01 0.047573083287369  7e-02 4.8e+12
MEF2C_.SC.13268. Znf143_.16618.1.AP. 0.01 0.047573083287369  8e-02 4.8e+12
RFX5_.N.494. Znf143_.16618.1.AP. 0.01 0.047573083287369  7e-02 4.8e+12
SIRT6 Znf143_.16618.1.AP. 0.01 0.047573083287369  8e-02 4.8e+12
BRF1 ZNF263 0.01 0.047573083287369  8e-02 4.8e+12
MafK_.SC.477. ZNF263 0.01 0.047573083287369  7e-02 4.8e+12
E2F4 ZZZ3 0.01 0.047573083287369  8e-02 4.8e+12
STAT3 ZZZ3 0.01 0.047573083287369  9e-02 4.8e+12
BAF155 BATF 0.011 0.0349328920757492  6e-02 4.8e+12
BCLAF1_.M33.P5B11. BHLHE40 0.011 0.0349328920757492  5e-02 4.8e+12
BAF155 BRF1 0.011 0.0349328920757492  6e-02 4.8e+12
BCL11A BRF1 0.011 0.0349328920757492  6e-02 4.8e+12
BRF2 c.Myc 0.011 0.0349328920757492  5e-02 4.8e+12
CTCF_.SC.5916. EBF 0.011 0.0349328920757492  5e-02 4.8e+12
CEBPB eGFP.HDAC8 0.011 0.0349328920757492  5e-02 4.8e+12
E2F6 eGFP.JunB 0.011 0.0349328920757492  5e-02 4.8e+12
EBF1_.C.8. eGFP.JunD 0.011 0.0349328920757492  5e-02 4.8e+12
c.Fos ERalpha_a 0.011 0.0349328920757492  4e-02 4.8e+12
eGFP.JunB ERalpha_a 0.011 0.0349328920757492  5e-02 4.8e+12
CTCFL_.SC.98982. FOSL2 0.011 0.0349328920757492  5e-02 4.8e+12
E2F1 FOSL2 0.011 0.0349328920757492  6e-02 4.8e+12
E2F6 FOXA1_.C.20. 0.011 0.0349328920757492  5e-02 4.8e+12
BRCA1_.C.1863. FOXA1_.SC.101058. 0.011 0.0349328920757492  5e-02 4.8e+12
CHD2_.N.1250. FOXA1_.SC.101058. 0.011 0.0349328920757492  6e-02 4.8e+12
ERalpha_a FOXA1_.SC.101058. 0.011 0.0349328920757492  5e-02 4.8e+12
FOSL1_.SC.183. FOXA2_.SC.6554. 0.011 0.0349328920757492  6e-02 4.8e+12
CTCF GATA.2 0.011 0.0349328920757492  6e-02 4.8e+12
BDP1 GATA3_.SC.268. 0.011 0.0349328920757492  6e-02 4.8e+12
ERRA GATA3_.SC.268. 0.011 0.0349328920757492  5e-02 4.8e+12
BCLAF1_.M33.P5B11. GR 0.011 0.0349328920757492  5e-02 4.8e+12
GATA.1 GTF2B 0.011 0.0349328920757492  6e-02 4.8e+12
EBF HNF4A 0.011 0.0349328920757492  5e-02 4.8e+12
eGFP.FOS HNF4A_.H.171. 0.011 0.0349328920757492  5e-02 4.8e+12
GATA3_.SC.268. HNF4A_.H.171. 0.011 0.0349328920757492  5e-02 4.8e+12
HA.E2F1 HNF4A_.H.171. 0.011 0.0349328920757492  5e-02 4.8e+12
ATF3 HSF1 0.011 0.0349328920757492  5e-02 4.8e+12
BCL3 HSF1 0.011 0.0349328920757492  6e-02 4.8e+12
FOXA2_.SC.6554. Ini1 0.011 0.0349328920757492  6e-02 4.8e+12
FOXA1_.SC.101058. IRF1 0.011 0.0349328920757492  5e-02 4.8e+12
HNF4A_.H.171. IRF1 0.011 0.0349328920757492  5e-02 4.8e+12
GRp20 IRF3 0.011 0.0349328920757492  6e-02 4.8e+12
BRCA1_.C.1863. MafF_.M8194. 0.011 0.0349328920757492  6e-02 4.8e+12
BRF1 MafF_.M8194. 0.011 0.0349328920757492  6e-02 4.8e+12
GABP MafF_.M8194. 0.011 0.0349328920757492  6e-02 4.8e+12
GRp20 MafF_.M8194. 0.011 0.0349328920757492  6e-02 4.8e+12
ELF1_.SC.631. MafK_.ab50322. 0.011 0.0349328920757492  4e-02 4.8e+12
BDP1 MafK_.SC.477. 0.011 0.0349328920757492  6e-02 4.8e+12
E2F4 MafK_.SC.477. 0.011 0.0349328920757492  5e-02 4.8e+12
GATA3_.SC.268. MafK_.SC.477. 0.011 0.0349328920757492  6e-02 4.8e+12
IRF3 MafK_.SC.477. 0.011 0.0349328920757492  6e-02 4.8e+12
IRF4_.M.17. MafK_.SC.477. 0.011 0.0349328920757492  4e-02 4.8e+12
GATA.1 MEF2A 0.011 0.0349328920757492  4e-02 4.8e+12
GATA.2 MEF2A 0.011 0.0349328920757492  5e-02 4.8e+12
HA.E2F1 MEF2C_.SC.13268. 0.011 0.0349328920757492  5e-02 4.8e+12
BDP1 Mxi1_.bHLH. 0.011 0.0349328920757492  5e-02 4.8e+12
ETS1 NANOG_.SC.33759. 0.011 0.0349328920757492  5e-02 4.8e+12
CEBPB NF.E2 0.011 0.0349328920757492  5e-02 4.8e+12
CTCF NF.E2_.H.230. 0.011 0.0349328920757492  6e-02 4.8e+12
FOSL2 NF.E2_.H.230. 0.011 0.0349328920757492  5e-02 4.8e+12
eGFP.JunB NF.YA 0.011 0.0349328920757492  7e-02 4.8e+12
FOSL1_.SC.183. NF.YA 0.011 0.0349328920757492  5e-02 4.8e+12
HNF4A NF.YA 0.011 0.0349328920757492  6e-02 4.8e+12
NF.E2_.H.230. NF.YA 0.011 0.0349328920757492  6e-02 4.8e+12
HNF4A NF.YB 0.011 0.0349328920757492  5e-02 4.8e+12
GATA.2 Nrf1 0.011 0.0349328920757492  5e-02 4.8e+12
GCN5 NRSF 0.011 0.0349328920757492  5e-02 4.8e+12
BHLHE40 p300_.N.15. 0.011 0.0349328920757492  4e-02 4.8e+12
E2F1 p300_.N.15. 0.011 0.0349328920757492  5e-02 4.8e+12
E2F4 p300_.N.15. 0.011 0.0349328920757492  6e-02 4.8e+12
FOXA1_.SC.101058. PAX5.C20 0.011 0.0349328920757492  6e-02 4.8e+12
eGFP.FOS PAX5.N19 0.011 0.0349328920757492  6e-02 4.8e+12
NF.E2_.H.230. PAX5.N19 0.011 0.0349328920757492  4e-02 4.8e+12
eGFP.NR4A1 Pbx3 0.011 0.0349328920757492  5e-02 4.8e+12
BCL11A Pol3 0.011 0.0349328920757492  5e-02 4.8e+12
E2F6_.H.50. Pol3 0.011 0.0349328920757492  6e-02 4.8e+12
MafF_.M8194. Pol3 0.011 0.0349328920757492  5e-02 4.8e+12
MEF2C_.SC.13268. Pol3 0.011 0.0349328920757492  5e-02 4.8e+12
GTF2B POU5F1_.SC.9081. 0.011 0.0349328920757492  6e-02 4.8e+12
HNF4G_.SC.6558. POU5F1_.SC.9081. 0.011 0.0349328920757492  5e-02 4.8e+12
IRF1 POU5F1_.SC.9081. 0.011 0.0349328920757492  6e-02 4.8e+12
Mxi1_.bHLH. POU5F1_.SC.9081. 0.011 0.0349328920757492  7e-02 4.8e+12
NF.YA PRDM1_.Val90. 0.011 0.0349328920757492  4e-02 4.8e+12
p300 PRDM1_.Val90. 0.011 0.0349328920757492  6e-02 4.8e+12
p300_.F.4. PRDM1_.Val90. 0.011 0.0349328920757492  6e-02 4.8e+12
eGFP.FOS PU.1 0.011 0.0349328920757492  5e-02 4.8e+12
HDAC2_.SC.6296. PU.1 0.011 0.0349328920757492  4e-02 4.8e+12
E2F6 Rad21 0.011 0.0349328920757492  5e-02 4.8e+12
GABP Rad21 0.011 0.0349328920757492  5e-02 4.8e+12
ELF1_.SC.631. RFX5_.N.494. 0.011 0.0349328920757492  6e-02 4.8e+12
ELK4 RFX5_.N.494. 0.011 0.0349328920757492  5e-02 4.8e+12
p300_.F.4. RPC155 0.011 0.0349328920757492  5e-02 4.8e+12
PRDM1_.Val90. RXRA 0.011 0.0349328920757492  6e-02 4.8e+12
PGC1A SETDB1 0.011 0.0349328920757492  4e-02 4.8e+12
eGFP.NR4A1 Sin3Ak.20 0.011 0.0349328920757492  5e-02 4.8e+12
Egr.1 SIRT6 0.011 0.0349328920757492  5e-02 4.8e+12
eGFP.GATA2 SIX5 0.011 0.0349328920757492  5e-02 4.8e+12
BCL11A SMC3_.ab9263. 0.011 0.0349328920757492  6e-02 4.8e+12
BHLHE40 SMC3_.ab9263. 0.011 0.0349328920757492  5e-02 4.8e+12
JunD SMC3_.ab9263. 0.011 0.0349328920757492  5e-02 4.8e+12
MafF_.M8194. SMC3_.ab9263. 0.011 0.0349328920757492  5e-02 4.8e+12
JunD SP2_.SC.643. 0.011 0.0349328920757492  6e-02 4.8e+12
HNF4A SPT20 0.011 0.0349328920757492  5e-02 4.8e+12
PAX5.N19 SPT20 0.011 0.0349328920757492  6e-02 4.8e+12
JunD SREBP1 0.011 0.0349328920757492  6e-02 4.8e+12
SPT20 SREBP1 0.011 0.0349328920757492  6e-02 4.8e+12
EBF SREBP2 0.011 0.0349328920757492  4e-02 4.8e+12
Ini1 SREBP2 0.011 0.0349328920757492  5e-02 4.8e+12
EBF1_.C.8. SRF 0.011 0.0349328920757492  6e-02 4.8e+12
Rad21 SRF 0.011 0.0349328920757492  6e-02 4.8e+12
BRF2 STAT1 0.011 0.0349328920757492  6e-02 4.8e+12
PGC1A STAT1 0.011 0.0349328920757492  5e-02 4.8e+12
Rad21 STAT1 0.011 0.0349328920757492  4e-02 4.8e+12
AP.2gamma STAT2 0.011 0.0349328920757492  5e-02 4.8e+12
Brg1 STAT2 0.011 0.0349328920757492  5e-02 4.8e+12
CtBP2 TAF1 0.011 0.0349328920757492  6e-02 4.8e+12
RPC155 TAF7_.SQ.8. 0.011 0.0349328920757492  5e-02 4.8e+12
SIRT6 TAF7_.SQ.8. 0.011 0.0349328920757492  6e-02 4.8e+12
CTCFL_.SC.98982. TAL1_.SC.12984. 0.011 0.0349328920757492  5e-02 4.8e+12
CTCF_.SC.5916. TAL1_.SC.12984. 0.011 0.0349328920757492  5e-02 4.8e+12
BCL11A TBP 0.011 0.0349328920757492  5e-02 4.8e+12
PGC1A TCF12 0.011 0.0349328920757492  6e-02 4.8e+12
MEF2A TCF4 0.011 0.0349328920757492  5e-02 4.8e+12
NELFe TCF4 0.011 0.0349328920757492  6e-02 4.8e+12
ERalpha_a THAP1_.SC.98174. 0.011 0.0349328920757492  5e-02 4.8e+12
ATF3 TR4 0.011 0.0349328920757492  5e-02 4.8e+12
E2F1 TR4 0.011 0.0349328920757492  6e-02 4.8e+12
GTF2B USF.1 0.011 0.0349328920757492  5e-02 4.8e+12
MafK_.SC.477. USF1_.SC.8983. 0.011 0.0349328920757492  6e-02 4.8e+12
STAT1 WHIP 0.011 0.0349328920757492  5e-02 4.8e+12
FOXA1_.SC.101058. XRCC4 0.011 0.0349328920757492  6e-02 4.8e+12
CTCF_.SC.5916. YY1 0.011 0.0349328920757492  6e-02 4.8e+12
FOSL2 YY1_.C.20. 0.011 0.0349328920757492  5e-02 4.8e+12
EBF ZBTB33 0.011 0.0349328920757492  5e-02 4.8e+12
MEF2A ZBTB33 0.011 0.0349328920757492  5e-02 4.8e+12
MEF2C_.SC.13268. ZBTB33 0.011 0.0349328920757492  5e-02 4.8e+12
STAT3 ZBTB33 0.011 0.0349328920757492  5e-02 4.8e+12
TR4 ZBTB33 0.011 0.0349328920757492  6e-02 4.8e+12
RFX5_.N.494. ZBTB7A_.SC.34508. 0.011 0.0349328920757492  5e-02 4.8e+12
GTF2B ZEB1_.SC.25388. 0.011 0.0349328920757492  5e-02 4.8e+12
BHLHE40 Znf143_.16618.1.AP. 0.011 0.0349328920757492  5e-02 4.8e+12
BRF2 ZNF263 0.011 0.0349328920757492  5e-02 4.8e+12
USF2 ZZZ3 0.011 0.0349328920757492  6e-02 4.8e+12
AP.2alpha BCL3 0.012 0.0251057179628609  3e-02 4.8e+12
c.Jun CTCF_.C.20. 0.012 0.0251057179628609  4e-02 4.8e+12
BRF1 eGFP.JunD 0.012 0.0251057179628609  3e-02 4.8e+12
EBF eGFP.NR4A1 0.012 0.0251057179628609  4e-02 4.8e+12
Egr.1 ERRA 0.012 0.0251057179628609  4e-02 4.8e+12
eGFP.FOS ETS1 0.012 0.0251057179628609  3e-02 4.8e+12
ERRA FOXA1_.C.20. 0.012 0.0251057179628609  4e-02 4.8e+12
BAF170 FOXA1_.SC.101058. 0.012 0.0251057179628609  3e-02 4.8e+12
CTCF GATA.1 0.012 0.0251057179628609  3e-02 4.8e+12
ERRA GATA.1 0.012 0.0251057179628609  4e-02 4.8e+12
EBF1_.C.8. GR 0.012 0.0251057179628609  3e-02 4.8e+12
E2F1 GRp20 0.012 0.0251057179628609  3e-02 4.8e+12
BCL11A GTF2B 0.012 0.0251057179628609  3e-02 4.8e+12
CTCF GTF2B 0.012 0.0251057179628609  3e-02 4.8e+12
eGFP.GATA2 GTF2B 0.012 0.0251057179628609  3e-02 4.8e+12
ERalpha_a HA.E2F1 0.012 0.0251057179628609  3e-02 4.8e+12
BRCA1_.C.1863. HDAC2_.SC.6296. 0.012 0.0251057179628609  4e-02 4.8e+12
ERalpha_a HDAC2_.SC.6296. 0.012 0.0251057179628609  4e-02 4.8e+12
c.Fos HNF4A 0.012 0.0251057179628609  4e-02 4.8e+12
GABP HNF4A_.H.171. 0.012 0.0251057179628609  3e-02 4.8e+12
BCL11A HNF4G_.SC.6558. 0.012 0.0251057179628609  4e-02 4.8e+12
eGFP.HDAC8 HNF4G_.SC.6558. 0.012 0.0251057179628609  3e-02 4.8e+12
E2F1 IRF3 0.012 0.0251057179628609  3e-02 4.8e+12
GATA.1 IRF4_.M.17. 0.012 0.0251057179628609  4e-02 4.8e+12
GATA.2 IRF4_.M.17. 0.012 0.0251057179628609  4e-02 4.8e+12
ERRA KAP1 0.012 0.0251057179628609  4e-02 4.8e+12
GR KAP1 0.012 0.0251057179628609  3e-02 4.8e+12
GABP MafK_.ab50322. 0.012 0.0251057179628609  3e-02 4.8e+12
BCLAF1_.M33.P5B11. MafK_.SC.477. 0.012 0.0251057179628609  3e-02 4.8e+12
CTCF_.C.20. MafK_.SC.477. 0.012 0.0251057179628609  3e-02 4.8e+12
eGFP.NR4A1 MafK_.SC.477. 0.012 0.0251057179628609  3e-02 4.8e+12
MafK_.SC.477. MEF2A 0.012 0.0251057179628609  3e-02 4.8e+12
E2F6 MEF2C_.SC.13268. 0.012 0.0251057179628609  3e-02 4.8e+12
FOSL2 NANOG_.SC.33759. 0.012 0.0251057179628609  4e-02 4.8e+12
GATA.2 NELFe 0.012 0.0251057179628609  3e-02 4.8e+12
CTCF NF.E2 0.012 0.0251057179628609  3e-02 4.8e+12
E2F1 NF.E2 0.012 0.0251057179628609  3e-02 4.8e+12
GATA2_.CG2.96. NF.E2 0.012 0.0251057179628609  3e-02 4.8e+12
IRF3 NF.E2 0.012 0.0251057179628609  3e-02 4.8e+12
MEF2C_.SC.13268. NF.E2 0.012 0.0251057179628609  4e-02 4.8e+12
GR NFKB 0.012 0.0251057179628609  3e-02 4.8e+12
BCLAF1_.M33.P5B11. NF.YA 0.012 0.0251057179628609  3e-02 4.8e+12
GATA2_.CG2.96. NF.YA 0.012 0.0251057179628609  4e-02 4.8e+12
FOSL2 Nrf1 0.012 0.0251057179628609  4e-02 4.8e+12
ATF3 Oct.2 0.012 0.0251057179628609  4e-02 4.8e+12
FOXA1_.SC.101058. Oct.2 0.012 0.0251057179628609  4e-02 4.8e+12
Brg1 p300 0.012 0.0251057179628609  3e-02 4.8e+12
eGFP.NR4A1 p300 0.012 0.0251057179628609  3e-02 4.8e+12
BDP1 p300_.F.4. 0.012 0.0251057179628609  4e-02 4.8e+12
NFKB p300_.F.4. 0.012 0.0251057179628609  4e-02 4.8e+12
CTCF_.SC.5916. p300_.N.15. 0.012 0.0251057179628609  4e-02 4.8e+12
eGFP.HDAC8 PAX5.N19 0.012 0.0251057179628609  3e-02 4.8e+12
NELFe PAX5.N19 0.012 0.0251057179628609  4e-02 4.8e+12
ATF3 PGC1A 0.012 0.0251057179628609  3e-02 4.8e+12
CTCF_.C.20. PGC1A 0.012 0.0251057179628609  4e-02 4.8e+12
CTCFL_.SC.98982. PGC1A 0.012 0.0251057179628609  4e-02 4.8e+12
Egr.1 PGC1A 0.012 0.0251057179628609  3e-02 4.8e+12
FOXA2_.SC.6554. Pol2 0.012 0.0251057179628609  4e-02 4.8e+12
GR Pol2 0.012 0.0251057179628609  3e-02 4.8e+12
HEY1 Pol3 0.012 0.0251057179628609  4e-02 4.8e+12
ATF3 POU2F2 0.012 0.0251057179628609  3e-02 4.8e+12
FOXA1_.SC.101058. POU2F2 0.012 0.0251057179628609  3e-02 4.8e+12
HNF4A_.H.171. POU2F2 0.012 0.0251057179628609  4e-02 4.8e+12
HNF4A_.H.171. POU5F1_.SC.9081. 0.012 0.0251057179628609  4e-02 4.8e+12
GCN5 PU.1 0.012 0.0251057179628609  4e-02 4.8e+12
Pol2.phosphoS2. Rad21 0.012 0.0251057179628609  4e-02 4.8e+12
EBF1_.C.8. RFX5_.N.494. 0.012 0.0251057179628609  3e-02 4.8e+12
NF.E2 RFX5_.N.494. 0.012 0.0251057179628609  4e-02 4.8e+12
ERRA RPC155 0.012 0.0251057179628609  3e-02 4.8e+12
p300 RPC155 0.012 0.0251057179628609  4e-02 4.8e+12
POU5F1_.SC.9081. Sin3Ak.20 0.012 0.0251057179628609  4e-02 4.8e+12
CTCF SIX5 0.012 0.0251057179628609  3e-02 4.8e+12
MafF_.M8194. SIX5 0.012 0.0251057179628609  3e-02 4.8e+12
NANOG_.SC.33759. SIX5 0.012 0.0251057179628609  3e-02 4.8e+12
Oct.2 SMC3_.ab9263. 0.012 0.0251057179628609  3e-02 4.8e+12
MafK_.ab50322. SP1 0.012 0.0251057179628609  4e-02 4.8e+12
BRCA1_.C.1863. SP2_.SC.643. 0.012 0.0251057179628609  3e-02 4.8e+12
MafK_.ab50322. SPT20 0.012 0.0251057179628609  3e-02 4.8e+12
SP1 SPT20 0.012 0.0251057179628609  3e-02 4.8e+12
JunD SREBP2 0.012 0.0251057179628609  4e-02 4.8e+12
PAX5.N19 SREBP2 0.012 0.0251057179628609  4e-02 4.8e+12
SIX5 SREBP2 0.012 0.0251057179628609  4e-02 4.8e+12
BRF1 SRF 0.012 0.0251057179628609  4e-02 4.8e+12
c.Fos SRF 0.012 0.0251057179628609  3e-02 4.8e+12
eGFP.FOS SRF 0.012 0.0251057179628609  4e-02 4.8e+12
NELFe SRF 0.012 0.0251057179628609  4e-02 4.8e+12
NF.E2_.H.230. SRF 0.012 0.0251057179628609  3e-02 4.8e+12
CTCF_.C.20. STAT1 0.012 0.0251057179628609  4e-02 4.8e+12
POU5F1_.SC.9081. STAT1 0.012 0.0251057179628609  3e-02 4.8e+12
AP.2alpha STAT2 0.012 0.0251057179628609  4e-02 4.8e+12
CTCF STAT2 0.012 0.0251057179628609  4e-02 4.8e+12
BCL3 STAT3 0.012 0.0251057179628609  4e-02 4.8e+12
eGFP.HDAC8 STAT3 0.012 0.0251057179628609  4e-02 4.8e+12
GABP STAT3 0.012 0.0251057179628609  4e-02 4.8e+12
BAF155 TAL1_.SC.12984. 0.012 0.0251057179628609  4e-02 4.8e+12
HNF4A_.H.171. TAL1_.SC.12984. 0.012 0.0251057179628609  4e-02 4.8e+12
SETDB1 TAL1_.SC.12984. 0.012 0.0251057179628609  4e-02 4.8e+12
SMC3_.ab9263. TAL1_.SC.12984. 0.012 0.0251057179628609  4e-02 4.8e+12
BCLAF1_.M33.P5B11. TFIIIC.110 0.012 0.0251057179628609  3e-02 4.8e+12
E2F1 TFIIIC.110 0.012 0.0251057179628609  3e-02 4.8e+12
Oct.2 TFIIIC.110 0.012 0.0251057179628609  3e-02 4.8e+12
POU2F2 TFIIIC.110 0.012 0.0251057179628609  3e-02 4.8e+12
eGFP.GATA2 THAP1_.SC.98174. 0.012 0.0251057179628609  4e-02 4.8e+12
CTCF_.SC.5916. TR4 0.012 0.0251057179628609  4e-02 4.8e+12
FOSL1_.SC.183. TR4 0.012 0.0251057179628609  4e-02 4.8e+12
p300_.F.4. TR4 0.012 0.0251057179628609  4e-02 4.8e+12
p300_.F.4. USF.1 0.012 0.0251057179628609  3e-02 4.8e+12
TR4 USF.1 0.012 0.0251057179628609  3e-02 4.8e+12
eGFP.JunB USF1_.SC.8983. 0.012 0.0251057179628609  4e-02 4.8e+12
GATA.2 USF1_.SC.8983. 0.012 0.0251057179628609  4e-02 4.8e+12
CTCF USF2 0.012 0.0251057179628609  3e-02 4.8e+12
CTCF_.C.20. USF2 0.012 0.0251057179628609  3e-02 4.8e+12
GCN5 USF2 0.012 0.0251057179628609  3e-02 4.8e+12
MafK_.ab50322. USF2 0.012 0.0251057179628609  3e-02 4.8e+12
AP.2alpha WHIP 0.012 0.0251057179628609  4e-02 4.8e+12
MafK_.SC.477. WHIP 0.012 0.0251057179628609  4e-02 4.8e+12
NF.E2_.H.230. WHIP 0.012 0.0251057179628609  3e-02 4.8e+12
POU5F1_.SC.9081. WHIP 0.012 0.0251057179628609  4e-02 4.8e+12
SREBP1 WHIP 0.012 0.0251057179628609  3e-02 4.8e+12
SMC3_.ab9263. YY1 0.012 0.0251057179628609  4e-02 4.8e+12
Rad21 YY1_.C.20. 0.012 0.0251057179628609  4e-02 4.8e+12
HDAC2_.SC.6296. ZBTB33 0.012 0.0251057179628609  4e-02 4.8e+12
MafK_.SC.477. ZBTB33 0.012 0.0251057179628609  4e-02 4.8e+12
NF.E2 ZBTB33 0.012 0.0251057179628609  3e-02 4.8e+12
c.Jun ZEB1_.SC.25388. 0.012 0.0251057179628609  3e-02 4.8e+12
E2F4 ZEB1_.SC.25388. 0.012 0.0251057179628609  4e-02 4.8e+12
CTCF Znf143_.16618.1.AP. 0.012 0.0251057179628609  4e-02 4.8e+12
PGC1A ZNF263 0.012 0.0251057179628609  4e-02 4.8e+12
E2F6 ZZZ3 0.012 0.0251057179628609  4e-02 4.8e+12
p300_.F.4. ZZZ3 0.012 0.0251057179628609  3e-02 4.8e+12
BAF155 BCL11A 0.013 0.0179352822209965  2e-02 4.8e+12
BRF2 CHD2_.N.1250. 0.013 0.0179352822209965  2e-02 4.8e+12
BAF170 CTCF 0.013 0.0179352822209965  2e-02 4.8e+12
E2F6 EBF 0.013 0.0179352822209965  3e-02 4.8e+12
E2F6_.H.50. eGFP.GATA2 0.013 0.0179352822209965  2e-02 4.8e+12
BDP1 ERRA 0.013 0.0179352822209965  2e-02 4.8e+12
ELK4 ERRA 0.013 0.0179352822209965  2e-02 4.8e+12
CTCF FOSL2 0.013 0.0179352822209965  3e-02 4.8e+12
eGFP.HDAC8 FOXA2_.SC.6554. 0.013 0.0179352822209965  3e-02 4.8e+12
EBF1_.C.8. GABP 0.013 0.0179352822209965  3e-02 4.8e+12
ERRA GABP 0.013 0.0179352822209965  2e-02 4.8e+12
eGFP.HDAC8 GATA.1 0.013 0.0179352822209965  2e-02 4.8e+12
FOSL2 GATA.2 0.013 0.0179352822209965  2e-02 4.8e+12
CEBPB GATA2_.CG2.96. 0.013 0.0179352822209965  2e-02 4.8e+12
CTCFL_.SC.98982. GATA2_.CG2.96. 0.013 0.0179352822209965  2e-02 4.8e+12
FOXA1_.C.20. GATA2_.CG2.96. 0.013 0.0179352822209965  2e-02 4.8e+12
eGFP.NR4A1 GATA3_.SC.268. 0.013 0.0179352822209965  3e-02 4.8e+12
EBF1_.C.8. GCN5 0.013 0.0179352822209965  2e-02 4.8e+12
Brg1 GR 0.013 0.0179352822209965  3e-02 4.8e+12
CTCF HNF4A 0.013 0.0179352822209965  2e-02 4.8e+12
BRF1 HNF4G_.SC.6558. 0.013 0.0179352822209965  3e-02 4.8e+12
CTCF_.SC.5916. IRF4_.M.17. 0.013 0.0179352822209965  2e-02 4.8e+12
FOXA1_.SC.101058. IRF4_.M.17. 0.013 0.0179352822209965  2e-02 4.8e+12
BDP1 JunD 0.013 0.0179352822209965  2e-02 4.8e+12
eGFP.FOS MafF_.M8194. 0.013 0.0179352822209965  2e-02 4.8e+12
HA.E2F1 MafK_.ab50322. 0.013 0.0179352822209965  2e-02 4.8e+12
HNF4A MafK_.ab50322. 0.013 0.0179352822209965  3e-02 4.8e+12
BRCA1_.C.1863. MafK_.SC.477. 0.013 0.0179352822209965  2e-02 4.8e+12
CTCFL_.SC.98982. MafK_.SC.477. 0.013 0.0179352822209965  2e-02 4.8e+12
FOXA1_.C.20. MafK_.SC.477. 0.013 0.0179352822209965  2e-02 4.8e+12
CTCFL_.SC.98982. MEF2A 0.013 0.0179352822209965  2e-02 4.8e+12
eGFP.FOS MEF2A 0.013 0.0179352822209965  2e-02 4.8e+12
eGFP.NR4A1 MEF2A 0.013 0.0179352822209965  2e-02 4.8e+12
eGFP.HDAC8 Mxi1_.bHLH. 0.013 0.0179352822209965  2e-02 4.8e+12
eGFP.NR4A1 Mxi1_.bHLH. 0.013 0.0179352822209965  3e-02 4.8e+12
ERalpha_a Mxi1_.bHLH. 0.013 0.0179352822209965  2e-02 4.8e+12
ELK4 NANOG_.SC.33759. 0.013 0.0179352822209965  2e-02 4.8e+12
AP.2alpha NELFe 0.013 0.0179352822209965  2e-02 4.8e+12
BHLHE40 NELFe 0.013 0.0179352822209965  2e-02 4.8e+12
ERalpha_a NELFe 0.013 0.0179352822209965  2e-02 4.8e+12
AP.2alpha NF.E2 0.013 0.0179352822209965  2e-02 4.8e+12
EBF NF.YA 0.013 0.0179352822209965  2e-02 4.8e+12
FOXA1_.SC.101058. NF.YA 0.013 0.0179352822209965  2e-02 4.8e+12
EBF NF.YB 0.013 0.0179352822209965  2e-02 4.8e+12
EBF1_.C.8. NF.YB 0.013 0.0179352822209965  2e-02 4.8e+12
GATA.2 NF.YB 0.013 0.0179352822209965  2e-02 4.8e+12
NANOG_.SC.33759. NRSF 0.013 0.0179352822209965  3e-02 4.8e+12
HNF4A_.H.171. Oct.2 0.013 0.0179352822209965  2e-02 4.8e+12
BDP1 p300 0.013 0.0179352822209965  2e-02 4.8e+12
HNF4A_.H.171. p300_.F.4. 0.013 0.0179352822209965  2e-02 4.8e+12
IRF4_.M.17. p300_.N.15. 0.013 0.0179352822209965  3e-02 4.8e+12
MEF2C_.SC.13268. p300_.N.15. 0.013 0.0179352822209965  2e-02 4.8e+12
GATA.1 PAX5.N19 0.013 0.0179352822209965  2e-02 4.8e+12
HDAC2_.SC.6296. Pbx3 0.013 0.0179352822209965  2e-02 4.8e+12
HNF4G_.SC.6558. Pbx3 0.013 0.0179352822209965  3e-02 4.8e+12
CCNT2 Pol3 0.013 0.0179352822209965  3e-02 4.8e+12
eGFP.JunD Pol3 0.013 0.0179352822209965  2e-02 4.8e+12
BCL3 PRDM1_.Val90. 0.013 0.0179352822209965  2e-02 4.8e+12
HEY1 PRDM1_.Val90. 0.013 0.0179352822209965  3e-02 4.8e+12
Pol2.4H8 PRDM1_.Val90. 0.013 0.0179352822209965  2e-02 4.8e+12
c.Fos PU.1 0.013 0.0179352822209965  2e-02 4.8e+12
MafF_.M8194. PU.1 0.013 0.0179352822209965  2e-02 4.8e+12
Nrf1 Rad21 0.013 0.0179352822209965  3e-02 4.8e+12
GATA.2 SETDB1 0.013 0.0179352822209965  3e-02 4.8e+12
MafK_.ab50322. SETDB1 0.013 0.0179352822209965  2e-02 4.8e+12
MafK_.SC.477. SETDB1 0.013 0.0179352822209965  2e-02 4.8e+12
MafK_.ab50322. Sin3Ak.20 0.013 0.0179352822209965  2e-02 4.8e+12
NANOG_.SC.33759. Sin3Ak.20 0.013 0.0179352822209965  3e-02 4.8e+12
BRCA1_.C.1863. SIRT6 0.013 0.0179352822209965  2e-02 4.8e+12
HNF4G_.SC.6558. SIX5 0.013 0.0179352822209965  2e-02 4.8e+12
BAF170 SMC3_.ab9263. 0.013 0.0179352822209965  2e-02 4.8e+12
HNF4A SMC3_.ab9263. 0.013 0.0179352822209965  2e-02 4.8e+12
POU2F2 SMC3_.ab9263. 0.013 0.0179352822209965  3e-02 4.8e+12
SMC3_.ab9263. SP1 0.013 0.0179352822209965  2e-02 4.8e+12
FOSL1_.SC.183. SP2_.SC.643. 0.013 0.0179352822209965  2e-02 4.8e+12
HNF4A_.H.171. SP2_.SC.643. 0.013 0.0179352822209965  2e-02 4.8e+12
GRp20 SPT20 0.013 0.0179352822209965  3e-02 4.8e+12
BRCA1_.C.1863. SREBP1 0.013 0.0179352822209965  2e-02 4.8e+12
GATA.2 SREBP2 0.013 0.0179352822209965  2e-02 4.8e+12
GATA3_.SC.268. SREBP2 0.013 0.0179352822209965  3e-02 4.8e+12
E2F6 SRF 0.013 0.0179352822209965  3e-02 4.8e+12
FOXA1_.C.20. SRF 0.013 0.0179352822209965  3e-02 4.8e+12
CTCFL_.SC.98982. STAT1 0.013 0.0179352822209965  2e-02 4.8e+12
HA.E2F1 STAT1 0.013 0.0179352822209965  2e-02 4.8e+12
SMC3_.ab9263. STAT1 0.013 0.0179352822209965  3e-02 4.8e+12
eGFP.GATA2 STAT2 0.013 0.0179352822209965  2e-02 4.8e+12
HDAC2_.SC.6296. STAT2 0.013 0.0179352822209965  3e-02 4.8e+12
HSF1 STAT2 0.013 0.0179352822209965  3e-02 4.8e+12
RFX5_.N.494. STAT2 0.013 0.0179352822209965  2e-02 4.8e+12
BCLAF1_.M33.P5B11. STAT3 0.013 0.0179352822209965  2e-02 4.8e+12
MafK_.SC.477. STAT3 0.013 0.0179352822209965  2e-02 4.8e+12
NF.YB STAT3 0.013 0.0179352822209965  3e-02 4.8e+12
SP2_.SC.643. STAT3 0.013 0.0179352822209965  3e-02 4.8e+12
MEF2A TAL1_.SC.12984. 0.013 0.0179352822209965  2e-02 4.8e+12
MEF2C_.SC.13268. TAL1_.SC.12984. 0.013 0.0179352822209965  3e-02 4.8e+12
RXRA TAL1_.SC.12984. 0.013 0.0179352822209965  2e-02 4.8e+12
CTCFL_.SC.98982. TBP 0.013 0.0179352822209965  2e-02 4.8e+12
GR TBP 0.013 0.0179352822209965  3e-02 4.8e+12
SREBP2 TBP 0.013 0.0179352822209965  3e-02 4.8e+12
GATA.2 TCF12 0.013 0.0179352822209965  2e-02 4.8e+12
EBF1_.C.8. TCF4 0.013 0.0179352822209965  3e-02 4.8e+12
BCL3 THAP1_.SC.98174. 0.013 0.0179352822209965  2e-02 4.8e+12
SIRT6 THAP1_.SC.98174. 0.013 0.0179352822209965  2e-02 4.8e+12
STAT3 THAP1_.SC.98174. 0.013 0.0179352822209965  2e-02 4.8e+12
eGFP.GATA2 TR4 0.013 0.0179352822209965  3e-02 4.8e+12
IRF3 TR4 0.013 0.0179352822209965  2e-02 4.8e+12
eGFP.JunB USF.1 0.013 0.0179352822209965  2e-02 4.8e+12
RFX5_.N.494. USF.1 0.013 0.0179352822209965  2e-02 4.8e+12
GTF2B USF1_.SC.8983. 0.013 0.0179352822209965  3e-02 4.8e+12
IRF4_.M.17. USF1_.SC.8983. 0.013 0.0179352822209965  2e-02 4.8e+12
HNF4A_.H.171. WHIP 0.013 0.0179352822209965  3e-02 4.8e+12
IRF4_.M.17. XRCC4 0.013 0.0179352822209965  3e-02 4.8e+12
p300_.N.15. YY1_.C.20. 0.013 0.0179352822209965  2e-02 4.8e+12
CTCF_.C.20. ZBTB33 0.013 0.0179352822209965  3e-02 4.8e+12
ERRA ZBTB33 0.013 0.0179352822209965  2e-02 4.8e+12
NF.YB ZBTB33 0.013 0.0179352822209965  3e-02 4.8e+12
POU5F1_.SC.9081. ZBTB33 0.013 0.0179352822209965  2e-02 4.8e+12
eGFP.GATA2 ZBTB7A_.SC.34508. 0.013 0.0179352822209965  2e-02 4.8e+12
PGC1A ZBTB7A_.SC.34508. 0.013 0.0179352822209965  3e-02 4.8e+12
Brg1 ZEB1_.SC.25388. 0.013 0.0179352822209965  2e-02 4.8e+12
ERalpha_a ZEB1_.SC.25388. 0.013 0.0179352822209965  2e-02 4.8e+12
EBF1_.C.8. Znf143_.16618.1.AP. 0.013 0.0179352822209965  2e-02 4.8e+12
BCL11A ZNF263 0.013 0.0179352822209965  3e-02 4.8e+12
CEBPB ZNF263 0.013 0.0179352822209965  2e-02 4.8e+12
MEF2A ZNF263 0.013 0.0179352822209965  2e-02 4.8e+12
ERRA ZZZ3 0.013 0.0179352822209965  2e-02 4.8e+12
Ini1 ZZZ3 0.013 0.0179352822209965  2e-02 4.8e+12
NRSF ZZZ3 0.013 0.0179352822209965  2e-02 4.8e+12
SUZ12 ZZZ3 0.013 0.0179352822209965  3e-02 4.8e+12
AP.2alpha ATF3 0.014 0.0129619415333702  1e-02 4.8e+12
AP.2alpha BCLAF1_.M33.P5B11. 0.014 0.0129619415333702  1e-02 4.8e+12
ATF3 BCLAF1_.M33.P5B11. 0.014 0.0129619415333702  1e-02 4.8e+12
AP.2gamma Brg1 0.014 0.0129619415333702  1e-02 4.8e+12
BRF1 CCNT2 0.014 0.0129619415333702  2e-02 4.8e+12
BDP1 c.Jun 0.014 0.0129619415333702  1e-02 4.8e+12
BHLHE40 c.Jun 0.014 0.0129619415333702  2e-02 4.8e+12
CEBPB E2F6_.H.50. 0.014 0.0129619415333702  2e-02 4.8e+12
BRCA1_.C.1863. EBF 0.014 0.0129619415333702  1e-02 4.8e+12
BCLAF1_.M33.P5B11. EBF1_.C.8. 0.014 0.0129619415333702  1e-02 4.8e+12
CHD2_.N.1250. eGFP.GATA2 0.014 0.0129619415333702  1e-02 4.8e+12
AP.2alpha eGFP.JunB 0.014 0.0129619415333702  1e-02 4.8e+12
c.Fos ELK4 0.014 0.0129619415333702  1e-02 4.8e+12
ERalpha_a ETS1 0.014 0.0129619415333702  1e-02 4.8e+12
ATF3 FOSL1_.SC.183. 0.014 0.0129619415333702  1e-02 4.8e+12
BCL11A FOSL2 0.014 0.0129619415333702  1e-02 4.8e+12
c.Fos FOXA1_.SC.101058. 0.014 0.0129619415333702  1e-02 4.8e+12
E2F6_.H.50. FOXA1_.SC.101058. 0.014 0.0129619415333702  2e-02 4.8e+12
CtBP2 GATA.1 0.014 0.0129619415333702  1e-02 4.8e+12
E2F6 GATA.1 0.014 0.0129619415333702  1e-02 4.8e+12
ERalpha_a GATA3_.SC.268. 0.014 0.0129619415333702  1e-02 4.8e+12
GABP GATA3_.SC.268. 0.014 0.0129619415333702  2e-02 4.8e+12
CtBP2 GTF2F1_.RAP.74. 0.014 0.0129619415333702  1e-02 4.8e+12
EBF GTF2F1_.RAP.74. 0.014 0.0129619415333702  1e-02 4.8e+12
eGFP.NR4A1 HMGN3 0.014 0.0129619415333702  1e-02 4.8e+12
Brg1 HNF4A 0.014 0.0129619415333702  1e-02 4.8e+12
eGFP.FOS HNF4A 0.014 0.0129619415333702  1e-02 4.8e+12
c.Fos HNF4G_.SC.6558. 0.014 0.0129619415333702  1e-02 4.8e+12
CtBP2 Ini1 0.014 0.0129619415333702  1e-02 4.8e+12
ERalpha_a Ini1 0.014 0.0129619415333702  2e-02 4.8e+12
FOXA1_.SC.101058. Ini1 0.014 0.0129619415333702  2e-02 4.8e+12
FOSL2 IRF3 0.014 0.0129619415333702  1e-02 4.8e+12
HNF4G_.SC.6558. IRF3 0.014 0.0129619415333702  2e-02 4.8e+12
BAF155 MafF_.M8194. 0.014 0.0129619415333702  2e-02 4.8e+12
HNF4A MafF_.M8194. 0.014 0.0129619415333702  2e-02 4.8e+12
IRF4_.M.17. MafF_.M8194. 0.014 0.0129619415333702  2e-02 4.8e+12
CHD2_.N.1250. MafK_.ab50322. 0.014 0.0129619415333702  1e-02 4.8e+12
c.Myc MafK_.ab50322. 0.014 0.0129619415333702  1e-02 4.8e+12
E2F6 MafK_.ab50322. 0.014 0.0129619415333702  1e-02 4.8e+12
eGFP.FOS MafK_.ab50322. 0.014 0.0129619415333702  1e-02 4.8e+12
EBF MafK_.SC.477. 0.014 0.0129619415333702  1e-02 4.8e+12
HNF4A MafK_.SC.477. 0.014 0.0129619415333702  2e-02 4.8e+12
GRp20 MEF2A 0.014 0.0129619415333702  1e-02 4.8e+12
CTCF_.SC.5916. MEF2C_.SC.13268. 0.014 0.0129619415333702  1e-02 4.8e+12
GATA.2 MEF2C_.SC.13268. 0.014 0.0129619415333702  1e-02 4.8e+12
GR MEF2C_.SC.13268. 0.014 0.0129619415333702  1e-02 4.8e+12
HEY1 MEF2C_.SC.13268. 0.014 0.0129619415333702  1e-02 4.8e+12
HSF1 MEF2C_.SC.13268. 0.014 0.0129619415333702  1e-02 4.8e+12
BAF155 NELFe 0.014 0.0129619415333702  1e-02 4.8e+12
HNF4G_.SC.6558. NF.E2 0.014 0.0129619415333702  2e-02 4.8e+12
IRF4_.M.17. NF.E2 0.014 0.0129619415333702  2e-02 4.8e+12
GATA.2 NF.E2_.H.230. 0.014 0.0129619415333702  1e-02 4.8e+12
ERalpha_a NFKB 0.014 0.0129619415333702  1e-02 4.8e+12
BCL3 NF.YA 0.014 0.0129619415333702  1e-02 4.8e+12
FOSL2 NF.YA 0.014 0.0129619415333702  1e-02 4.8e+12
IRF4_.M.17. NF.YB 0.014 0.0129619415333702  1e-02 4.8e+12
CHD2_.N.1250. p300 0.014 0.0129619415333702  2e-02 4.8e+12
BRF1 p300_.F.4. 0.014 0.0129619415333702  1e-02 4.8e+12
eGFP.HDAC8 p300_.F.4. 0.014 0.0129619415333702  2e-02 4.8e+12
ERalpha_a p300_.N.15. 0.014 0.0129619415333702  1e-02 4.8e+12
Ini1 p300_.N.15. 0.014 0.0129619415333702  1e-02 4.8e+12
BRF2 PAX5.C20 0.014 0.0129619415333702  1e-02 4.8e+12
NANOG_.SC.33759. PAX5.C20 0.014 0.0129619415333702  1e-02 4.8e+12
p300_.N.15. PAX5.C20 0.014 0.0129619415333702  1e-02 4.8e+12
CtBP2 PAX5.N19 0.014 0.0129619415333702  1e-02 4.8e+12
GCN5 PAX5.N19 0.014 0.0129619415333702  1e-02 4.8e+12
FOXA1_.C.20. Pbx3 0.014 0.0129619415333702  1e-02 4.8e+12
AP.2alpha PGC1A 0.014 0.0129619415333702  1e-02 4.8e+12
MafK_.ab50322. PGC1A 0.014 0.0129619415333702  1e-02 4.8e+12
MafF_.M8194. Pol2 0.014 0.0129619415333702  2e-02 4.8e+12
eGFP.HDAC8 Pol2.4H8 0.014 0.0129619415333702  1e-02 4.8e+12
HMGN3 Pol3 0.014 0.0129619415333702  1e-02 4.8e+12
HNF4G_.SC.6558. Pol3 0.014 0.0129619415333702  2e-02 4.8e+12
ELK4 PRDM1_.Val90. 0.014 0.0129619415333702  1e-02 4.8e+12
Pol2 PRDM1_.Val90. 0.014 0.0129619415333702  2e-02 4.8e+12
GATA2_.CG2.96. Rad21 0.014 0.0129619415333702  2e-02 4.8e+12
CHD2_.N.1250. RFX5_.N.494. 0.014 0.0129619415333702  2e-02 4.8e+12
PRDM1_.Val90. RFX5_.N.494. 0.014 0.0129619415333702  1e-02 4.8e+12
CCNT2 RPC155 0.014 0.0129619415333702  2e-02 4.8e+12
IRF4_.M.17. RPC155 0.014 0.0129619415333702  1e-02 4.8e+12
NF.YB RPC155 0.014 0.0129619415333702  2e-02 4.8e+12
eGFP.NR4A1 RXRA 0.014 0.0129619415333702  1e-02 4.8e+12
CTCF_.SC.5916. SETDB1 0.014 0.0129619415333702  1e-02 4.8e+12
IRF3 SETDB1 0.014 0.0129619415333702  1e-02 4.8e+12
CTCF SIRT6 0.014 0.0129619415333702  1e-02 4.8e+12
FOSL2 SIRT6 0.014 0.0129619415333702  1e-02 4.8e+12
Pbx3 SIRT6 0.014 0.0129619415333702  1e-02 4.8e+12
CtBP2 SIX5 0.014 0.0129619415333702  2e-02 4.8e+12
GTF2B SIX5 0.014 0.0129619415333702  2e-02 4.8e+12
Pbx3 SIX5 0.014 0.0129619415333702  1e-02 4.8e+12
eGFP.FOS SMC3_.ab9263. 0.014 0.0129619415333702  2e-02 4.8e+12
GR SMC3_.ab9263. 0.014 0.0129619415333702  1e-02 4.8e+12
GATA.2 SP1 0.014 0.0129619415333702  1e-02 4.8e+12
BRF2 SP2_.SC.643. 0.014 0.0129619415333702  2e-02 4.8e+12
eGFP.NR4A1 SP2_.SC.643. 0.014 0.0129619415333702  2e-02 4.8e+12
FOXA1_.C.20. SP2_.SC.643. 0.014 0.0129619415333702  1e-02 4.8e+12
MEF2A SP2_.SC.643. 0.014 0.0129619415333702  1e-02 4.8e+12
EBF1_.C.8. SPT20 0.014 0.0129619415333702  1e-02 4.8e+12
HMGN3 SPT20 0.014 0.0129619415333702  2e-02 4.8e+12
SP2_.SC.643. SPT20 0.014 0.0129619415333702  1e-02 4.8e+12
BDP1 SREBP1 0.014 0.0129619415333702  1e-02 4.8e+12
E2F1 SREBP1 0.014 0.0129619415333702  2e-02 4.8e+12
MafF_.M8194. SREBP1 0.014 0.0129619415333702  2e-02 4.8e+12
RPC155 SREBP1 0.014 0.0129619415333702  2e-02 4.8e+12
CTCF_.C.20. SRF 0.014 0.0129619415333702  2e-02 4.8e+12
FOSL2 SRF 0.014 0.0129619415333702  2e-02 4.8e+12
NF.YB SRF 0.014 0.0129619415333702  1e-02 4.8e+12
SMC3_.ab9263. SRF 0.014 0.0129619415333702  2e-02 4.8e+12
BRCA1_.C.1863. STAT1 0.014 0.0129619415333702  2e-02 4.8e+12
GABP STAT1 0.014 0.0129619415333702  1e-02 4.8e+12
HNF4G_.SC.6558. STAT1 0.014 0.0129619415333702  1e-02 4.8e+12
GATA.1 STAT3 0.014 0.0129619415333702  1e-02 4.8e+12
PAX5.N19 STAT3 0.014 0.0129619415333702  1e-02 4.8e+12
eGFP.HDAC8 TAF1 0.014 0.0129619415333702  1e-02 4.8e+12
MafF_.M8194. TAF1 0.014 0.0129619415333702  2e-02 4.8e+12
BHLHE40 TAL1_.SC.12984. 0.014 0.0129619415333702  1e-02 4.8e+12
SREBP1 TBP 0.014 0.0129619415333702  1e-02 4.8e+12
MafF_.M8194. TCF12 0.014 0.0129619415333702  1e-02 4.8e+12
ERalpha_a TCF4 0.014 0.0129619415333702  2e-02 4.8e+12
HSF1 TCF4 0.014 0.0129619415333702  2e-02 4.8e+12
BATF TFIIIC.110 0.014 0.0129619415333702  2e-02 4.8e+12
GATA.2 TFIIIC.110 0.014 0.0129619415333702  1e-02 4.8e+12
eGFP.GATA2 USF.1 0.014 0.0129619415333702  1e-02 4.8e+12
IRF4_.M.17. USF.1 0.014 0.0129619415333702  1e-02 4.8e+12
TAL1_.SC.12984. USF.1 0.014 0.0129619415333702  2e-02 4.8e+12
TFIIIC.110 USF.1 0.014 0.0129619415333702  1e-02 4.8e+12
CTCF_.C.20. USF1_.SC.8983. 0.014 0.0129619415333702  1e-02 4.8e+12
MEF2A USF2 0.014 0.0129619415333702  1e-02 4.8e+12
MEF2C_.SC.13268. USF2 0.014 0.0129619415333702  1e-02 4.8e+12
NELFe USF2 0.014 0.0129619415333702  1e-02 4.8e+12
CEBPB WHIP 0.014 0.0129619415333702  1e-02 4.8e+12
E2F1 WHIP 0.014 0.0129619415333702  2e-02 4.8e+12
ATF3 XRCC4 0.014 0.0129619415333702  1e-02 4.8e+12
HEY1 XRCC4 0.014 0.0129619415333702  1e-02 4.8e+12
Pol2 XRCC4 0.014 0.0129619415333702  1e-02 4.8e+12
FOSL1_.SC.183. YY1 0.014 0.0129619415333702  2e-02 4.8e+12
MEF2C_.SC.13268. YY1_.C.20. 0.014 0.0129619415333702  2e-02 4.8e+12
p300_.F.4. YY1_.C.20. 0.014 0.0129619415333702  1e-02 4.8e+12
FOSL2 ZEB1_.SC.25388. 0.014 0.0129619415333702  1e-02 4.8e+12
FOXA1_.SC.101058. ZNF263 0.014 0.0129619415333702  1e-02 4.8e+12
SP2_.SC.643. ZNF263 0.014 0.0129619415333702  1e-02 4.8e+12
BAF170 ZZZ3 0.014 0.0129619415333702  1e-02 4.8e+12
GTF2B ZZZ3 0.014 0.0129619415333702  1e-02 4.8e+12
BDP1 CCNT2 0.015 0.00911013053870202  8e-03 4.8e+12
BRF2 CTCF 0.015 0.00911013053870202  8e-03 4.8e+12
BCLAF1_.M33.P5B11. E2F1 0.015 0.00911013053870202  9e-03 4.8e+12
BRF1 E2F6_.H.50. 0.015 0.00911013053870202  7e-03 4.8e+12
EBF ELF1_.SC.631. 0.015 0.00911013053870202  9e-03 4.8e+12
EBF1_.C.8. ERalpha_a 0.015 0.00911013053870202  7e-03 4.8e+12
BRF1 ERRA 0.015 0.00911013053870202  7e-03 4.8e+12
c.Fos ERRA 0.015 0.00911013053870202  7e-03 4.8e+12
eGFP.HDAC8 ERRA 0.015 0.00911013053870202  9e-03 4.8e+12
BRF2 ETS1 0.015 0.00911013053870202  7e-03 4.8e+12
eGFP.NR4A1 ETS1 0.015 0.00911013053870202  7e-03 4.8e+12
BCL11A FOSL1_.SC.183. 0.015 0.00911013053870202  1e-02 4.8e+12
ERalpha_a FOXA1_.C.20. 0.015 0.00911013053870202  8e-03 4.8e+12
FOXA1_.SC.101058. GABP 0.015 0.00911013053870202  9e-03 4.8e+12
eGFP.FOS GATA.1 0.015 0.00911013053870202  1e-02 4.8e+12
FOXA1_.SC.101058. GATA.1 0.015 0.00911013053870202  1e-02 4.8e+12
FOXA2_.SC.6554. GATA.2 0.015 0.00911013053870202  8e-03 4.8e+12
BCL3 GATA3_.SC.268. 0.015 0.00911013053870202  8e-03 4.8e+12
EBF1_.C.8. GATA3_.SC.268. 0.015 0.00911013053870202  8e-03 4.8e+12
eGFP.JunB GCN5 0.015 0.00911013053870202  7e-03 4.8e+12
GATA3_.SC.268. GR 0.015 0.00911013053870202  8e-03 4.8e+12
FOXA1_.SC.101058. GRp20 0.015 0.00911013053870202  1e-02 4.8e+12
AP.2gamma GTF2B 0.015 0.00911013053870202  9e-03 4.8e+12
ATF3 GTF2B 0.015 0.00911013053870202  1e-02 4.8e+12
GATA3_.SC.268. GTF2B 0.015 0.00911013053870202  7e-03 4.8e+12
GATA.2 HA.E2F1 0.015 0.00911013053870202  9e-03 4.8e+12
BRF1 HEY1 0.015 0.00911013053870202  1e-02 4.8e+12
AP.2gamma HNF4A 0.015 0.00911013053870202  1e-02 4.8e+12
FOXA1_.C.20. HSF1 0.015 0.00911013053870202  9e-03 4.8e+12
FOXA1_.C.20. IRF1 0.015 0.00911013053870202  9e-03 4.8e+12
BDP1 IRF4_.M.17. 0.015 0.00911013053870202  8e-03 4.8e+12
CEBPB IRF4_.M.17. 0.015 0.00911013053870202  7e-03 4.8e+12
c.Fos IRF4_.M.17. 0.015 0.00911013053870202  1e-02 4.8e+12
HNF4A_.H.171. IRF4_.M.17. 0.015 0.00911013053870202  1e-02 4.8e+12
BCL11A KAP1 0.015 0.00911013053870202  9e-03 4.8e+12
AP.2gamma MafF_.M8194. 0.015 0.00911013053870202  7e-03 4.8e+12
GR MafF_.M8194. 0.015 0.00911013053870202  9e-03 4.8e+12
Ini1 MafF_.M8194. 0.015 0.00911013053870202  8e-03 4.8e+12
FOXA2_.SC.6554. MafK_.ab50322. 0.015 0.00911013053870202  8e-03 4.8e+12
CTCF MEF2A 0.015 0.00911013053870202  9e-03 4.8e+12
MafK_.ab50322. MEF2C_.SC.13268. 0.015 0.00911013053870202  9e-03 4.8e+12
HNF4A_.H.171. NF.E2 0.015 0.00911013053870202  9e-03 4.8e+12
HNF4A NF.E2_.H.230. 0.015 0.00911013053870202  9e-03 4.8e+12
HNF4A_.H.171. NF.E2_.H.230. 0.015 0.00911013053870202  1e-02 4.8e+12
IRF3 NF.E2_.H.230. 0.015 0.00911013053870202  8e-03 4.8e+12
FOXA1_.C.20. NF.YA 0.015 0.00911013053870202  8e-03 4.8e+12
BDP1 NF.YB 0.015 0.00911013053870202  1e-02 4.8e+12
eGFP.JunB NF.YB 0.015 0.00911013053870202  9e-03 4.8e+12
NF.E2 NF.YB 0.015 0.00911013053870202  9e-03 4.8e+12
EBF Nrf1 0.015 0.00911013053870202  8e-03 4.8e+12
ERalpha_a p300 0.015 0.00911013053870202  1e-02 4.8e+12
ELF1_.SC.631. p300_.F.4. 0.015 0.00911013053870202  1e-02 4.8e+12
HA.E2F1 p300_.F.4. 0.015 0.00911013053870202  8e-03 4.8e+12
E2F6 p300_.N.15. 0.015 0.00911013053870202  9e-03 4.8e+12
GATA.1 PAX5.C20 0.015 0.00911013053870202  8e-03 4.8e+12
NF.YA PGC1A 0.015 0.00911013053870202  9e-03 4.8e+12
FOXA1_.SC.101058. Pol2.4H8 0.015 0.00911013053870202  7e-03 4.8e+12
HNF4A_.H.171. Pol2.4H8 0.015 0.00911013053870202  9e-03 4.8e+12
EBF Pol2.b. 0.015 0.00911013053870202  9e-03 4.8e+12
ERalpha_a Pol2.b. 0.015 0.00911013053870202  7e-03 4.8e+12
EBF Pol2.phosphoS2. 0.015 0.00911013053870202  1e-02 4.8e+12
p300_.F.4. Pol3 0.015 0.00911013053870202  8e-03 4.8e+12
eGFP.JunD POU5F1_.SC.9081. 0.015 0.00911013053870202  9e-03 4.8e+12
eGFP.JunB PU.1 0.015 0.00911013053870202  8e-03 4.8e+12
FOSL1_.SC.183. PU.1 0.015 0.00911013053870202  1e-02 4.8e+12
CtBP2 Rad21 0.015 0.00911013053870202  1e-02 4.8e+12
PU.1 Rad21 0.015 0.00911013053870202  9e-03 4.8e+12
CEBPB RFX5_.N.494. 0.015 0.00911013053870202  7e-03 4.8e+12
E2F1 RFX5_.N.494. 0.015 0.00911013053870202  1e-02 4.8e+12
Egr.1 RFX5_.N.494. 0.015 0.00911013053870202  9e-03 4.8e+12
MafK_.ab50322. RFX5_.N.494. 0.015 0.00911013053870202  8e-03 4.8e+12
Pbx3 RPC155 0.015 0.00911013053870202  9e-03 4.8e+12
BRF1 Sin3Ak.20 0.015 0.00911013053870202  7e-03 4.8e+12
MafF_.M8194. Sin3Ak.20 0.015 0.00911013053870202  8e-03 4.8e+12
Pol3 Sin3Ak.20 0.015 0.00911013053870202  8e-03 4.8e+12
HNF4G_.SC.6558. SIRT6 0.015 0.00911013053870202  9e-03 4.8e+12
p300_.N.15. SIRT6 0.015 0.00911013053870202  7e-03 4.8e+12
PAX5.C20 SIRT6 0.015 0.00911013053870202  1e-02 4.8e+12
PAX5.N19 SIRT6 0.015 0.00911013053870202  7e-03 4.8e+12
PU.1 SIRT6 0.015 0.00911013053870202  7e-03 4.8e+12
E2F4 SMC3_.ab9263. 0.015 0.00911013053870202  7e-03 4.8e+12
FOSL2 SMC3_.ab9263. 0.015 0.00911013053870202  7e-03 4.8e+12
SETDB1 SMC3_.ab9263. 0.015 0.00911013053870202  7e-03 4.8e+12
eGFP.HDAC8 SP1 0.015 0.00911013053870202  9e-03 4.8e+12
GATA3_.SC.268. SP1 0.015 0.00911013053870202  9e-03 4.8e+12
BHLHE40 SP2_.SC.643. 0.015 0.00911013053870202  1e-02 4.8e+12
EBF SP2_.SC.643. 0.015 0.00911013053870202  7e-03 4.8e+12
MafF_.M8194. SP2_.SC.643. 0.015 0.00911013053870202  9e-03 4.8e+12
NELFe SP2_.SC.643. 0.015 0.00911013053870202  1e-02 4.8e+12
HNF4G_.SC.6558. SPT20 0.015 0.00911013053870202  1e-02 4.8e+12
EBF SREBP1 0.015 0.00911013053870202  1e-02 4.8e+12
FOXA1_.C.20. SREBP1 0.015 0.00911013053870202  8e-03 4.8e+12
KAP1 SREBP1 0.015 0.00911013053870202  1e-02 4.8e+12
BAF170 SREBP2 0.015 0.00911013053870202  7e-03 4.8e+12
HA.E2F1 SREBP2 0.015 0.00911013053870202  7e-03 4.8e+12
NF.E2 SREBP2 0.015 0.00911013053870202  7e-03 4.8e+12
CTCFL_.SC.98982. SRF 0.015 0.00911013053870202  1e-02 4.8e+12
FOXA1_.SC.101058. SRF 0.015 0.00911013053870202  8e-03 4.8e+12
BAF170 STAT1 0.015 0.00911013053870202  1e-02 4.8e+12
ELK4 STAT1 0.015 0.00911013053870202  8e-03 4.8e+12
PAX5.N19 STAT1 0.015 0.00911013053870202  7e-03 4.8e+12
CTCFL_.SC.98982. STAT3 0.015 0.00911013053870202  1e-02 4.8e+12
GATA3_.SC.268. STAT3 0.015 0.00911013053870202  7e-03 4.8e+12
Pol3 TAF1 0.015 0.00911013053870202  8e-03 4.8e+12
E2F6 TAF7_.SQ.8. 0.015 0.00911013053870202  9e-03 4.8e+12
GABP TAF7_.SQ.8. 0.015 0.00911013053870202  1e-02 4.8e+12
CTCF TBP 0.015 0.00911013053870202  1e-02 4.8e+12
CTCF_.C.20. TBP 0.015 0.00911013053870202  1e-02 4.8e+12
EBF TBP 0.015 0.00911013053870202  1e-02 4.8e+12
POU5F1_.SC.9081. TBP 0.015 0.00911013053870202  9e-03 4.8e+12
SIRT6 TBP 0.015 0.00911013053870202  1e-02 4.8e+12
EBF TCF4 0.015 0.00911013053870202  7e-03 4.8e+12
eGFP.JunB TCF4 0.015 0.00911013053870202  1e-02 4.8e+12
RFX5_.N.494. TCF4 0.015 0.00911013053870202  7e-03 4.8e+12
CTCF TFIIIC.110 0.015 0.00911013053870202  8e-03 4.8e+12
GCN5 TFIIIC.110 0.015 0.00911013053870202  9e-03 4.8e+12
HA.E2F1 TFIIIC.110 0.015 0.00911013053870202  1e-02 4.8e+12
CEBPB TR4 0.015 0.00911013053870202  8e-03 4.8e+12
c.Fos TR4 0.015 0.00911013053870202  8e-03 4.8e+12
NF.E2_.H.230. TR4 0.015 0.00911013053870202  7e-03 4.8e+12
GATA.2 USF.1 0.015 0.00911013053870202  7e-03 4.8e+12
PRDM1_.Val90. USF.1 0.015 0.00911013053870202  7e-03 4.8e+12
TAF7_.SQ.8. USF1_.SC.8983. 0.015 0.00911013053870202  7e-03 4.8e+12
FOSL1_.SC.183. USF2 0.015 0.00911013053870202  1e-02 4.8e+12
SRF USF2 0.015 0.00911013053870202  1e-02 4.8e+12
STAT2 USF2 0.015 0.00911013053870202  7e-03 4.8e+12
FOSL2 WHIP 0.015 0.00911013053870202  7e-03 4.8e+12
FOXA1_.SC.101058. WHIP 0.015 0.00911013053870202  1e-02 4.8e+12
GATA3_.SC.268. XRCC4 0.015 0.00911013053870202  9e-03 4.8e+12
MafK_.SC.477. XRCC4 0.015 0.00911013053870202  9e-03 4.8e+12
USF.1 XRCC4 0.015 0.00911013053870202  1e-02 4.8e+12
SREBP1 YY1 0.015 0.00911013053870202  8e-03 4.8e+12
MafF_.M8194. ZBTB33 0.015 0.00911013053870202  8e-03 4.8e+12
BRF1 ZBTB7A_.SC.34508. 0.015 0.00911013053870202  8e-03 4.8e+12
CtBP2 ZBTB7A_.SC.34508. 0.015 0.00911013053870202  7e-03 4.8e+12
Pol3 ZBTB7A_.SC.34508. 0.015 0.00911013053870202  1e-02 4.8e+12
SETDB1 ZBTB7A_.SC.34508. 0.015 0.00911013053870202  1e-02 4.8e+12
PGC1A ZEB1_.SC.25388. 0.015 0.00911013053870202  8e-03 4.8e+12
BRF1 Znf143_.16618.1.AP. 0.015 0.00911013053870202  7e-03 4.8e+12
c.Jun Znf143_.16618.1.AP. 0.015 0.00911013053870202  8e-03 4.8e+12
MEF2C_.SC.13268. ZNF263 0.015 0.00911013053870202  7e-03 4.8e+12
PU.1 ZNF263 0.015 0.00911013053870202  7e-03 4.8e+12
CTCF ZZZ3 0.015 0.00911013053870202  1e-02 4.8e+12
HEY1 ZZZ3 0.015 0.00911013053870202  8e-03 4.8e+12
BCLAF1_.M33.P5B11. c.Fos 0.016 0.00660047802904951  6e-03 4.8e+12
CHD2_.N.1250. CTCF_.C.20. 0.016 0.00660047802904951  6e-03 4.8e+12
CTCF E2F4 0.016 0.00660047802904951  4e-03 4.8e+12
ATF3 eGFP.JunB 0.016 0.00660047802904951  4e-03 4.8e+12
EBF eGFP.JunD 0.016 0.00660047802904951  6e-03 4.8e+12
BCL11A Egr.1 0.016 0.00660047802904951  6e-03 4.8e+12
BRF2 Egr.1 0.016 0.00660047802904951  6e-03 4.8e+12
CtBP2 Egr.1 0.016 0.00660047802904951  4e-03 4.8e+12
CtBP2 ELF1_.SC.631. 0.016 0.00660047802904951  5e-03 4.8e+12
CHD2_.N.1250. ERalpha_a 0.016 0.00660047802904951  4e-03 4.8e+12
c.Jun ERalpha_a 0.016 0.00660047802904951  4e-03 4.8e+12
ATF3 ERRA 0.016 0.00660047802904951  5e-03 4.8e+12
c.Fos FOXA2_.SC.6554. 0.016 0.00660047802904951  4e-03 4.8e+12
E2F1 GATA.1 0.016 0.00660047802904951  5e-03 4.8e+12
E2F6_.H.50. GATA.1 0.016 0.00660047802904951  6e-03 4.8e+12
Egr.1 GATA.1 0.016 0.00660047802904951  6e-03 4.8e+12
CHD2_.N.1250. GATA2_.CG2.96. 0.016 0.00660047802904951  5e-03 4.8e+12
Egr.1 GCN5 0.016 0.00660047802904951  5e-03 4.8e+12
GABP GCN5 0.016 0.00660047802904951  6e-03 4.8e+12
CtBP2 GR 0.016 0.00660047802904951  6e-03 4.8e+12
ERalpha_a GR 0.016 0.00660047802904951  6e-03 4.8e+12
FOXA2_.SC.6554. GRp20 0.016 0.00660047802904951  6e-03 4.8e+12
ERalpha_a HEY1 0.016 0.00660047802904951  4e-03 4.8e+12
EBF1_.C.8. HNF4A 0.016 0.00660047802904951  4e-03 4.8e+12
eGFP.JunB HNF4A_.H.171. 0.016 0.00660047802904951  6e-03 4.8e+12
FOSL1_.SC.183. HNF4A_.H.171. 0.016 0.00660047802904951  4e-03 4.8e+12
AP.2alpha HNF4G_.SC.6558. 0.016 0.00660047802904951  4e-03 4.8e+12
BHLHE40 HSF1 0.016 0.00660047802904951  4e-03 4.8e+12
GCN5 Ini1 0.016 0.00660047802904951  4e-03 4.8e+12
ATF3 IRF3 0.016 0.00660047802904951  4e-03 4.8e+12
eGFP.NR4A1 IRF3 0.016 0.00660047802904951  4e-03 4.8e+12
GATA3_.SC.268. IRF4_.M.17. 0.016 0.00660047802904951  4e-03 4.8e+12
CTCFL_.SC.98982. JunD 0.016 0.00660047802904951  5e-03 4.8e+12
EBF1_.C.8. JunD 0.016 0.00660047802904951  4e-03 4.8e+12
BAF170 MafF_.M8194. 0.016 0.00660047802904951  6e-03 4.8e+12
CEBPB MafF_.M8194. 0.016 0.00660047802904951  4e-03 4.8e+12
eGFP.JunB MafF_.M8194. 0.016 0.00660047802904951  5e-03 4.8e+12
JunD MafF_.M8194. 0.016 0.00660047802904951  4e-03 4.8e+12
BRCA1_.C.1863. MafK_.ab50322. 0.016 0.00660047802904951  4e-03 4.8e+12
CTCFL_.SC.98982. MafK_.ab50322. 0.016 0.00660047802904951  5e-03 4.8e+12
CtBP2 Max 0.016 0.00660047802904951  4e-03 4.8e+12
FOSL2 MEF2A 0.016 0.00660047802904951  5e-03 4.8e+12
E2F1 MEF2C_.SC.13268. 0.016 0.00660047802904951  6e-03 4.8e+12
CtBP2 Mxi1_.bHLH. 0.016 0.00660047802904951  6e-03 4.8e+12
GR Mxi1_.bHLH. 0.016 0.00660047802904951  5e-03 4.8e+12
CTCFL_.SC.98982. NANOG_.SC.33759. 0.016 0.00660047802904951  4e-03 4.8e+12
FOSL1_.SC.183. NANOG_.SC.33759. 0.016 0.00660047802904951  4e-03 4.8e+12
CEBPB NF.E2_.H.230. 0.016 0.00660047802904951  5e-03 4.8e+12
ERRA Nrf1 0.016 0.00660047802904951  5e-03 4.8e+12
GR Oct.2 0.016 0.00660047802904951  4e-03 4.8e+12
E2F6_.H.50. p300_.F.4. 0.016 0.00660047802904951  6e-03 4.8e+12
AP.2alpha p300_.N.15. 0.016 0.00660047802904951  5e-03 4.8e+12
HA.E2F1 p300_.N.15. 0.016 0.00660047802904951  5e-03 4.8e+12
IRF3 PAX5.C20 0.016 0.00660047802904951  5e-03 4.8e+12
MafK_.ab50322. PAX5.C20 0.016 0.00660047802904951  4e-03 4.8e+12
HNF4A PAX5.N19 0.016 0.00660047802904951  6e-03 4.8e+12
BDP1 Pbx3 0.016 0.00660047802904951  5e-03 4.8e+12
EBF1_.C.8. Pbx3 0.016 0.00660047802904951  4e-03 4.8e+12
FOXA1_.SC.101058. PGC1A 0.016 0.00660047802904951  4e-03 4.8e+12
NF.YB PGC1A 0.016 0.00660047802904951  5e-03 4.8e+12
PAX5.C20 PGC1A 0.016 0.00660047802904951  4e-03 4.8e+12
CtBP2 Pol2 0.016 0.00660047802904951  4e-03 4.8e+12
MafF_.M8194. Pol2.phosphoS2. 0.016 0.00660047802904951  5e-03 4.8e+12
ERRA Pol3 0.016 0.00660047802904951  4e-03 4.8e+12
Nrf1 POU5F1_.SC.9081. 0.016 0.00660047802904951  6e-03 4.8e+12
GTF2F1_.RAP.74. PRDM1_.Val90. 0.016 0.00660047802904951  4e-03 4.8e+12
Max PRDM1_.Val90. 0.016 0.00660047802904951  5e-03 4.8e+12
BAF170 PU.1 0.016 0.00660047802904951  5e-03 4.8e+12
CEBPB PU.1 0.016 0.00660047802904951  5e-03 4.8e+12
AP.2alpha Rad21 0.016 0.00660047802904951  5e-03 4.8e+12
eGFP.JunB Rad21 0.016 0.00660047802904951  4e-03 4.8e+12
eGFP.JunD Rad21 0.016 0.00660047802904951  4e-03 4.8e+12
GATA.2 Rad21 0.016 0.00660047802904951  5e-03 4.8e+12
MafK_.SC.477. Rad21 0.016 0.00660047802904951  6e-03 4.8e+12
Pol2.b. RFX5_.N.494. 0.016 0.00660047802904951  5e-03 4.8e+12
c.Fos RPC155 0.016 0.00660047802904951  5e-03 4.8e+12
EBF RPC155 0.016 0.00660047802904951  5e-03 4.8e+12
RFX5_.N.494. RXRA 0.016 0.00660047802904951  6e-03 4.8e+12
eGFP.GATA2 SETDB1 0.016 0.00660047802904951  6e-03 4.8e+12
BDP1 SIRT6 0.016 0.00660047802904951  4e-03 4.8e+12
RPC155 SIRT6 0.016 0.00660047802904951  6e-03 4.8e+12
c.Jun SIX5 0.016 0.00660047802904951  5e-03 4.8e+12
HA.E2F1 SMC3_.ab9263. 0.016 0.00660047802904951  5e-03 4.8e+12
MafF_.M8194. SP1 0.016 0.00660047802904951  5e-03 4.8e+12
PRDM1_.Val90. SP1 0.016 0.00660047802904951  4e-03 4.8e+12
BAF170 SP2_.SC.643. 0.016 0.00660047802904951  5e-03 4.8e+12
CtBP2 SPT20 0.016 0.00660047802904951  5e-03 4.8e+12
MafF_.M8194. SPT20 0.016 0.00660047802904951  5e-03 4.8e+12
GABP SREBP1 0.016 0.00660047802904951  6e-03 4.8e+12
c.Myc SREBP2 0.016 0.00660047802904951  5e-03 4.8e+12
PAX5.C20 SREBP2 0.016 0.00660047802904951  4e-03 4.8e+12
BAF170 SRF 0.016 0.00660047802904951  4e-03 4.8e+12
FOSL1_.SC.183. SRF 0.016 0.00660047802904951  5e-03 4.8e+12
p300_.N.15. SRF 0.016 0.00660047802904951  6e-03 4.8e+12
SIRT6 SRF 0.016 0.00660047802904951  5e-03 4.8e+12
CTCF_.SC.5916. STAT1 0.016 0.00660047802904951  5e-03 4.8e+12
Pol2.b. STAT1 0.016 0.00660047802904951  4e-03 4.8e+12
BATF STAT2 0.016 0.00660047802904951  4e-03 4.8e+12
Rad21 TAF1 0.016 0.00660047802904951  4e-03 4.8e+12
STAT1 TAF1 0.016 0.00660047802904951  4e-03 4.8e+12
ERalpha_a TAF7_.SQ.8. 0.016 0.00660047802904951  6e-03 4.8e+12
HNF4G_.SC.6558. TAF7_.SQ.8. 0.016 0.00660047802904951  4e-03 4.8e+12
MafK_.ab50322. TBP 0.016 0.00660047802904951  6e-03 4.8e+12
NF.E2 TBP 0.016 0.00660047802904951  5e-03 4.8e+12
NF.YA TCF12 0.016 0.00660047802904951  4e-03 4.8e+12
ATF3 TCF4 0.016 0.00660047802904951  4e-03 4.8e+12
JunD TFIIIC.110 0.016 0.00660047802904951  4e-03 4.8e+12
p300 TFIIIC.110 0.016 0.00660047802904951  5e-03 4.8e+12
PU.1 TFIIIC.110 0.016 0.00660047802904951  6e-03 4.8e+12
SIX5 TFIIIC.110 0.016 0.00660047802904951  4e-03 4.8e+12
eGFP.JunB THAP1_.SC.98174. 0.016 0.00660047802904951  5e-03 4.8e+12
PAX5.C20 THAP1_.SC.98174. 0.016 0.00660047802904951  5e-03 4.8e+12
PAX5.N19 THAP1_.SC.98174. 0.016 0.00660047802904951  4e-03 4.8e+12
FOXA1_.SC.101058. TR4 0.016 0.00660047802904951  5e-03 4.8e+12
POU2F2 TR4 0.016 0.00660047802904951  7e-03 4.8e+12
SREBP2 USF.1 0.016 0.00660047802904951  6e-03 4.8e+12
FOSL2 USF2 0.016 0.00660047802904951  4e-03 4.8e+12
TAF7_.SQ.8. USF2 0.016 0.00660047802904951  5e-03 4.8e+12
IRF3 WHIP 0.016 0.00660047802904951  4e-03 4.8e+12
STAT3 WHIP 0.016 0.00660047802904951  6e-03 4.8e+12
c.Myc XRCC4 0.016 0.00660047802904951  6e-03 4.8e+12
Sin3Ak.20 XRCC4 0.016 0.00660047802904951  6e-03 4.8e+12
FOXA1_.C.20. YY1 0.016 0.00660047802904951  4e-03 4.8e+12
GATA.1 ZBTB33 0.016 0.00660047802904951  6e-03 4.8e+12
HSF1 ZBTB33 0.016 0.00660047802904951  6e-03 4.8e+12
PAX5.N19 ZBTB33 0.016 0.00660047802904951  6e-03 4.8e+12
TCF4 ZBTB33 0.016 0.00660047802904951  4e-03 4.8e+12
RPC155 ZBTB7A_.SC.34508. 0.016 0.00660047802904951  4e-03 4.8e+12
FOSL1_.SC.183. ZEB1_.SC.25388. 0.016 0.00660047802904951  4e-03 4.8e+12
SIRT6 ZEB1_.SC.25388. 0.016 0.00660047802904951  6e-03 4.8e+12
FOXA1_.C.20. Znf143_.16618.1.AP. 0.016 0.00660047802904951  6e-03 4.8e+12
FOXA1_.SC.101058. Znf143_.16618.1.AP. 0.016 0.00660047802904951  5e-03 4.8e+12
EBF ZNF263 0.016 0.00660047802904951  4e-03 4.8e+12
GTF2B ZNF263 0.016 0.00660047802904951  4e-03 4.8e+12
p300 ZNF263 0.016 0.00660047802904951  6e-03 4.8e+12
BDP1 c.Fos 0.017 0.00475271189556903  2e-03 4.8e+12
BAF170 E2F1 0.017 0.00475271189556903  4e-03 4.8e+12
ATF3 eGFP.FOS 0.017 0.00475271189556903  3e-03 4.8e+12
CEBPB eGFP.FOS 0.017 0.00475271189556903  2e-03 4.8e+12
BCL3 eGFP.GATA2 0.017 0.00475271189556903  3e-03 4.8e+12
E2F6 eGFP.GATA2 0.017 0.00475271189556903  3e-03 4.8e+12
CHD2_.N.1250. eGFP.HDAC8 0.017 0.00475271189556903  2e-03 4.8e+12
c.Myc eGFP.HDAC8 0.017 0.00475271189556903  2e-03 4.8e+12
c.Myc eGFP.NR4A1 0.017 0.00475271189556903  4e-03 4.8e+12
EBF Egr.1 0.017 0.00475271189556903  4e-03 4.8e+12
eGFP.FOS Egr.1 0.017 0.00475271189556903  3e-03 4.8e+12
BCL3 ERalpha_a 0.017 0.00475271189556903  3e-03 4.8e+12
BHLHE40 ERalpha_a 0.017 0.00475271189556903  4e-03 4.8e+12
CCNT2 ERRA 0.017 0.00475271189556903  2e-03 4.8e+12
E2F6 ERRA 0.017 0.00475271189556903  3e-03 4.8e+12
BHLHE40 FOSL1_.SC.183. 0.017 0.00475271189556903  3e-03 4.8e+12
AP.2alpha GATA.1 0.017 0.00475271189556903  3e-03 4.8e+12
FOXA1_.C.20. GATA.1 0.017 0.00475271189556903  4e-03 4.8e+12
BATF GCN5 0.017 0.00475271189556903  2e-03 4.8e+12
eGFP.HDAC8 HA.E2F1 0.017 0.00475271189556903  3e-03 4.8e+12
EBF HDAC2_.SC.6296. 0.017 0.00475271189556903  3e-03 4.8e+12
BDP1 HEY1 0.017 0.00475271189556903  3e-03 4.8e+12
eGFP.HDAC8 HMGN3 0.017 0.00475271189556903  4e-03 4.8e+12
ERalpha_a HNF4A 0.017 0.00475271189556903  2e-03 4.8e+12
CTCF_.C.20. IRF4_.M.17. 0.017 0.00475271189556903  4e-03 4.8e+12
EBF KAP1 0.017 0.00475271189556903  3e-03 4.8e+12
FOXA1_.C.20. MafF_.M8194. 0.017 0.00475271189556903  3e-03 4.8e+12
BRF2 MafK_.ab50322. 0.017 0.00475271189556903  3e-03 4.8e+12
eGFP.NR4A1 MafK_.ab50322. 0.017 0.00475271189556903  3e-03 4.8e+12
FOXA1_.SC.101058. MafK_.ab50322. 0.017 0.00475271189556903  3e-03 4.8e+12
BCL3 MafK_.SC.477. 0.017 0.00475271189556903  3e-03 4.8e+12
eGFP.GATA2 Max 0.017 0.00475271189556903  3e-03 4.8e+12
BRCA1_.C.1863. MEF2A 0.017 0.00475271189556903  2e-03 4.8e+12
FOXA2_.SC.6554. Mxi1_.bHLH. 0.017 0.00475271189556903  2e-03 4.8e+12
GATA.2 Mxi1_.bHLH. 0.017 0.00475271189556903  3e-03 4.8e+12
KAP1 NANOG_.SC.33759. 0.017 0.00475271189556903  4e-03 4.8e+12
eGFP.JunB NELFe 0.017 0.00475271189556903  3e-03 4.8e+12
c.Jun NF.E2_.H.230. 0.017 0.00475271189556903  3e-03 4.8e+12
HA.E2F1 NF.E2_.H.230. 0.017 0.00475271189556903  4e-03 4.8e+12
IRF4_.M.17. NF.E2_.H.230. 0.017 0.00475271189556903  3e-03 4.8e+12
MEF2C_.SC.13268. NF.E2_.H.230. 0.017 0.00475271189556903  4e-03 4.8e+12
ERRA NF.YA 0.017 0.00475271189556903  3e-03 4.8e+12
MafK_.SC.477. NF.YA 0.017 0.00475271189556903  2e-03 4.8e+12
NF.E2_.H.230. NF.YB 0.017 0.00475271189556903  3e-03 4.8e+12
CTCF_.SC.5916. Oct.2 0.017 0.00475271189556903  3e-03 4.8e+12
BRF1 p300 0.017 0.00475271189556903  3e-03 4.8e+12
Egr.1 p300_.F.4. 0.017 0.00475271189556903  3e-03 4.8e+12
GATA.2 p300_.N.15. 0.017 0.00475271189556903  2e-03 4.8e+12
IRF1 p300_.N.15. 0.017 0.00475271189556903  3e-03 4.8e+12
MafK_.SC.477. p300_.N.15. 0.017 0.00475271189556903  3e-03 4.8e+12
c.Jun PAX5.N19 0.017 0.00475271189556903  3e-03 4.8e+12
NF.E2 PAX5.N19 0.017 0.00475271189556903  4e-03 4.8e+12
c.Fos PGC1A 0.017 0.00475271189556903  2e-03 4.8e+12
NANOG_.SC.33759. Pol2 0.017 0.00475271189556903  3e-03 4.8e+12
MafF_.M8194. Pol2.4H8 0.017 0.00475271189556903  4e-03 4.8e+12
BAF155 Pol3 0.017 0.00475271189556903  3e-03 4.8e+12
Pol2.b. Pol3 0.017 0.00475271189556903  3e-03 4.8e+12
CTCF_.SC.5916. POU2F2 0.017 0.00475271189556903  2e-03 4.8e+12
GR POU2F2 0.017 0.00475271189556903  3e-03 4.8e+12
CTCF PRDM1_.Val90. 0.017 0.00475271189556903  4e-03 4.8e+12
CTCF_.C.20. PU.1 0.017 0.00475271189556903  4e-03 4.8e+12
HNF4A PU.1 0.017 0.00475271189556903  2e-03 4.8e+12
NF.E2_.H.230. PU.1 0.017 0.00475271189556903  3e-03 4.8e+12
c.Jun Rad21 0.017 0.00475271189556903  3e-03 4.8e+12
eGFP.FOS Rad21 0.017 0.00475271189556903  4e-03 4.8e+12
FOSL2 Rad21 0.017 0.00475271189556903  2e-03 4.8e+12
GATA.1 Rad21 0.017 0.00475271189556903  2e-03 4.8e+12
GTF2B Rad21 0.017 0.00475271189556903  2e-03 4.8e+12
BCL3 RFX5_.N.494. 0.017 0.00475271189556903  4e-03 4.8e+12
c.Myc RFX5_.N.494. 0.017 0.00475271189556903  4e-03 4.8e+12
NF.E2_.H.230. RFX5_.N.494. 0.017 0.00475271189556903  3e-03 4.8e+12
PU.1 RFX5_.N.494. 0.017 0.00475271189556903  3e-03 4.8e+12
MafF_.M8194. SETDB1 0.017 0.00475271189556903  4e-03 4.8e+12
eGFP.JunB SIRT6 0.017 0.00475271189556903  3e-03 4.8e+12
ERalpha_a SIRT6 0.017 0.00475271189556903  3e-03 4.8e+12
GATA3_.SC.268. SIRT6 0.017 0.00475271189556903  3e-03 4.8e+12
NF.YA SIRT6 0.017 0.00475271189556903  2e-03 4.8e+12
BDP1 SIX5 0.017 0.00475271189556903  4e-03 4.8e+12
Brg1 SIX5 0.017 0.00475271189556903  2e-03 4.8e+12
GATA.2 SIX5 0.017 0.00475271189556903  3e-03 4.8e+12
GATA3_.SC.268. SMC3_.ab9263. 0.017 0.00475271189556903  3e-03 4.8e+12
c.Jun SP2_.SC.643. 0.017 0.00475271189556903  3e-03 4.8e+12
GATA.1 SP2_.SC.643. 0.017 0.00475271189556903  4e-03 4.8e+12
Rad21 SP2_.SC.643. 0.017 0.00475271189556903  3e-03 4.8e+12
BAF170 SPT20 0.017 0.00475271189556903  3e-03 4.8e+12
GATA.2 SPT20 0.017 0.00475271189556903  3e-03 4.8e+12
BCL3 SREBP1 0.017 0.00475271189556903  4e-03 4.8e+12
BRF1 SREBP1 0.017 0.00475271189556903  2e-03 4.8e+12
E2F4 SREBP1 0.017 0.00475271189556903  3e-03 4.8e+12
eGFP.FOS SREBP1 0.017 0.00475271189556903  3e-03 4.8e+12
FOXA1_.SC.101058. SREBP1 0.017 0.00475271189556903  4e-03 4.8e+12
IRF4_.M.17. SREBP2 0.017 0.00475271189556903  2e-03 4.8e+12
AP.2alpha SRF 0.017 0.00475271189556903  3e-03 4.8e+12
BAF155 SRF 0.017 0.00475271189556903  3e-03 4.8e+12
ERRA SRF 0.017 0.00475271189556903  2e-03 4.8e+12
eGFP.JunD STAT1 0.017 0.00475271189556903  3e-03 4.8e+12
p300 STAT2 0.017 0.00475271189556903  3e-03 4.8e+12
Sin3Ak.20 STAT2 0.017 0.00475271189556903  2e-03 4.8e+12
BDP1 TAF1 0.017 0.00475271189556903  3e-03 4.8e+12
MafK_.ab50322. TAF1 0.017 0.00475271189556903  3e-03 4.8e+12
PRDM1_.Val90. TAF1 0.017 0.00475271189556903  2e-03 4.8e+12
STAT1 TAF7_.SQ.8. 0.017 0.00475271189556903  3e-03 4.8e+12
MafF_.M8194. TBP 0.017 0.00475271189556903  3e-03 4.8e+12
IRF3 TCF12 0.017 0.00475271189556903  3e-03 4.8e+12
NF.YB TCF12 0.017 0.00475271189556903  3e-03 4.8e+12
SREBP1 TCF12 0.017 0.00475271189556903  3e-03 4.8e+12
Brg1 TCF4 0.017 0.00475271189556903  3e-03 4.8e+12
Sin3Ak.20 TFIIIC.110 0.017 0.00475271189556903  4e-03 4.8e+12
TCF12 TFIIIC.110 0.017 0.00475271189556903  4e-03 4.8e+12
NF.E2_.H.230. THAP1_.SC.98174. 0.017 0.00475271189556903  2e-03 4.8e+12
Rad21 THAP1_.SC.98174. 0.017 0.00475271189556903  3e-03 4.8e+12
CTCF TR4 0.017 0.00475271189556903  4e-03 4.8e+12
E2F6_.H.50. TR4 0.017 0.00475271189556903  4e-03 4.8e+12
SMC3_.ab9263. USF.1 0.017 0.00475271189556903  3e-03 4.8e+12
CTCF USF1_.SC.8983. 0.017 0.00475271189556903  2e-03 4.8e+12
SRF USF1_.SC.8983. 0.017 0.00475271189556903  3e-03 4.8e+12
SP2_.SC.643. XRCC4 0.017 0.00475271189556903  3e-03 4.8e+12
USF1_.SC.8983. XRCC4 0.017 0.00475271189556903  3e-03 4.8e+12
SREBP1 YY1_.C.20. 0.017 0.00475271189556903  4e-03 4.8e+12
FOXA1_.SC.101058. ZBTB33 0.017 0.00475271189556903  3e-03 4.8e+12
MafK_.ab50322. ZBTB33 0.017 0.00475271189556903  3e-03 4.8e+12
STAT1 ZBTB33 0.017 0.00475271189556903  3e-03 4.8e+12
HNF4A_.H.171. ZBTB7A_.SC.34508. 0.017 0.00475271189556903  3e-03 4.8e+12
SIRT6 ZBTB7A_.SC.34508. 0.017 0.00475271189556903  4e-03 4.8e+12
eGFP.JunB ZEB1_.SC.25388. 0.017 0.00475271189556903  2e-03 4.8e+12
ERRA ZEB1_.SC.25388. 0.017 0.00475271189556903  3e-03 4.8e+12
Pol3 Znf143_.16618.1.AP. 0.017 0.00475271189556903  3e-03 4.8e+12
STAT3 ZNF263 0.017 0.00475271189556903  3e-03 4.8e+12
Pol2.b. ZZZ3 0.017 0.00475271189556903  3e-03 4.8e+12
BAF170 BCL11A 0.018 0.00343813200956056  2e-03 4.8e+12
BCL11A Brg1 0.018 0.00343813200956056  1e-03 4.8e+12
BCL3 CTCF_.SC.5916. 0.018 0.00343813200956056  2e-03 4.8e+12
BHLHE40 EBF 0.018 0.00343813200956056  2e-03 4.8e+12
E2F6_.H.50. eGFP.FOS 0.018 0.00343813200956056  2e-03 4.8e+12
CTCF eGFP.GATA2 0.018 0.00343813200956056  2e-03 4.8e+12
CCNT2 eGFP.HDAC8 0.018 0.00343813200956056  2e-03 4.8e+12
CtBP2 eGFP.JunB 0.018 0.00343813200956056  2e-03 4.8e+12
c.Myc ERalpha_a 0.018 0.00343813200956056  2e-03 4.8e+12
CEBPB ERRA 0.018 0.00343813200956056  1e-03 4.8e+12
CTCFL_.SC.98982. ERRA 0.018 0.00343813200956056  1e-03 4.8e+12
E2F6_.H.50. FOSL1_.SC.183. 0.018 0.00343813200956056  2e-03 4.8e+12
ETS1 FOSL2 0.018 0.00343813200956056  1e-03 4.8e+12
E2F6_.H.50. FOXA1_.C.20. 0.018 0.00343813200956056  2e-03 4.8e+12
BAF155 FOXA2_.SC.6554. 0.018 0.00343813200956056  1e-03 4.8e+12
E2F1 GABP 0.018 0.00343813200956056  1e-03 4.8e+12
eGFP.NR4A1 GATA.1 0.018 0.00343813200956056  2e-03 4.8e+12
ATF3 GATA.2 0.018 0.00343813200956056  2e-03 4.8e+12
eGFP.FOS GATA2_.CG2.96. 0.018 0.00343813200956056  1e-03 4.8e+12
CCNT2 GCN5 0.018 0.00343813200956056  2e-03 4.8e+12
E2F1 GCN5 0.018 0.00343813200956056  1e-03 4.8e+12
BATF GR 0.018 0.00343813200956056  2e-03 4.8e+12
EBF HA.E2F1 0.018 0.00343813200956056  2e-03 4.8e+12
BRF1 HMGN3 0.018 0.00343813200956056  2e-03 4.8e+12
Egr.1 HNF4G_.SC.6558. 0.018 0.00343813200956056  1e-03 4.8e+12
FOSL1_.SC.183. HNF4G_.SC.6558. 0.018 0.00343813200956056  2e-03 4.8e+12
GATA3_.SC.268. HNF4G_.SC.6558. 0.018 0.00343813200956056  2e-03 4.8e+12
FOXA1_.SC.101058. HSF1 0.018 0.00343813200956056  2e-03 4.8e+12
FOXA2_.SC.6554. HSF1 0.018 0.00343813200956056  2e-03 4.8e+12
eGFP.NR4A1 Ini1 0.018 0.00343813200956056  1e-03 4.8e+12
GRp20 Ini1 0.018 0.00343813200956056  2e-03 4.8e+12
GATA3_.SC.268. IRF1 0.018 0.00343813200956056  2e-03 4.8e+12
BHLHE40 IRF4_.M.17. 0.018 0.00343813200956056  1e-03 4.8e+12
HSF1 IRF4_.M.17. 0.018 0.00343813200956056  2e-03 4.8e+12
Brg1 KAP1 0.018 0.00343813200956056  2e-03 4.8e+12
c.Jun MafF_.M8194. 0.018 0.00343813200956056  2e-03 4.8e+12
CTCF_.C.20. MafK_.ab50322. 0.018 0.00343813200956056  2e-03 4.8e+12
ELK4 MafK_.ab50322. 0.018 0.00343813200956056  2e-03 4.8e+12
E2F1 MafK_.SC.477. 0.018 0.00343813200956056  2e-03 4.8e+12
eGFP.HDAC8 Max 0.018 0.00343813200956056  2e-03 4.8e+12
BAF155 MEF2A 0.018 0.00343813200956056  2e-03 4.8e+12
GCN5 MEF2A 0.018 0.00343813200956056  1e-03 4.8e+12
Brg1 MEF2C_.SC.13268. 0.018 0.00343813200956056  2e-03 4.8e+12
CTCFL_.SC.98982. MEF2C_.SC.13268. 0.018 0.00343813200956056  1e-03 4.8e+12
eGFP.FOS MEF2C_.SC.13268. 0.018 0.00343813200956056  1e-03 4.8e+12
E2F4 NANOG_.SC.33759. 0.018 0.00343813200956056  2e-03 4.8e+12
eGFP.JunB NANOG_.SC.33759. 0.018 0.00343813200956056  2e-03 4.8e+12
CEBPB NELFe 0.018 0.00343813200956056  1e-03 4.8e+12
KAP1 NELFe 0.018 0.00343813200956056  2e-03 4.8e+12
GATA3_.SC.268. NF.E2 0.018 0.00343813200956056  1e-03 4.8e+12
CTCFL_.SC.98982. NF.YA 0.018 0.00343813200956056  2e-03 4.8e+12
BRCA1_.C.1863. NF.YB 0.018 0.00343813200956056  2e-03 4.8e+12
NANOG_.SC.33759. NF.YB 0.018 0.00343813200956056  1e-03 4.8e+12
Ini1 NRSF 0.018 0.00343813200956056  2e-03 4.8e+12
E2F6 p300 0.018 0.00343813200956056  2e-03 4.8e+12
MafF_.M8194. p300 0.018 0.00343813200956056  1e-03 4.8e+12
BAF170 p300_.F.4. 0.018 0.00343813200956056  2e-03 4.8e+12
E2F1 p300_.F.4. 0.018 0.00343813200956056  2e-03 4.8e+12
E2F6 p300_.F.4. 0.018 0.00343813200956056  1e-03 4.8e+12
BATF p300_.N.15. 0.018 0.00343813200956056  2e-03 4.8e+12
BATF PAX5.C20 0.018 0.00343813200956056  2e-03 4.8e+12
Brg1 PAX5.C20 0.018 0.00343813200956056  2e-03 4.8e+12
MafF_.M8194. PAX5.C20 0.018 0.00343813200956056  2e-03 4.8e+12
BRF2 PAX5.N19 0.018 0.00343813200956056  2e-03 4.8e+12
eGFP.JunB PAX5.N19 0.018 0.00343813200956056  2e-03 4.8e+12
FOSL2 PAX5.N19 0.018 0.00343813200956056  1e-03 4.8e+12
p300_.N.15. PAX5.N19 0.018 0.00343813200956056  2e-03 4.8e+12
c.Jun PGC1A 0.018 0.00343813200956056  2e-03 4.8e+12
E2F4 PGC1A 0.018 0.00343813200956056  2e-03 4.8e+12
eGFP.JunD PGC1A 0.018 0.00343813200956056  2e-03 4.8e+12
IRF3 PGC1A 0.018 0.00343813200956056  2e-03 4.8e+12
MEF2C_.SC.13268. PGC1A 0.018 0.00343813200956056  1e-03 4.8e+12
eGFP.NR4A1 Pol2 0.018 0.00343813200956056  1e-03 4.8e+12
EBF1_.C.8. Pol2.b. 0.018 0.00343813200956056  2e-03 4.8e+12
BRF2 Pol2.phosphoS2. 0.018 0.00343813200956056  2e-03 4.8e+12
HNF4G_.SC.6558. Pol2.phosphoS2. 0.018 0.00343813200956056  2e-03 4.8e+12
p300 Pol3 0.018 0.00343813200956056  1e-03 4.8e+12
KAP1 POU5F1_.SC.9081. 0.018 0.00343813200956056  2e-03 4.8e+12
Max POU5F1_.SC.9081. 0.018 0.00343813200956056  2e-03 4.8e+12
AP.2gamma PU.1 0.018 0.00343813200956056  1e-03 4.8e+12
BAF155 RPC155 0.018 0.00343813200956056  1e-03 4.8e+12
FOSL2 RPC155 0.018 0.00343813200956056  1e-03 4.8e+12
NF.YB RXRA 0.018 0.00343813200956056  1e-03 4.8e+12
BHLHE40 SETDB1 0.018 0.00343813200956056  1e-03 4.8e+12
PAX5.N19 SETDB1 0.018 0.00343813200956056  1e-03 4.8e+12
Ini1 SIRT6 0.018 0.00343813200956056  2e-03 4.8e+12
ATF3 SMC3_.ab9263. 0.018 0.00343813200956056  2e-03 4.8e+12
E2F1 SMC3_.ab9263. 0.018 0.00343813200956056  2e-03 4.8e+12
GR SP1 0.018 0.00343813200956056  2e-03 4.8e+12
eGFP.GATA2 SP2_.SC.643. 0.018 0.00343813200956056  1e-03 4.8e+12
GATA2_.CG2.96. SP2_.SC.643. 0.018 0.00343813200956056  2e-03 4.8e+12
PU.1 SP2_.SC.643. 0.018 0.00343813200956056  1e-03 4.8e+12
RFX5_.N.494. SP2_.SC.643. 0.018 0.00343813200956056  1e-03 4.8e+12
SIRT6 SP2_.SC.643. 0.018 0.00343813200956056  2e-03 4.8e+12
Brg1 SPT20 0.018 0.00343813200956056  1e-03 4.8e+12
CHD2_.N.1250. SREBP1 0.018 0.00343813200956056  1e-03 4.8e+12
Pol3 SREBP1 0.018 0.00343813200956056  1e-03 4.8e+12
PU.1 SREBP1 0.018 0.00343813200956056  2e-03 4.8e+12
SIRT6 SREBP1 0.018 0.00343813200956056  1e-03 4.8e+12
GATA.1 SREBP2 0.018 0.00343813200956056  1e-03 4.8e+12
E2F1 SRF 0.018 0.00343813200956056  2e-03 4.8e+12
eGFP.JunB SRF 0.018 0.00343813200956056  1e-03 4.8e+12
E2F6 STAT1 0.018 0.00343813200956056  2e-03 4.8e+12
NF.YA STAT3 0.018 0.00343813200956056  2e-03 4.8e+12
RPC155 TAF1 0.018 0.00343813200956056  2e-03 4.8e+12
GATA.1 TAF7_.SQ.8. 0.018 0.00343813200956056  1e-03 4.8e+12
GATA.2 TAF7_.SQ.8. 0.018 0.00343813200956056  1e-03 4.8e+12
MafK_.ab50322. TAF7_.SQ.8. 0.018 0.00343813200956056  2e-03 4.8e+12
CEBPB TAL1_.SC.12984. 0.018 0.00343813200956056  2e-03 4.8e+12
EBF TAL1_.SC.12984. 0.018 0.00343813200956056  1e-03 4.8e+12
p300 TAL1_.SC.12984. 0.018 0.00343813200956056  1e-03 4.8e+12
E2F6_.H.50. TBP 0.018 0.00343813200956056  1e-03 4.8e+12
SETDB1 TBP 0.018 0.00343813200956056  2e-03 4.8e+12
GATA3_.SC.268. TCF12 0.018 0.00343813200956056  2e-03 4.8e+12
SIRT6 TCF12 0.018 0.00343813200956056  1e-03 4.8e+12
GATA.1 TCF4 0.018 0.00343813200956056  2e-03 4.8e+12
GATA.2 TCF4 0.018 0.00343813200956056  1e-03 4.8e+12
IRF4_.M.17. TFIIIC.110 0.018 0.00343813200956056  2e-03 4.8e+12
Max TFIIIC.110 0.018 0.00343813200956056  1e-03 4.8e+12
CCNT2 THAP1_.SC.98174. 0.018 0.00343813200956056  1e-03 4.8e+12
eGFP.HDAC8 THAP1_.SC.98174. 0.018 0.00343813200956056  1e-03 4.8e+12
HDAC2_.SC.6296. THAP1_.SC.98174. 0.018 0.00343813200956056  2e-03 4.8e+12
Oct.2 TR4 0.018 0.00343813200956056  2e-03 4.8e+12
MafK_.SC.477. USF.1 0.018 0.00343813200956056  1e-03 4.8e+12
GCN5 USF1_.SC.8983. 0.018 0.00343813200956056  2e-03 4.8e+12
MafK_.SC.477. USF2 0.018 0.00343813200956056  1e-03 4.8e+12
TR4 USF2 0.018 0.00343813200956056  2e-03 4.8e+12
CTCF_.C.20. XRCC4 0.018 0.00343813200956056  2e-03 4.8e+12
FOXA1_.C.20. XRCC4 0.018 0.00343813200956056  2e-03 4.8e+12
HA.E2F1 XRCC4 0.018 0.00343813200956056  1e-03 4.8e+12
KAP1 XRCC4 0.018 0.00343813200956056  2e-03 4.8e+12
FOSL2 YY1 0.018 0.00343813200956056  2e-03 4.8e+12
HNF4A ZBTB33 0.018 0.00343813200956056  1e-03 4.8e+12
SRF ZBTB33 0.018 0.00343813200956056  1e-03 4.8e+12
USF1_.SC.8983. ZBTB33 0.018 0.00343813200956056  1e-03 4.8e+12
BDP1 ZBTB7A_.SC.34508. 0.018 0.00343813200956056  2e-03 4.8e+12
EBF ZBTB7A_.SC.34508. 0.018 0.00343813200956056  1e-03 4.8e+12
NF.E2_.H.230. ZBTB7A_.SC.34508. 0.018 0.00343813200956056  2e-03 4.8e+12
IRF4_.M.17. Znf143_.16618.1.AP. 0.018 0.00343813200956056  1e-03 4.8e+12
JunD Znf143_.16618.1.AP. 0.018 0.00343813200956056  1e-03 4.8e+12
p300_.F.4. Znf143_.16618.1.AP. 0.018 0.00343813200956056  2e-03 4.8e+12
NRSF ZNF263 0.018 0.00343813200956056  2e-03 4.8e+12
BATF BCL3 0.019 0.00247288104430965  7e-04 4.8e+12
BAF155 BDP1 0.019 0.00247288104430965  7e-04 4.8e+12
BCLAF1_.M33.P5B11. Brg1 0.019 0.00247288104430965  7e-04 4.8e+12
BHLHE40 CHD2_.N.1250. 0.019 0.00247288104430965  9e-04 4.8e+12
BRF1 c.Myc 0.019 0.00247288104430965  7e-04 4.8e+12
c.Myc CtBP2 0.019 0.00247288104430965  1e-03 4.8e+12
BRF2 E2F6_.H.50. 0.019 0.00247288104430965  1e-03 4.8e+12
E2F1 EBF 0.019 0.00247288104430965  9e-04 4.8e+12
BRCA1_.C.1863. EBF1_.C.8. 0.019 0.00247288104430965  1e-03 4.8e+12
AP.2alpha eGFP.GATA2 0.019 0.00247288104430965  6e-04 4.8e+12
BRCA1_.C.1863. eGFP.GATA2 0.019 0.00247288104430965  1e-03 4.8e+12
E2F4 eGFP.GATA2 0.019 0.00247288104430965  6e-04 4.8e+12
CTCF_.C.20. eGFP.JunB 0.019 0.00247288104430965  9e-04 4.8e+12
BDP1 eGFP.JunD 0.019 0.00247288104430965  7e-04 4.8e+12
BATF eGFP.NR4A1 0.019 0.00247288104430965  7e-04 4.8e+12
ELF1_.SC.631. FOSL1_.SC.183. 0.019 0.00247288104430965  1e-03 4.8e+12
BDP1 FOSL2 0.019 0.00247288104430965  7e-04 4.8e+12
BCL11A FOXA1_.C.20. 0.019 0.00247288104430965  8e-04 4.8e+12
AP.2gamma FOXA1_.SC.101058. 0.019 0.00247288104430965  8e-04 4.8e+12
BAF155 FOXA1_.SC.101058. 0.019 0.00247288104430965  8e-04 4.8e+12
FOXA1_.C.20. GABP 0.019 0.00247288104430965  8e-04 4.8e+12
FOSL1_.SC.183. GATA.1 0.019 0.00247288104430965  7e-04 4.8e+12
FOXA2_.SC.6554. GATA.1 0.019 0.00247288104430965  9e-04 4.8e+12
BCL3 GATA.2 0.019 0.00247288104430965  7e-04 4.8e+12
E2F4 GATA.2 0.019 0.00247288104430965  8e-04 4.8e+12
FOSL1_.SC.183. GATA.2 0.019 0.00247288104430965  1e-03 4.8e+12
BCL11A GCN5 0.019 0.00247288104430965  1e-03 4.8e+12
ETS1 GR 0.019 0.00247288104430965  9e-04 4.8e+12
GATA.2 GR 0.019 0.00247288104430965  9e-04 4.8e+12
GATA.1 GRp20 0.019 0.00247288104430965  1e-03 4.8e+12
FOXA2_.SC.6554. GTF2F1_.RAP.74. 0.019 0.00247288104430965  7e-04 4.8e+12
GATA.2 GTF2F1_.RAP.74. 0.019 0.00247288104430965  7e-04 4.8e+12
eGFP.JunB HA.E2F1 0.019 0.00247288104430965  1e-03 4.8e+12
GCN5 HA.E2F1 0.019 0.00247288104430965  1e-03 4.8e+12
EBF HEY1 0.019 0.00247288104430965  9e-04 4.8e+12
eGFP.JunB HNF4A 0.019 0.00247288104430965  1e-03 4.8e+12
eGFP.HDAC8 HNF4A_.H.171. 0.019 0.00247288104430965  1e-03 4.8e+12
ELK4 HNF4A_.H.171. 0.019 0.00247288104430965  6e-04 4.8e+12
eGFP.FOS HNF4G_.SC.6558. 0.019 0.00247288104430965  1e-03 4.8e+12
HA.E2F1 HNF4G_.SC.6558. 0.019 0.00247288104430965  7e-04 4.8e+12
Egr.1 HSF1 0.019 0.00247288104430965  8e-04 4.8e+12
CTCF IRF1 0.019 0.00247288104430965  1e-03 4.8e+12
BHLHE40 IRF3 0.019 0.00247288104430965  1e-03 4.8e+12
BRF1 IRF4_.M.17. 0.019 0.00247288104430965  1e-03 4.8e+12
CTCFL_.SC.98982. IRF4_.M.17. 0.019 0.00247288104430965  1e-03 4.8e+12
CCNT2 MafF_.M8194. 0.019 0.00247288104430965  1e-03 4.8e+12
ETS1 MafF_.M8194. 0.019 0.00247288104430965  7e-04 4.8e+12
EBF1_.C.8. MafK_.SC.477. 0.019 0.00247288104430965  9e-04 4.8e+12
FOSL1_.SC.183. Max 0.019 0.00247288104430965  8e-04 4.8e+12
MafF_.M8194. MEF2A 0.019 0.00247288104430965  8e-04 4.8e+12
CHD2_.N.1250. MEF2C_.SC.13268. 0.019 0.00247288104430965  8e-04 4.8e+12
CtBP2 MEF2C_.SC.13268. 0.019 0.00247288104430965  1e-03 4.8e+12
E2F6_.H.50. MEF2C_.SC.13268. 0.019 0.00247288104430965  9e-04 4.8e+12
GATA2_.CG2.96. MEF2C_.SC.13268. 0.019 0.00247288104430965  8e-04 4.8e+12
FOXA1_.SC.101058. NFKB 0.019 0.00247288104430965  1e-03 4.8e+12
GATA.2 NFKB 0.019 0.00247288104430965  9e-04 4.8e+12
BDP1 Nrf1 0.019 0.00247288104430965  7e-04 4.8e+12
ERalpha_a Oct.2 0.019 0.00247288104430965  1e-03 4.8e+12
GATA.2 Oct.2 0.019 0.00247288104430965  7e-04 4.8e+12
FOSL1_.SC.183. p300 0.019 0.00247288104430965  1e-03 4.8e+12
ELK4 p300_.N.15. 0.019 0.00247288104430965  9e-04 4.8e+12
CEBPB PAX5.N19 0.019 0.00247288104430965  1e-03 4.8e+12
GTF2B PAX5.N19 0.019 0.00247288104430965  9e-04 4.8e+12
MafF_.M8194. PGC1A 0.019 0.00247288104430965  9e-04 4.8e+12
Oct.2 PGC1A 0.019 0.00247288104430965  8e-04 4.8e+12
BRF2 Pol2 0.019 0.00247288104430965  6e-04 4.8e+12
FOXA1_.SC.101058. Pol2.b. 0.019 0.00247288104430965  9e-04 4.8e+12
Egr.1 Pol3 0.019 0.00247288104430965  7e-04 4.8e+12
Pol2.4H8 Pol3 0.019 0.00247288104430965  9e-04 4.8e+12
ERalpha_a POU2F2 0.019 0.00247288104430965  1e-03 4.8e+12
PGC1A POU2F2 0.019 0.00247288104430965  7e-04 4.8e+12
BCLAF1_.M33.P5B11. POU5F1_.SC.9081. 0.019 0.00247288104430965  7e-04 4.8e+12
Brg1 POU5F1_.SC.9081. 0.019 0.00247288104430965  8e-04 4.8e+12
CEBPB PRDM1_.Val90. 0.019 0.00247288104430965  8e-04 4.8e+12
FOXA1_.C.20. PRDM1_.Val90. 0.019 0.00247288104430965  9e-04 4.8e+12
BHLHE40 PU.1 0.019 0.00247288104430965  9e-04 4.8e+12
HNF4G_.SC.6558. PU.1 0.019 0.00247288104430965  9e-04 4.8e+12
E2F6_.H.50. Rad21 0.019 0.00247288104430965  8e-04 4.8e+12
MafK_.ab50322. Rad21 0.019 0.00247288104430965  6e-04 4.8e+12
BAF155 RFX5_.N.494. 0.019 0.00247288104430965  1e-03 4.8e+12
ELK4 RPC155 0.019 0.00247288104430965  8e-04 4.8e+12
HMGN3 RPC155 0.019 0.00247288104430965  8e-04 4.8e+12
JunD RPC155 0.019 0.00247288104430965  8e-04 4.8e+12
MafF_.M8194. RPC155 0.019 0.00247288104430965  7e-04 4.8e+12
BATF RXRA 0.019 0.00247288104430965  7e-04 4.8e+12
NANOG_.SC.33759. RXRA 0.019 0.00247288104430965  8e-04 4.8e+12
NF.YA RXRA 0.019 0.00247288104430965  7e-04 4.8e+12
BAF170 SETDB1 0.019 0.00247288104430965  7e-04 4.8e+12
GRp20 SETDB1 0.019 0.00247288104430965  6e-04 4.8e+12
GTF2B SETDB1 0.019 0.00247288104430965  8e-04 4.8e+12
NANOG_.SC.33759. SETDB1 0.019 0.00247288104430965  9e-04 4.8e+12
Pbx3 SETDB1 0.019 0.00247288104430965  1e-03 4.8e+12
FOXA1_.SC.101058. SIX5 0.019 0.00247288104430965  6e-04 4.8e+12
RPC155 SIX5 0.019 0.00247288104430965  8e-04 4.8e+12
p300_.F.4. SMC3_.ab9263. 0.019 0.00247288104430965  6e-04 4.8e+12
PU.1 SMC3_.ab9263. 0.019 0.00247288104430965  1e-03 4.8e+12
eGFP.JunB SP1 0.019 0.00247288104430965  1e-03 4.8e+12
GCN5 SP1 0.019 0.00247288104430965  1e-03 4.8e+12
Brg1 SP2_.SC.643. 0.019 0.00247288104430965  1e-03 4.8e+12
HNF4A SP2_.SC.643. 0.019 0.00247288104430965  1e-03 4.8e+12
IRF4_.M.17. SP2_.SC.643. 0.019 0.00247288104430965  1e-03 4.8e+12
MafK_.SC.477. SP2_.SC.643. 0.019 0.00247288104430965  1e-03 4.8e+12
PAX5.N19 SP2_.SC.643. 0.019 0.00247288104430965  1e-03 4.8e+12
EBF SPT20 0.019 0.00247288104430965  1e-03 4.8e+12
Brg1 SREBP1 0.019 0.00247288104430965  9e-04 4.8e+12
SIX5 SREBP1 0.019 0.00247288104430965  9e-04 4.8e+12
GTF2F1_.RAP.74. SREBP2 0.019 0.00247288104430965  6e-04 4.8e+12
NF.E2_.H.230. SREBP2 0.019 0.00247288104430965  7e-04 4.8e+12
CtBP2 SRF 0.019 0.00247288104430965  1e-03 4.8e+12
EBF SRF 0.019 0.00247288104430965  1e-03 4.8e+12
CTCF STAT1 0.019 0.00247288104430965  6e-04 4.8e+12
eGFP.HDAC8 STAT1 0.019 0.00247288104430965  8e-04 4.8e+12
SREBP1 STAT1 0.019 0.00247288104430965  9e-04 4.8e+12
BRF2 STAT2 0.019 0.00247288104430965  9e-04 4.8e+12
SPT20 SUZ12 0.019 0.00247288104430965  7e-04 4.8e+12
eGFP.NR4A1 TAF1 0.019 0.00247288104430965  8e-04 4.8e+12
BCL11A TAF7_.SQ.8. 0.019 0.00247288104430965  8e-04 4.8e+12
EBF TAF7_.SQ.8. 0.019 0.00247288104430965  9e-04 4.8e+12
Pol2 TAL1_.SC.12984. 0.019 0.00247288104430965  7e-04 4.8e+12
BHLHE40 TBP 0.019 0.00247288104430965  1e-03 4.8e+12
PAX5.N19 TBP 0.019 0.00247288104430965  1e-03 4.8e+12
AP.2alpha TCF4 0.019 0.00247288104430965  7e-04 4.8e+12
GR TCF4 0.019 0.00247288104430965  7e-04 4.8e+12
Rad21 TFIIIC.110 0.019 0.00247288104430965  7e-04 4.8e+12
TAL1_.SC.12984. TFIIIC.110 0.019 0.00247288104430965  7e-04 4.8e+12
HNF4A_.H.171. THAP1_.SC.98174. 0.019 0.00247288104430965  9e-04 4.8e+12
c.Jun TR4 0.019 0.00247288104430965  6e-04 4.8e+12
TAL1_.SC.12984. TR4 0.019 0.00247288104430965  1e-03 4.8e+12
MEF2C_.SC.13268. USF1_.SC.8983. 0.019 0.00247288104430965  1e-03 4.8e+12
PAX5.N19 USF1_.SC.8983. 0.019 0.00247288104430965  7e-04 4.8e+12
PRDM1_.Val90. USF1_.SC.8983. 0.019 0.00247288104430965  7e-04 4.8e+12
SREBP2 USF1_.SC.8983. 0.019 0.00247288104430965  7e-04 4.8e+12
TR4 USF1_.SC.8983. 0.019 0.00247288104430965  1e-03 4.8e+12
USF2 WHIP 0.019 0.00247288104430965  6e-04 4.8e+12
CTCF XRCC4 0.019 0.00247288104430965  6e-04 4.8e+12
NF.YB XRCC4 0.019 0.00247288104430965  1e-03 4.8e+12
TCF4 XRCC4 0.019 0.00247288104430965  9e-04 4.8e+12
AP.2alpha YY1 0.019 0.00247288104430965  7e-04 4.8e+12
HNF4A_.H.171. YY1_.C.20. 0.019 0.00247288104430965  1e-03 4.8e+12
BHLHE40 ZBTB33 0.019 0.00247288104430965  7e-04 4.8e+12
NF.YA ZBTB33 0.019 0.00247288104430965  1e-03 4.8e+12
SP1 ZBTB33 0.019 0.00247288104430965  1e-03 4.8e+12
USF.1 ZBTB33 0.019 0.00247288104430965  9e-04 4.8e+12
CEBPB ZBTB7A_.SC.34508. 0.019 0.00247288104430965  6e-04 4.8e+12
eGFP.FOS ZEB1_.SC.25388. 0.019 0.00247288104430965  9e-04 4.8e+12
HSF1 ZEB1_.SC.25388. 0.019 0.00247288104430965  1e-03 4.8e+12
Pbx3 Znf143_.16618.1.AP. 0.019 0.00247288104430965  8e-04 4.8e+12
SRF Znf143_.16618.1.AP. 0.019 0.00247288104430965  7e-04 4.8e+12
CHD2_.N.1250. ZNF263 0.019 0.00247288104430965  7e-04 4.8e+12
E2F4 ZNF263 0.019 0.00247288104430965  7e-04 4.8e+12
FOXA1_.C.20. ZNF263 0.019 0.00247288104430965  7e-04 4.8e+12
TFIIIC.110 ZNF263 0.019 0.00247288104430965  1e-03 4.8e+12
RPC155 ZZZ3 0.019 0.00247288104430965  9e-04 4.8e+12
SP1 ZZZ3 0.019 0.00247288104430965  1e-03 4.8e+12
ATF3 BRF2 0.02 0.00183857326714465  6e-04 4.8e+12
BCL3 CEBPB 0.02 0.00183857326714465  4e-04 4.8e+12
CCNT2 CtBP2 0.02 0.00183857326714465  3e-04 4.8e+12
BHLHE40 CTCF_.C.20. 0.02 0.00183857326714465  4e-04 4.8e+12
CTCF_.SC.5916. E2F6 0.02 0.00183857326714465  4e-04 4.8e+12
BCL3 eGFP.FOS 0.02 0.00183857326714465  5e-04 4.8e+12
BRCA1_.C.1863. eGFP.JunB 0.02 0.00183857326714465  5e-04 4.8e+12
eGFP.FOS eGFP.NR4A1 0.02 0.00183857326714465  6e-04 4.8e+12
eGFP.NR4A1 ELF1_.SC.631. 0.02 0.00183857326714465  3e-04 4.8e+12
BDP1 ELK4 0.02 0.00183857326714465  4e-04 4.8e+12
CtBP2 ELK4 0.02 0.00183857326714465  4e-04 4.8e+12
BHLHE40 FOSL2 0.02 0.00183857326714465  4e-04 4.8e+12
EBF1_.C.8. FOSL2 0.02 0.00183857326714465  3e-04 4.8e+12
c.Fos FOXA1_.C.20. 0.02 0.00183857326714465  5e-04 4.8e+12
CTCFL_.SC.98982. FOXA1_.C.20. 0.02 0.00183857326714465  5e-04 4.8e+12
ELF1_.SC.631. FOXA1_.C.20. 0.02 0.00183857326714465  5e-04 4.8e+12
AP.2alpha GABP 0.02 0.00183857326714465  4e-04 4.8e+12
CHD2_.N.1250. GATA.1 0.02 0.00183857326714465  4e-04 4.8e+12
CTCF_.C.20. GATA.1 0.02 0.00183857326714465  5e-04 4.8e+12
BCLAF1_.M33.P5B11. GATA.2 0.02 0.00183857326714465  3e-04 4.8e+12
ELF1_.SC.631. GATA.2 0.02 0.00183857326714465  5e-04 4.8e+12
Brg1 GATA3_.SC.268. 0.02 0.00183857326714465  5e-04 4.8e+12
CtBP2 GCN5 0.02 0.00183857326714465  4e-04 4.8e+12
Egr.1 GTF2B 0.02 0.00183857326714465  5e-04 4.8e+12
E2F6_.H.50. HNF4A 0.02 0.00183857326714465  3e-04 4.8e+12
BAF170 HNF4A_.H.171. 0.02 0.00183857326714465  5e-04 4.8e+12
c.Myc HNF4A_.H.171. 0.02 0.00183857326714465  4e-04 4.8e+12
GATA.1 HNF4A_.H.171. 0.02 0.00183857326714465  5e-04 4.8e+12
BRCA1_.C.1863. HSF1 0.02 0.00183857326714465  5e-04 4.8e+12
HSF1 Ini1 0.02 0.00183857326714465  4e-04 4.8e+12
eGFP.JunB IRF1 0.02 0.00183857326714465  4e-04 4.8e+12
HSF1 IRF1 0.02 0.00183857326714465  5e-04 4.8e+12
BCLAF1_.M33.P5B11. IRF3 0.02 0.00183857326714465  6e-04 4.8e+12
ATF3 IRF4_.M.17. 0.02 0.00183857326714465  5e-04 4.8e+12
HA.E2F1 IRF4_.M.17. 0.02 0.00183857326714465  4e-04 4.8e+12
AP.2alpha MafF_.M8194. 0.02 0.00183857326714465  5e-04 4.8e+12
BDP1 MafF_.M8194. 0.02 0.00183857326714465  4e-04 4.8e+12
BAF155 MafK_.SC.477. 0.02 0.00183857326714465  6e-04 4.8e+12
Brg1 MafK_.SC.477. 0.02 0.00183857326714465  5e-04 4.8e+12
GABP MafK_.SC.477. 0.02 0.00183857326714465  5e-04 4.8e+12
GATA.2 MafK_.SC.477. 0.02 0.00183857326714465  4e-04 4.8e+12
GRp20 MafK_.SC.477. 0.02 0.00183857326714465  4e-04 4.8e+12
ERRA Max 0.02 0.00183857326714465  4e-04 4.8e+12
FOSL2 Max 0.02 0.00183857326714465  4e-04 4.8e+12
eGFP.NR4A1 MEF2C_.SC.13268. 0.02 0.00183857326714465  4e-04 4.8e+12
HNF4G_.SC.6558. MEF2C_.SC.13268. 0.02 0.00183857326714465  4e-04 4.8e+12
MafF_.M8194. MEF2C_.SC.13268. 0.02 0.00183857326714465  5e-04 4.8e+12
JunD NANOG_.SC.33759. 0.02 0.00183857326714465  3e-04 4.8e+12
AP.2gamma NELFe 0.02 0.00183857326714465  4e-04 4.8e+12
eGFP.GATA2 NF.E2 0.02 0.00183857326714465  4e-04 4.8e+12
MafF_.M8194. NFKB 0.02 0.00183857326714465  4e-04 4.8e+12
BRF1 NF.YB 0.02 0.00183857326714465  6e-04 4.8e+12
eGFP.GATA2 Nrf1 0.02 0.00183857326714465  5e-04 4.8e+12
IRF3 Nrf1 0.02 0.00183857326714465  3e-04 4.8e+12
MafK_.ab50322. p300 0.02 0.00183857326714465  4e-04 4.8e+12
CTCFL_.SC.98982. p300_.F.4. 0.02 0.00183857326714465  5e-04 4.8e+12
Mxi1_.bHLH. p300_.F.4. 0.02 0.00183857326714465  4e-04 4.8e+12
Oct.2 p300_.F.4. 0.02 0.00183857326714465  4e-04 4.8e+12
MafF_.M8194. p300_.N.15. 0.02 0.00183857326714465  5e-04 4.8e+12
MafK_.ab50322. p300_.N.15. 0.02 0.00183857326714465  5e-04 4.8e+12
eGFP.JunB PAX5.C20 0.02 0.00183857326714465  5e-04 4.8e+12
HNF4G_.SC.6558. PAX5.C20 0.02 0.00183857326714465  4e-04 4.8e+12
BRCA1_.C.1863. PAX5.N19 0.02 0.00183857326714465  6e-04 4.8e+12
IRF3 PAX5.N19 0.02 0.00183857326714465  4e-04 4.8e+12
p300_.F.4. PAX5.N19 0.02 0.00183857326714465  3e-04 4.8e+12
BHLHE40 Pbx3 0.02 0.00183857326714465  3e-04 4.8e+12
Brg1 Pbx3 0.02 0.00183857326714465  5e-04 4.8e+12
CCNT2 PGC1A 0.02 0.00183857326714465  4e-04 4.8e+12
Ini1 PGC1A 0.02 0.00183857326714465  3e-04 4.8e+12
BRF1 Pol2.4H8 0.02 0.00183857326714465  6e-04 4.8e+12
NF.E2_.H.230. Pol2.b. 0.02 0.00183857326714465  5e-04 4.8e+12
c.Myc Pol3 0.02 0.00183857326714465  5e-04 4.8e+12
IRF4_.M.17. Pol3 0.02 0.00183857326714465  4e-04 4.8e+12
GATA.2 POU2F2 0.02 0.00183857326714465  6e-04 4.8e+12
GTF2F1_.RAP.74. POU5F1_.SC.9081. 0.02 0.00183857326714465  6e-04 4.8e+12
AP.2gamma PRDM1_.Val90. 0.02 0.00183857326714465  5e-04 4.8e+12
ATF3 Rad21 0.02 0.00183857326714465  4e-04 4.8e+12
BCLAF1_.M33.P5B11. Rad21 0.02 0.00183857326714465  5e-04 4.8e+12
Pol2.4H8 Rad21 0.02 0.00183857326714465  4e-04 4.8e+12
GTF2B RFX5_.N.494. 0.02 0.00183857326714465  5e-04 4.8e+12
HEY1 RPC155 0.02 0.00183857326714465  6e-04 4.8e+12
p300_.F.4. RXRA 0.02 0.00183857326714465  4e-04 4.8e+12
Pbx3 RXRA 0.02 0.00183857326714465  5e-04 4.8e+12
CtBP2 SETDB1 0.02 0.00183857326714465  5e-04 4.8e+12
GR Sin3Ak.20 0.02 0.00183857326714465  5e-04 4.8e+12
BRF1 SIRT6 0.02 0.00183857326714465  5e-04 4.8e+12
CCNT2 SIX5 0.02 0.00183857326714465  4e-04 4.8e+12
BCL3 SMC3_.ab9263. 0.02 0.00183857326714465  4e-04 4.8e+12
GATA2_.CG2.96. SMC3_.ab9263. 0.02 0.00183857326714465  6e-04 4.8e+12
FOSL2 SP2_.SC.643. 0.02 0.00183857326714465  3e-04 4.8e+12
eGFP.GATA2 SPT20 0.02 0.00183857326714465  4e-04 4.8e+12
GR SPT20 0.02 0.00183857326714465  6e-04 4.8e+12
Mxi1_.bHLH. SPT20 0.02 0.00183857326714465  5e-04 4.8e+12
SIX5 SPT20 0.02 0.00183857326714465  4e-04 4.8e+12
AP.2alpha SREBP1 0.02 0.00183857326714465  3e-04 4.8e+12
ELK4 SREBP1 0.02 0.00183857326714465  5e-04 4.8e+12
BHLHE40 SREBP2 0.02 0.00183857326714465  4e-04 4.8e+12
Pol2.phosphoS2. SREBP2 0.02 0.00183857326714465  4e-04 4.8e+12
RXRA STAT1 0.02 0.00183857326714465  4e-04 4.8e+12
ATF3 TAF7_.SQ.8. 0.02 0.00183857326714465  4e-04 4.8e+12
HSF1 TAF7_.SQ.8. 0.02 0.00183857326714465  4e-04 4.8e+12
PU.1 TAF7_.SQ.8. 0.02 0.00183857326714465  6e-04 4.8e+12
eGFP.NR4A1 TAL1_.SC.12984. 0.02 0.00183857326714465  5e-04 4.8e+12
GATA3_.SC.268. TBP 0.02 0.00183857326714465  6e-04 4.8e+12
Brg1 TCF12 0.02 0.00183857326714465  3e-04 4.8e+12
CtBP2 TCF12 0.02 0.00183857326714465  4e-04 4.8e+12
ERalpha_a TCF12 0.02 0.00183857326714465  4e-04 4.8e+12
GCN5 TCF12 0.02 0.00183857326714465  4e-04 4.8e+12
GRp20 TCF12 0.02 0.00183857326714465  5e-04 4.8e+12
IRF4_.M.17. TCF4 0.02 0.00183857326714465  6e-04 4.8e+12
SMC3_.ab9263. TCF4 0.02 0.00183857326714465  4e-04 4.8e+12
TBP TCF4 0.02 0.00183857326714465  4e-04 4.8e+12
E2F4 TFIIIC.110 0.02 0.00183857326714465  5e-04 4.8e+12
GATA.1 TFIIIC.110 0.02 0.00183857326714465  4e-04 4.8e+12
Ini1 TFIIIC.110 0.02 0.00183857326714465  5e-04 4.8e+12
IRF1 TFIIIC.110 0.02 0.00183857326714465  6e-04 4.8e+12
Mxi1_.bHLH. TFIIIC.110 0.02 0.00183857326714465  5e-04 4.8e+12
AP.2gamma THAP1_.SC.98174. 0.02 0.00183857326714465  5e-04 4.8e+12
FOXA1_.SC.101058. THAP1_.SC.98174. 0.02 0.00183857326714465  6e-04 4.8e+12
CTCF_.C.20. TR4 0.02 0.00183857326714465  5e-04 4.8e+12
GTF2B TR4 0.02 0.00183857326714465  6e-04 4.8e+12
NF.E2 TR4 0.02 0.00183857326714465  6e-04 4.8e+12
BRCA1_.C.1863. USF.1 0.02 0.00183857326714465  4e-04 4.8e+12
FOXA1_.C.20. USF.1 0.02 0.00183857326714465  4e-04 4.8e+12
MafK_.ab50322. USF.1 0.02 0.00183857326714465  4e-04 4.8e+12
MEF2A USF.1 0.02 0.00183857326714465  3e-04 4.8e+12
PU.1 USF.1 0.02 0.00183857326714465  6e-04 4.8e+12
BRCA1_.C.1863. USF1_.SC.8983. 0.02 0.00183857326714465  4e-04 4.8e+12
EBF USF1_.SC.8983. 0.02 0.00183857326714465  6e-04 4.8e+12
eGFP.NR4A1 USF1_.SC.8983. 0.02 0.00183857326714465  4e-04 4.8e+12
FOSL1_.SC.183. USF1_.SC.8983. 0.02 0.00183857326714465  6e-04 4.8e+12
GATA.1 USF1_.SC.8983. 0.02 0.00183857326714465  5e-04 4.8e+12
MEF2A USF1_.SC.8983. 0.02 0.00183857326714465  5e-04 4.8e+12
Brg1 USF2 0.02 0.00183857326714465  4e-04 4.8e+12
GATA.1 USF2 0.02 0.00183857326714465  3e-04 4.8e+12
PAX5.N19 USF2 0.02 0.00183857326714465  4e-04 4.8e+12
eGFP.FOS WHIP 0.02 0.00183857326714465  3e-04 4.8e+12
TFIIIC.110 WHIP 0.02 0.00183857326714465  4e-04 4.8e+12
THAP1_.SC.98174. WHIP 0.02 0.00183857326714465  6e-04 4.8e+12
E2F4 XRCC4 0.02 0.00183857326714465  4e-04 4.8e+12
eGFP.GATA2 XRCC4 0.02 0.00183857326714465  6e-04 4.8e+12
HNF4G_.SC.6558. XRCC4 0.02 0.00183857326714465  3e-04 4.8e+12
JunD XRCC4 0.02 0.00183857326714465  4e-04 4.8e+12
HNF4A_.H.171. YY1 0.02 0.00183857326714465  4e-04 4.8e+12
AP.2alpha YY1_.C.20. 0.02 0.00183857326714465  4e-04 4.8e+12
USF2 ZBTB33 0.02 0.00183857326714465  5e-04 4.8e+12
HNF4G_.SC.6558. ZEB1_.SC.25388. 0.02 0.00183857326714465  6e-04 4.8e+12
BCL3 ZNF263 0.02 0.00183857326714465  6e-04 4.8e+12
BDP1 ZZZ3 0.02 0.00183857326714465  6e-04 4.8e+12
Pol2 ZZZ3 0.02 0.00183857326714465  4e-04 4.8e+12
Pol2.4H8 ZZZ3 0.02 0.00183857326714465  3e-04 4.8e+12
TBP ZZZ3 0.02 0.00183857326714465  3e-04 4.8e+12
BAF170 BATF 0.021 0.00136054421768705  3e-04 4.8e+12
BAF170 BCL3 0.021 0.00136054421768705  3e-04 4.8e+12
BCL3 Brg1 0.021 0.00136054421768705  2e-04 4.8e+12
Brg1 CTCF 0.021 0.00136054421768705  2e-04 4.8e+12
CtBP2 CTCF_.C.20. 0.021 0.00136054421768705  2e-04 4.8e+12
CTCF EBF 0.021 0.00136054421768705  3e-04 4.8e+12
BAF170 EBF1_.C.8. 0.021 0.00136054421768705  2e-04 4.8e+12
BHLHE40 eGFP.HDAC8 0.021 0.00136054421768705  3e-04 4.8e+12
CTCF eGFP.JunB 0.021 0.00136054421768705  2e-04 4.8e+12
BCL11A eGFP.NR4A1 0.021 0.00136054421768705  3e-04 4.8e+12
EBF ERalpha_a 0.021 0.00136054421768705  3e-04 4.8e+12
BRCA1_.C.1863. ERRA 0.021 0.00136054421768705  3e-04 4.8e+12
BCL3 FOSL1_.SC.183. 0.021 0.00136054421768705  2e-04 4.8e+12
CTCFL_.SC.98982. FOXA1_.SC.101058. 0.021 0.00136054421768705  2e-04 4.8e+12
ERRA FOXA2_.SC.6554. 0.021 0.00136054421768705  2e-04 4.8e+12
E2F4 GATA.1 0.021 0.00136054421768705  2e-04 4.8e+12
BAF170 GATA.2 0.021 0.00136054421768705  2e-04 4.8e+12
BHLHE40 GATA.2 0.021 0.00136054421768705  2e-04 4.8e+12
FOSL1_.SC.183. GATA2_.CG2.96. 0.021 0.00136054421768705  2e-04 4.8e+12
E2F4 GATA3_.SC.268. 0.021 0.00136054421768705  2e-04 4.8e+12
CCNT2 GRp20 0.021 0.00136054421768705  3e-04 4.8e+12
CTCF_.C.20. GRp20 0.021 0.00136054421768705  3e-04 4.8e+12
FOSL1_.SC.183. GTF2F1_.RAP.74. 0.021 0.00136054421768705  2e-04 4.8e+12
CtBP2 HA.E2F1 0.021 0.00136054421768705  3e-04 4.8e+12
GTF2B HDAC2_.SC.6296. 0.021 0.00136054421768705  3e-04 4.8e+12
BDP1 HMGN3 0.021 0.00136054421768705  3e-04 4.8e+12
CTCFL_.SC.98982. HNF4A 0.021 0.00136054421768705  2e-04 4.8e+12
E2F1 HNF4A 0.021 0.00136054421768705  2e-04 4.8e+12
BAF155 HNF4A_.H.171. 0.021 0.00136054421768705  3e-04 4.8e+12
CCNT2 HNF4A_.H.171. 0.021 0.00136054421768705  2e-04 4.8e+12
HMGN3 HNF4A_.H.171. 0.021 0.00136054421768705  2e-04 4.8e+12
EBF Ini1 0.021 0.00136054421768705  2e-04 4.8e+12
ERRA IRF1 0.021 0.00136054421768705  2e-04 4.8e+12
GATA.2 IRF1 0.021 0.00136054421768705  2e-04 4.8e+12
eGFP.JunD IRF3 0.021 0.00136054421768705  2e-04 4.8e+12
ERRA IRF3 0.021 0.00136054421768705  2e-04 4.8e+12
Brg1 IRF4_.M.17. 0.021 0.00136054421768705  3e-04 4.8e+12
E2F6 IRF4_.M.17. 0.021 0.00136054421768705  3e-04 4.8e+12
eGFP.GATA2 JunD 0.021 0.00136054421768705  2e-04 4.8e+12
FOXA2_.SC.6554. JunD 0.021 0.00136054421768705  2e-04 4.8e+12
BRF2 MafF_.M8194. 0.021 0.00136054421768705  3e-04 4.8e+12
eGFP.GATA2 MafF_.M8194. 0.021 0.00136054421768705  3e-04 4.8e+12
eGFP.NR4A1 MafF_.M8194. 0.021 0.00136054421768705  3e-04 4.8e+12
FOXA2_.SC.6554. MafF_.M8194. 0.021 0.00136054421768705  2e-04 4.8e+12
eGFP.JunB MafK_.ab50322. 0.021 0.00136054421768705  3e-04 4.8e+12
ETS1 MafK_.ab50322. 0.021 0.00136054421768705  2e-04 4.8e+12
BHLHE40 MEF2A 0.021 0.00136054421768705  3e-04 4.8e+12
BHLHE40 MEF2C_.SC.13268. 0.021 0.00136054421768705  2e-04 4.8e+12
CEBPB MEF2C_.SC.13268. 0.021 0.00136054421768705  2e-04 4.8e+12
GRp20 MEF2C_.SC.13268. 0.021 0.00136054421768705  3e-04 4.8e+12
GTF2B MEF2C_.SC.13268. 0.021 0.00136054421768705  2e-04 4.8e+12
MafK_.SC.477. MEF2C_.SC.13268. 0.021 0.00136054421768705  2e-04 4.8e+12
Max MEF2C_.SC.13268. 0.021 0.00136054421768705  2e-04 4.8e+12
CTCF Mxi1_.bHLH. 0.021 0.00136054421768705  3e-04 4.8e+12
Brg1 NELFe 0.021 0.00136054421768705  2e-04 4.8e+12
E2F6_.H.50. NELFe 0.021 0.00136054421768705  2e-04 4.8e+12
Brg1 NF.E2 0.021 0.00136054421768705  2e-04 4.8e+12
KAP1 NF.E2_.H.230. 0.021 0.00136054421768705  2e-04 4.8e+12
eGFP.GATA2 NFKB 0.021 0.00136054421768705  3e-04 4.8e+12
FOSL1_.SC.183. NFKB 0.021 0.00136054421768705  3e-04 4.8e+12
GATA3_.SC.268. NF.YA 0.021 0.00136054421768705  2e-04 4.8e+12
HNF4A_.H.171. Nrf1 0.021 0.00136054421768705  2e-04 4.8e+12
HNF4G_.SC.6558. Nrf1 0.021 0.00136054421768705  2e-04 4.8e+12
NF.E2_.H.230. Nrf1 0.021 0.00136054421768705  3e-04 4.8e+12
GRp20 Oct.2 0.021 0.00136054421768705  3e-04 4.8e+12
EBF1_.C.8. p300 0.021 0.00136054421768705  2e-04 4.8e+12
NF.E2_.H.230. p300 0.021 0.00136054421768705  2e-04 4.8e+12
AP.2gamma p300_.N.15. 0.021 0.00136054421768705  2e-04 4.8e+12
AP.2alpha PAX5.N19 0.021 0.00136054421768705  3e-04 4.8e+12
Brg1 PAX5.N19 0.021 0.00136054421768705  3e-04 4.8e+12
BRF1 Pbx3 0.021 0.00136054421768705  3e-04 4.8e+12
eGFP.HDAC8 Pol2 0.021 0.00136054421768705  2e-04 4.8e+12
BCL11A Pol2.4H8 0.021 0.00136054421768705  3e-04 4.8e+12
HNF4G_.SC.6558. Pol2.b. 0.021 0.00136054421768705  2e-04 4.8e+12
FOXA1_.SC.101058. Pol2.phosphoS2. 0.021 0.00136054421768705  3e-04 4.8e+12
E2F6 Pol3 0.021 0.00136054421768705  3e-04 4.8e+12
NF.YB Pol3 0.021 0.00136054421768705  2e-04 4.8e+12
GRp20 POU2F2 0.021 0.00136054421768705  2e-04 4.8e+12
p300_.F.4. POU2F2 0.021 0.00136054421768705  3e-04 4.8e+12
c.Myc PRDM1_.Val90. 0.021 0.00136054421768705  3e-04 4.8e+12
Brg1 Rad21 0.021 0.00136054421768705  2e-04 4.8e+12
HEY1 Rad21 0.021 0.00136054421768705  2e-04 4.8e+12
BRCA1_.C.1863. RFX5_.N.494. 0.021 0.00136054421768705  3e-04 4.8e+12
c.Jun RPC155 0.021 0.00136054421768705  2e-04 4.8e+12
NF.E2_.H.230. SETDB1 0.021 0.00136054421768705  2e-04 4.8e+12
BDP1 Sin3Ak.20 0.021 0.00136054421768705  2e-04 4.8e+12
FOSL1_.SC.183. Sin3Ak.20 0.021 0.00136054421768705  2e-04 4.8e+12
RPC155 Sin3Ak.20 0.021 0.00136054421768705  2e-04 4.8e+12
BCL3 SIRT6 0.021 0.00136054421768705  2e-04 4.8e+12
Pol3 SIRT6 0.021 0.00136054421768705  2e-04 4.8e+12
eGFP.HDAC8 SIX5 0.021 0.00136054421768705  3e-04 4.8e+12
JunD SIX5 0.021 0.00136054421768705  3e-04 4.8e+12
GTF2B SP2_.SC.643. 0.021 0.00136054421768705  3e-04 4.8e+12
HNF4G_.SC.6558. SP2_.SC.643. 0.021 0.00136054421768705  3e-04 4.8e+12
CCNT2 SPT20 0.021 0.00136054421768705  2e-04 4.8e+12
Max SPT20 0.021 0.00136054421768705  3e-04 4.8e+12
EBF1_.C.8. SREBP1 0.021 0.00136054421768705  2e-04 4.8e+12
ERRA SREBP1 0.021 0.00136054421768705  2e-04 4.8e+12
eGFP.FOS SREBP2 0.021 0.00136054421768705  2e-04 4.8e+12
PRDM1_.Val90. SRF 0.021 0.00136054421768705  2e-04 4.8e+12
eGFP.HDAC8 STAT2 0.021 0.00136054421768705  2e-04 4.8e+12
Ini1 STAT2 0.021 0.00136054421768705  2e-04 4.8e+12
AP.2alpha STAT3 0.021 0.00136054421768705  3e-04 4.8e+12
GATA.2 STAT3 0.021 0.00136054421768705  2e-04 4.8e+12
Nrf1 STAT3 0.021 0.00136054421768705  2e-04 4.8e+12
PAX5.C20 STAT3 0.021 0.00136054421768705  2e-04 4.8e+12
STAT1 SUZ12 0.021 0.00136054421768705  2e-04 4.8e+12
GATA.1 TCF12 0.021 0.00136054421768705  2e-04 4.8e+12
MafK_.ab50322. TCF12 0.021 0.00136054421768705  3e-04 4.8e+12
BCL11A TCF4 0.021 0.00136054421768705  3e-04 4.8e+12
POU2F2 TCF4 0.021 0.00136054421768705  3e-04 4.8e+12
POU5F1_.SC.9081. TFIIIC.110 0.021 0.00136054421768705  2e-04 4.8e+12
SREBP1 TFIIIC.110 0.021 0.00136054421768705  2e-04 4.8e+12
E2F6_.H.50. THAP1_.SC.98174. 0.021 0.00136054421768705  3e-04 4.8e+12
TCF12 THAP1_.SC.98174. 0.021 0.00136054421768705  3e-04 4.8e+12
FOXA1_.C.20. TR4 0.021 0.00136054421768705  2e-04 4.8e+12
JunD TR4 0.021 0.00136054421768705  3e-04 4.8e+12
CTCF_.C.20. USF.1 0.021 0.00136054421768705  3e-04 4.8e+12
SPT20 USF1_.SC.8983. 0.021 0.00136054421768705  2e-04 4.8e+12
eGFP.HDAC8 USF2 0.021 0.00136054421768705  2e-04 4.8e+12
SPT20 USF2 0.021 0.00136054421768705  3e-04 4.8e+12
ATF3 WHIP 0.021 0.00136054421768705  2e-04 4.8e+12
USF2 XRCC4 0.021 0.00136054421768705  3e-04 4.8e+12
MafK_.SC.477. YY1 0.021 0.00136054421768705  2e-04 4.8e+12
CTCF_.SC.5916. YY1_.C.20. 0.021 0.00136054421768705  2e-04 4.8e+12
eGFP.HDAC8 YY1_.C.20. 0.021 0.00136054421768705  2e-04 4.8e+12
SMC3_.ab9263. YY1_.C.20. 0.021 0.00136054421768705  2e-04 4.8e+12
Brg1 ZBTB33 0.021 0.00136054421768705  2e-04 4.8e+12
eGFP.HDAC8 Znf143_.16618.1.AP. 0.021 0.00136054421768705  2e-04 4.8e+12
NELFe Znf143_.16618.1.AP. 0.021 0.00136054421768705  2e-04 4.8e+12
PAX5.N19 Znf143_.16618.1.AP. 0.021 0.00136054421768705  2e-04 4.8e+12
USF2 ZNF263 0.021 0.00136054421768705  2e-04 4.8e+12
Sin3Ak.20 ZZZ3 0.021 0.00136054421768705  2e-04 4.8e+12
TAF7_.SQ.8. ZZZ3 0.021 0.00136054421768705  3e-04 4.8e+12
BHLHE40 Brg1 0.022 0.00113991542562975  9e-05 4.8e+12
ATF3 CTCF_.SC.5916. 0.022 0.00113991542562975  9e-05 4.8e+12
BCL3 E2F6 0.022 0.00113991542562975  9e-05 4.8e+12
CHD2_.N.1250. EBF 0.022 0.00113991542562975  1e-04 4.8e+12
E2F4 EBF 0.022 0.00113991542562975  1e-04 4.8e+12
AP.2gamma eGFP.GATA2 0.022 0.00113991542562975  1e-04 4.8e+12
CTCFL_.SC.98982. eGFP.JunB 0.022 0.00113991542562975  9e-05 4.8e+12
CTCF_.C.20. eGFP.JunD 0.022 0.00113991542562975  2e-04 4.8e+12
eGFP.HDAC8 ELK4 0.022 0.00113991542562975  1e-04 4.8e+12
CtBP2 FOSL1_.SC.183. 0.022 0.00113991542562975  1e-04 4.8e+12
ATF3 FOSL2 0.022 0.00113991542562975  1e-04 4.8e+12
E2F4 FOSL2 0.022 0.00113991542562975  2e-04 4.8e+12
Egr.1 FOSL2 0.022 0.00113991542562975  1e-04 4.8e+12
E2F1 FOXA1_.SC.101058. 0.022 0.00113991542562975  9e-05 4.8e+12
ELF1_.SC.631. FOXA1_.SC.101058. 0.022 0.00113991542562975  1e-04 4.8e+12
CtBP2 GABP 0.022 0.00113991542562975  1e-04 4.8e+12
BAF170 GATA.1 0.022 0.00113991542562975  1e-04 4.8e+12
E2F6 GATA.2 0.022 0.00113991542562975  1e-04 4.8e+12
c.Fos GATA3_.SC.268. 0.022 0.00113991542562975  1e-04 4.8e+12
CtBP2 GATA3_.SC.268. 0.022 0.00113991542562975  1e-04 4.8e+12
c.Myc GR 0.022 0.00113991542562975  1e-04 4.8e+12
E2F6 GTF2B 0.022 0.00113991542562975  1e-04 4.8e+12
FOSL1_.SC.183. HDAC2_.SC.6296. 0.022 0.00113991542562975  1e-04 4.8e+12
BRCA1_.C.1863. HNF4A 0.022 0.00113991542562975  9e-05 4.8e+12
GRp20 HNF4G_.SC.6558. 0.022 0.00113991542562975  1e-04 4.8e+12
GTF2B HNF4G_.SC.6558. 0.022 0.00113991542562975  8e-05 4.8e+12
Brg1 IRF1 0.022 0.00113991542562975  2e-04 4.8e+12
E2F1 IRF1 0.022 0.00113991542562975  1e-04 4.8e+12
EBF IRF1 0.022 0.00113991542562975  1e-04 4.8e+12
AP.2gamma IRF3 0.022 0.00113991542562975  8e-05 4.8e+12
BAF170 IRF3 0.022 0.00113991542562975  1e-04 4.8e+12
ELK4 IRF3 0.022 0.00113991542562975  1e-04 4.8e+12
E2F6_.H.50. IRF4_.M.17. 0.022 0.00113991542562975  1e-04 4.8e+12
FOSL1_.SC.183. KAP1 0.022 0.00113991542562975  9e-05 4.8e+12
FOXA2_.SC.6554. KAP1 0.022 0.00113991542562975  1e-04 4.8e+12
GTF2F1_.RAP.74. MafF_.M8194. 0.022 0.00113991542562975  9e-05 4.8e+12
CEBPB MafK_.SC.477. 0.022 0.00113991542562975  9e-05 4.8e+12
GR MafK_.SC.477. 0.022 0.00113991542562975  1e-04 4.8e+12
HNF4G_.SC.6558. MafK_.SC.477. 0.022 0.00113991542562975  1e-04 4.8e+12
GATA.1 MEF2C_.SC.13268. 0.022 0.00113991542562975  1e-04 4.8e+12
GABP NANOG_.SC.33759. 0.022 0.00113991542562975  1e-04 4.8e+12
GATA3_.SC.268. NF.E2_.H.230. 0.022 0.00113991542562975  1e-04 4.8e+12
eGFP.HDAC8 NFKB 0.022 0.00113991542562975  1e-04 4.8e+12
eGFP.NR4A1 NFKB 0.022 0.00113991542562975  1e-04 4.8e+12
CTCFL_.SC.98982. NF.YB 0.022 0.00113991542562975  2e-04 4.8e+12
NF.E2 Oct.2 0.022 0.00113991542562975  9e-05 4.8e+12
EBF1_.C.8. p300_.N.15. 0.022 0.00113991542562975  1e-04 4.8e+12
FOXA1_.C.20. PAX5.C20 0.022 0.00113991542562975  1e-04 4.8e+12
NF.E2_.H.230. PAX5.C20 0.022 0.00113991542562975  1e-04 4.8e+12
CTCFL_.SC.98982. Pbx3 0.022 0.00113991542562975  1e-04 4.8e+12
ERRA Pbx3 0.022 0.00113991542562975  2e-04 4.8e+12
MafK_.ab50322. Pol2 0.022 0.00113991542562975  1e-04 4.8e+12
GR Pol2.b. 0.022 0.00113991542562975  1e-04 4.8e+12
HNF4A Pol2.b. 0.022 0.00113991542562975  1e-04 4.8e+12
Pbx3 Pol3 0.022 0.00113991542562975  1e-04 4.8e+12
eGFP.JunD PRDM1_.Val90. 0.022 0.00113991542562975  1e-04 4.8e+12
ELF1_.SC.631. PRDM1_.Val90. 0.022 0.00113991542562975  8e-05 4.8e+12
FOXA1_.SC.101058. PRDM1_.Val90. 0.022 0.00113991542562975  1e-04 4.8e+12
GABP PRDM1_.Val90. 0.022 0.00113991542562975  1e-04 4.8e+12
PRDM1_.Val90. PU.1 0.022 0.00113991542562975  1e-04 4.8e+12
ETS1 Rad21 0.022 0.00113991542562975  1e-04 4.8e+12
Max RPC155 0.022 0.00113991542562975  9e-05 4.8e+12
CTCF SETDB1 0.022 0.00113991542562975  9e-05 4.8e+12
GATA3_.SC.268. SETDB1 0.022 0.00113991542562975  1e-04 4.8e+12
POU5F1_.SC.9081. SIRT6 0.022 0.00113991542562975  1e-04 4.8e+12
BRF1 SIX5 0.022 0.00113991542562975  1e-04 4.8e+12
c.Jun SMC3_.ab9263. 0.022 0.00113991542562975  1e-04 4.8e+12
GATA.2 SMC3_.ab9263. 0.022 0.00113991542562975  2e-04 4.8e+12
MafK_.SC.477. SMC3_.ab9263. 0.022 0.00113991542562975  1e-04 4.8e+12
eGFP.JunB SP2_.SC.643. 0.022 0.00113991542562975  1e-04 4.8e+12
PGC1A SP2_.SC.643. 0.022 0.00113991542562975  8e-05 4.8e+12
Egr.1 SPT20 0.022 0.00113991542562975  1e-04 4.8e+12
PAX5.C20 SPT20 0.022 0.00113991542562975  1e-04 4.8e+12
AP.2gamma SREBP1 0.022 0.00113991542562975  1e-04 4.8e+12
FOXA2_.SC.6554. SREBP1 0.022 0.00113991542562975  9e-05 4.8e+12
Max SREBP2 0.022 0.00113991542562975  1e-04 4.8e+12
p300_.N.15. SREBP2 0.022 0.00113991542562975  1e-04 4.8e+12
BCL11A STAT1 0.022 0.00113991542562975  1e-04 4.8e+12
p300 STAT1 0.022 0.00113991542562975  1e-04 4.8e+12
BRF1 TAF1 0.022 0.00113991542562975  1e-04 4.8e+12
EBF1_.C.8. TAF7_.SQ.8. 0.022 0.00113991542562975  1e-04 4.8e+12
HDAC2_.SC.6296. TAF7_.SQ.8. 0.022 0.00113991542562975  1e-04 4.8e+12
p300_.F.4. TAF7_.SQ.8. 0.022 0.00113991542562975  2e-04 4.8e+12
PAX5.N19 TAF7_.SQ.8. 0.022 0.00113991542562975  2e-04 4.8e+12
HNF4G_.SC.6558. TAL1_.SC.12984. 0.022 0.00113991542562975  1e-04 4.8e+12
AP.2alpha TBP 0.022 0.00113991542562975  1e-04 4.8e+12
ATF3 TBP 0.022 0.00113991542562975  1e-04 4.8e+12
Nrf1 TCF12 0.022 0.00113991542562975  8e-05 4.8e+12
SP2_.SC.643. TCF12 0.022 0.00113991542562975  1e-04 4.8e+12
AP.2gamma TCF4 0.022 0.00113991542562975  1e-04 4.8e+12
CTCF TCF4 0.022 0.00113991542562975  9e-05 4.8e+12
GATA3_.SC.268. TCF4 0.022 0.00113991542562975  1e-04 4.8e+12
Oct.2 TCF4 0.022 0.00113991542562975  1e-04 4.8e+12
SETDB1 TCF4 0.022 0.00113991542562975  1e-04 4.8e+12
IRF3 TFIIIC.110 0.022 0.00113991542562975  1e-04 4.8e+12
Ini1 THAP1_.SC.98174. 0.022 0.00113991542562975  1e-04 4.8e+12
Oct.2 THAP1_.SC.98174. 0.022 0.00113991542562975  1e-04 4.8e+12
POU2F2 THAP1_.SC.98174. 0.022 0.00113991542562975  1e-04 4.8e+12
TAF7_.SQ.8. THAP1_.SC.98174. 0.022 0.00113991542562975  1e-04 4.8e+12
Brg1 TR4 0.022 0.00113991542562975  1e-04 4.8e+12
GATA3_.SC.268. USF1_.SC.8983. 0.022 0.00113991542562975  1e-04 4.8e+12
HNF4A USF1_.SC.8983. 0.022 0.00113991542562975  9e-05 4.8e+12
RFX5_.N.494. USF2 0.022 0.00113991542562975  1e-04 4.8e+12
E2F6_.H.50. WHIP 0.022 0.00113991542562975  1e-04 4.8e+12
ELF1_.SC.631. XRCC4 0.022 0.00113991542562975  1e-04 4.8e+12
Pol2.4H8 XRCC4 0.022 0.00113991542562975  1e-04 4.8e+12
PGC1A YY1 0.022 0.00113991542562975  9e-05 4.8e+12
JunD ZBTB33 0.022 0.00113991542562975  1e-04 4.8e+12
GATA.2 ZBTB7A_.SC.34508. 0.022 0.00113991542562975  1e-04 4.8e+12
IRF4_.M.17. ZBTB7A_.SC.34508. 0.022 0.00113991542562975  1e-04 4.8e+12
E2F1 ZEB1_.SC.25388. 0.022 0.00113991542562975  1e-04 4.8e+12
eGFP.JunD ZEB1_.SC.25388. 0.022 0.00113991542562975  9e-05 4.8e+12
GCN5 ZEB1_.SC.25388. 0.022 0.00113991542562975  1e-04 4.8e+12
PAX5.N19 ZZZ3 0.022 0.00113991542562975  2e-04 4.8e+12
ZNF263 ZZZ3 0.022 0.00113991542562975  1e-04 4.8e+12
BRF1 c.Fos 0.023 0.000946865232579475  5e-05 4.8e+12
BDP1 c.Myc 0.023 0.000946865232579475  4e-05 4.8e+12
CEBPB CTCF 0.023 0.000946865232579475  5e-05 4.8e+12
c.Jun E2F1 0.023 0.000946865232579475  8e-05 4.8e+12
CTCF_.C.20. E2F4 0.023 0.000946865232579475  7e-05 4.8e+12
BDP1 E2F6_.H.50. 0.023 0.000946865232579475  4e-05 4.8e+12
AP.2alpha EBF 0.023 0.000946865232579475  5e-05 4.8e+12
eGFP.HDAC8 eGFP.JunD 0.023 0.000946865232579475  5e-05 4.8e+12
BCLAF1_.M33.P5B11. eGFP.NR4A1 0.023 0.000946865232579475  6e-05 4.8e+12
AP.2alpha ERalpha_a 0.023 0.000946865232579475  4e-05 4.8e+12
ELF1_.SC.631. ERRA 0.023 0.000946865232579475  4e-05 4.8e+12
AP.2gamma FOSL2 0.023 0.000946865232579475  7e-05 4.8e+12
BRF1 FOSL2 0.023 0.000946865232579475  4e-05 4.8e+12
AP.2alpha FOXA1_.C.20. 0.023 0.000946865232579475  7e-05 4.8e+12
CTCF_.SC.5916. GABP 0.023 0.000946865232579475  5e-05 4.8e+12
CCNT2 GR 0.023 0.000946865232579475  4e-05 4.8e+12
CEBPB GR 0.023 0.000946865232579475  6e-05 4.8e+12
CTCF_.SC.5916. HEY1 0.023 0.000946865232579475  7e-05 4.8e+12
GTF2F1_.RAP.74. HNF4A_.H.171. 0.023 0.000946865232579475  6e-05 4.8e+12
CtBP2 HNF4G_.SC.6558. 0.023 0.000946865232579475  7e-05 4.8e+12
GATA.2 Ini1 0.023 0.000946865232579475  5e-05 4.8e+12
eGFP.GATA2 IRF1 0.023 0.000946865232579475  8e-05 4.8e+12
FOSL2 IRF1 0.023 0.000946865232579475  4e-05 4.8e+12
GRp20 IRF1 0.023 0.000946865232579475  7e-05 4.8e+12
HNF4G_.SC.6558. IRF4_.M.17. 0.023 0.000946865232579475  4e-05 4.8e+12
IRF3 KAP1 0.023 0.000946865232579475  6e-05 4.8e+12
IRF3 MafF_.M8194. 0.023 0.000946865232579475  6e-05 4.8e+12
GATA.2 MafK_.ab50322. 0.023 0.000946865232579475  8e-05 4.8e+12
JunD MafK_.ab50322. 0.023 0.000946865232579475  4e-05 4.8e+12
ERalpha_a MafK_.SC.477. 0.023 0.000946865232579475  6e-05 4.8e+12
BAF170 MEF2C_.SC.13268. 0.023 0.000946865232579475  6e-05 4.8e+12
BRCA1_.C.1863. MEF2C_.SC.13268. 0.023 0.000946865232579475  4e-05 4.8e+12
CTCFL_.SC.98982. NELFe 0.023 0.000946865232579475  5e-05 4.8e+12
AP.2gamma NF.E2 0.023 0.000946865232579475  4e-05 4.8e+12
eGFP.JunD NF.E2_.H.230. 0.023 0.000946865232579475  5e-05 4.8e+12
BHLHE40 NF.YA 0.023 0.000946865232579475  5e-05 4.8e+12
FOSL1_.SC.183. Oct.2 0.023 0.000946865232579475  5e-05 4.8e+12
ATF3 p300 0.023 0.000946865232579475  5e-05 4.8e+12
GABP p300 0.023 0.000946865232579475  6e-05 4.8e+12
NF.E2 p300 0.023 0.000946865232579475  6e-05 4.8e+12
NF.YB p300 0.023 0.000946865232579475  5e-05 4.8e+12
CTCFL_.SC.98982. PAX5.N19 0.023 0.000946865232579475  5e-05 4.8e+12
FOXA2_.SC.6554. PGC1A 0.023 0.000946865232579475  4e-05 4.8e+12
JunD PGC1A 0.023 0.000946865232579475  5e-05 4.8e+12
GATA.2 Pol2.phosphoS2. 0.023 0.000946865232579475  5e-05 4.8e+12
MEF2C_.SC.13268. Pol2.phosphoS2. 0.023 0.000946865232579475  7e-05 4.8e+12
CtBP2 POU2F2 0.023 0.000946865232579475  7e-05 4.8e+12
FOSL1_.SC.183. POU2F2 0.023 0.000946865232579475  4e-05 4.8e+12
NF.E2 POU2F2 0.023 0.000946865232579475  7e-05 4.8e+12
KAP1 PRDM1_.Val90. 0.023 0.000946865232579475  4e-05 4.8e+12
ATF3 PU.1 0.023 0.000946865232579475  6e-05 4.8e+12
IRF1 PU.1 0.023 0.000946865232579475  5e-05 4.8e+12
Nrf1 PU.1 0.023 0.000946865232579475  4e-05 4.8e+12
ELF1_.SC.631. Rad21 0.023 0.000946865232579475  5e-05 4.8e+12
AP.2gamma RFX5_.N.494. 0.023 0.000946865232579475  6e-05 4.8e+12
EBF RFX5_.N.494. 0.023 0.000946865232579475  4e-05 4.8e+12
c.Myc RPC155 0.023 0.000946865232579475  4e-05 4.8e+12
NF.YA RPC155 0.023 0.000946865232579475  5e-05 4.8e+12
Nrf1 RPC155 0.023 0.000946865232579475  5e-05 4.8e+12
FOSL1_.SC.183. RXRA 0.023 0.000946865232579475  6e-05 4.8e+12
GATA.2 RXRA 0.023 0.000946865232579475  6e-05 4.8e+12
Brg1 SIRT6 0.023 0.000946865232579475  7e-05 4.8e+12
CTCF_.C.20. SIX5 0.023 0.000946865232579475  7e-05 4.8e+12
E2F6_.H.50. SIX5 0.023 0.000946865232579475  6e-05 4.8e+12
p300 SIX5 0.023 0.000946865232579475  5e-05 4.8e+12
Pol3 SIX5 0.023 0.000946865232579475  4e-05 4.8e+12
eGFP.JunD SMC3_.ab9263. 0.023 0.000946865232579475  4e-05 4.8e+12
GATA.1 SMC3_.ab9263. 0.023 0.000946865232579475  6e-05 4.8e+12
IRF4_.M.17. SMC3_.ab9263. 0.023 0.000946865232579475  7e-05 4.8e+12
eGFP.GATA2 SP1 0.023 0.000946865232579475  6e-05 4.8e+12
BAF155 SREBP2 0.023 0.000946865232579475  7e-05 4.8e+12
HSF1 SREBP2 0.023 0.000946865232579475  6e-05 4.8e+12
NFKB SREBP2 0.023 0.000946865232579475  7e-05 4.8e+12
CHD2_.N.1250. SRF 0.023 0.000946865232579475  5e-05 4.8e+12
GTF2B SRF 0.023 0.000946865232579475  6e-05 4.8e+12
AP.2alpha STAT1 0.023 0.000946865232579475  4e-05 4.8e+12
E2F4 STAT1 0.023 0.000946865232579475  4e-05 4.8e+12
eGFP.JunB STAT1 0.023 0.000946865232579475  5e-05 4.8e+12
HSF1 STAT1 0.023 0.000946865232579475  6e-05 4.8e+12
KAP1 STAT1 0.023 0.000946865232579475  7e-05 4.8e+12
NELFe STAT1 0.023 0.000946865232579475  6e-05 4.8e+12
SPT20 STAT2 0.023 0.000946865232579475  5e-05 4.8e+12
Egr.1 STAT3 0.023 0.000946865232579475  4e-05 4.8e+12
ETS1 STAT3 0.023 0.000946865232579475  8e-05 4.8e+12
IRF4_.M.17. STAT3 0.023 0.000946865232579475  8e-05 4.8e+12
p300_.F.4. STAT3 0.023 0.000946865232579475  6e-05 4.8e+12
MEF2C_.SC.13268. TAF7_.SQ.8. 0.023 0.000946865232579475  5e-05 4.8e+12
GATA.2 TBP 0.023 0.000946865232579475  7e-05 4.8e+12
ATF3 TFIIIC.110 0.023 0.000946865232579475  7e-05 4.8e+12
NF.YB TFIIIC.110 0.023 0.000946865232579475  5e-05 4.8e+12
BCLAF1_.M33.P5B11. THAP1_.SC.98174. 0.023 0.000946865232579475  5e-05 4.8e+12
FOXA1_.C.20. THAP1_.SC.98174. 0.023 0.000946865232579475  5e-05 4.8e+12
CTCFL_.SC.98982. TR4 0.023 0.000946865232579475  5e-05 4.8e+12
PU.1 TR4 0.023 0.000946865232579475  5e-05 4.8e+12
SIRT6 TR4 0.023 0.000946865232579475  6e-05 4.8e+12
SPT20 TR4 0.023 0.000946865232579475  8e-05 4.8e+12
CTCF USF.1 0.023 0.000946865232579475  5e-05 4.8e+12
GATA3_.SC.268. USF.1 0.023 0.000946865232579475  6e-05 4.8e+12
SRF USF.1 0.023 0.000946865232579475  6e-05 4.8e+12
PU.1 USF1_.SC.8983. 0.023 0.000946865232579475  5e-05 4.8e+12
GATA3_.SC.268. USF2 0.023 0.000946865232579475  7e-05 4.8e+12
AP.2gamma WHIP 0.023 0.000946865232579475  5e-05 4.8e+12
BAF155 XRCC4 0.023 0.000946865232579475  8e-05 4.8e+12
Max XRCC4 0.023 0.000946865232579475  8e-05 4.8e+12
Pbx3 XRCC4 0.023 0.000946865232579475  5e-05 4.8e+12
Pol2.phosphoS2. XRCC4 0.023 0.000946865232579475  6e-05 4.8e+12
TAF1 XRCC4 0.023 0.000946865232579475  5e-05 4.8e+12
EBF YY1_.C.20. 0.023 0.000946865232579475  5e-05 4.8e+12
eGFP.NR4A1 YY1_.C.20. 0.023 0.000946865232579475  7e-05 4.8e+12
FOXA1_.C.20. YY1_.C.20. 0.023 0.000946865232579475  6e-05 4.8e+12
PGC1A YY1_.C.20. 0.023 0.000946865232579475  8e-05 4.8e+12
IRF3 ZBTB33 0.023 0.000946865232579475  5e-05 4.8e+12
GATA3_.SC.268. ZBTB7A_.SC.34508. 0.023 0.000946865232579475  4e-05 4.8e+12
p300_.F.4. ZBTB7A_.SC.34508. 0.023 0.000946865232579475  4e-05 4.8e+12
TAL1_.SC.12984. ZBTB7A_.SC.34508. 0.023 0.000946865232579475  5e-05 4.8e+12
BCL11A ZEB1_.SC.25388. 0.023 0.000946865232579475  4e-05 4.8e+12
NANOG_.SC.33759. ZEB1_.SC.25388. 0.023 0.000946865232579475  7e-05 4.8e+12
BCL3 Znf143_.16618.1.AP. 0.023 0.000946865232579475  4e-05 4.8e+12
BDP1 Znf143_.16618.1.AP. 0.023 0.000946865232579475  5e-05 4.8e+12
GRp20 Znf143_.16618.1.AP. 0.023 0.000946865232579475  7e-05 4.8e+12
SREBP1 Znf143_.16618.1.AP. 0.023 0.000946865232579475  5e-05 4.8e+12
BHLHE40 ZNF263 0.023 0.000946865232579475  5e-05 4.8e+12
BRF1 ZZZ3 0.023 0.000946865232579475  6e-05 4.8e+12
Mxi1_.bHLH. ZZZ3 0.023 0.000946865232579475  5e-05 4.8e+12
BRCA1_.C.1863. Brg1 0.024 0.000753815039529315  2e-05 4.7e+12
BATF c.Myc 0.024 0.000753815039529315  2e-05 4.7e+12
BAF155 EBF 0.024 0.000753815039529315  2e-05 4.7e+12
BRF1 EBF1_.C.8. 0.024 0.000753815039529315  2e-05 4.7e+12
E2F4 EBF1_.C.8. 0.024 0.000753815039529315  2e-05 4.7e+12
c.Fos eGFP.GATA2 0.024 0.000753815039529315  3e-05 4.8e+12
BAF155 eGFP.HDAC8 0.024 0.000753815039529315  3e-05 4.8e+12
BCLAF1_.M33.P5B11. eGFP.HDAC8 0.024 0.000753815039529315  2e-05 4.7e+12
AP.2gamma eGFP.JunB 0.024 0.000753815039529315  3e-05 4.8e+12
BHLHE40 eGFP.JunB 0.024 0.000753815039529315  2e-05 4.7e+12
eGFP.JunB Egr.1 0.024 0.000753815039529315  3e-05 4.8e+12
BCLAF1_.M33.P5B11. ERRA 0.024 0.000753815039529315  3e-05 4.8e+12
CtBP2 ETS1 0.024 0.000753815039529315  2e-05 4.7e+12
BAF170 FOSL1_.SC.183. 0.024 0.000753815039529315  3e-05 4.7e+12
AP.2alpha FOSL2 0.024 0.000753815039529315  3e-05 4.8e+12
eGFP.JunB FOXA1_.C.20. 0.024 0.000753815039529315  2e-05 4.7e+12
ERRA FOXA1_.SC.101058. 0.024 0.000753815039529315  3e-05 4.8e+12
CEBPB GABP 0.024 0.000753815039529315  3e-05 4.7e+12
EBF1_.C.8. GATA.1 0.024 0.000753815039529315  3e-05 4.8e+12
AP.2alpha GR 0.024 0.000753815039529315  3e-05 4.7e+12
GCN5 GR 0.024 0.000753815039529315  4e-05 4.8e+12
ERRA GRp20 0.024 0.000753815039529315  2e-05 4.7e+12
eGFP.HDAC8 GTF2F1_.RAP.74. 0.024 0.000753815039529315  2e-05 4.7e+12
FOXA1_.SC.101058. GTF2F1_.RAP.74. 0.024 0.000753815039529315  2e-05 4.7e+12
CTCF_.SC.5916. HA.E2F1 0.024 0.000753815039529315  3e-05 4.8e+12
BRF2 HEY1 0.024 0.000753815039529315  3e-05 4.7e+12
eGFP.HDAC8 HEY1 0.024 0.000753815039529315  2e-05 4.7e+12
E2F4 HNF4A 0.024 0.000753815039529315  4e-05 4.8e+12
AP.2gamma HNF4G_.SC.6558. 0.024 0.000753815039529315  2e-05 4.7e+12
BAF155 HSF1 0.024 0.000753815039529315  3e-05 4.8e+12
CCNT2 HSF1 0.024 0.000753815039529315  2e-05 4.7e+12
E2F6_.H.50. HSF1 0.024 0.000753815039529315  2e-05 4.7e+12
EBF1_.C.8. IRF3 0.024 0.000753815039529315  3e-05 4.7e+12
eGFP.GATA2 IRF4_.M.17. 0.024 0.000753815039529315  3e-05 4.7e+12
IRF1 IRF4_.M.17. 0.024 0.000753815039529315  2e-05 4.7e+12
AP.2gamma MafK_.ab50322. 0.024 0.000753815039529315  3e-05 4.8e+12
eGFP.JunB MafK_.SC.477. 0.024 0.000753815039529315  3e-05 4.8e+12
FOXA2_.SC.6554. MafK_.SC.477. 0.024 0.000753815039529315  3e-05 4.8e+12
GATA.1 MafK_.SC.477. 0.024 0.000753815039529315  3e-05 4.7e+12
HA.E2F1 MafK_.SC.477. 0.024 0.000753815039529315  2e-05 4.7e+12
BDP1 Max 0.024 0.000753815039529315  2e-05 4.7e+12
HNF4G_.SC.6558. Max 0.024 0.000753815039529315  2e-05 4.7e+12
HNF4G_.SC.6558. MEF2A 0.024 0.000753815039529315  3e-05 4.7e+12
CTCF_.SC.5916. Mxi1_.bHLH. 0.024 0.000753815039529315  2e-05 4.7e+12
eGFP.JunB Mxi1_.bHLH. 0.024 0.000753815039529315  2e-05 4.7e+12
FOSL1_.SC.183. Mxi1_.bHLH. 0.024 0.000753815039529315  3e-05 4.8e+12
HNF4A_.H.171. Mxi1_.bHLH. 0.024 0.000753815039529315  2e-05 4.7e+12
BDP1 NF.YA 0.024 0.000753815039529315  2e-05 4.7e+12
BRCA1_.C.1863. NF.YA 0.024 0.000753815039529315  2e-05 4.7e+12
CTCF_.SC.5916. Nrf1 0.024 0.000753815039529315  2e-05 4.7e+12
BATF Oct.2 0.024 0.000753815039529315  3e-05 4.8e+12
E2F1 p300 0.024 0.000753815039529315  3e-05 4.8e+12
E2F6_.H.50. p300 0.024 0.000753815039529315  3e-05 4.7e+12
GTF2B p300_.F.4. 0.024 0.000753815039529315  2e-05 4.7e+12
Ini1 p300_.F.4. 0.024 0.000753815039529315  2e-05 4.7e+12
KAP1 p300_.F.4. 0.024 0.000753815039529315  3e-05 4.8e+12
NF.E2 p300_.F.4. 0.024 0.000753815039529315  2e-05 4.7e+12
NF.YB p300_.F.4. 0.024 0.000753815039529315  2e-05 4.7e+12
HNF4A p300_.N.15. 0.024 0.000753815039529315  2e-05 4.7e+12
NANOG_.SC.33759. PAX5.N19 0.024 0.000753815039529315  4e-05 4.8e+12
eGFP.JunD Pbx3 0.024 0.000753815039529315  2e-05 4.7e+12
JunD Pbx3 0.024 0.000753815039529315  2e-05 4.7e+12
GCN5 PGC1A 0.024 0.000753815039529315  3e-05 4.8e+12
IRF1 PGC1A 0.024 0.000753815039529315  3e-05 4.8e+12
IRF4_.M.17. PGC1A 0.024 0.000753815039529315  2e-05 4.7e+12
BDP1 Pol2.4H8 0.024 0.000753815039529315  3e-05 4.8e+12
BRF2 Pol2.4H8 0.024 0.000753815039529315  2e-05 4.7e+12
eGFP.NR4A1 Pol2.4H8 0.024 0.000753815039529315  2e-05 4.7e+12
ERRA Pol2.4H8 0.024 0.000753815039529315  4e-05 4.8e+12
BDP1 Pol2.b. 0.024 0.000753815039529315  2e-05 4.7e+12
MafK_.ab50322. Pol2.phosphoS2. 0.024 0.000753815039529315  3e-05 4.7e+12
BATF POU2F2 0.024 0.000753815039529315  2e-05 4.7e+12
c.Jun PRDM1_.Val90. 0.024 0.000753815039529315  3e-05 4.8e+12
JunD PRDM1_.Val90. 0.024 0.000753815039529315  3e-05 4.7e+12
BCLAF1_.M33.P5B11. PU.1 0.024 0.000753815039529315  3e-05 4.8e+12
JunD PU.1 0.024 0.000753815039529315  4e-05 4.8e+12
eGFP.GATA2 Rad21 0.024 0.000753815039529315  4e-05 4.8e+12
IRF1 Rad21 0.024 0.000753815039529315  3e-05 4.8e+12
E2F4 RFX5_.N.494. 0.024 0.000753815039529315  2e-05 4.7e+12
NELFe RFX5_.N.494. 0.024 0.000753815039529315  4e-05 4.8e+12
Nrf1 RFX5_.N.494. 0.024 0.000753815039529315  2e-05 4.7e+12
E2F6_.H.50. RPC155 0.024 0.000753815039529315  2e-05 4.7e+12
Egr.1 RPC155 0.024 0.000753815039529315  3e-05 4.8e+12
Pol2.4H8 RPC155 0.024 0.000753815039529315  2e-05 4.7e+12
NELFe SETDB1 0.024 0.000753815039529315  3e-05 4.8e+12
NF.E2 SETDB1 0.024 0.000753815039529315  3e-05 4.7e+12
eGFP.GATA2 Sin3Ak.20 0.024 0.000753815039529315  2e-05 4.7e+12
Rad21 Sin3Ak.20 0.024 0.000753815039529315  3e-05 4.8e+12
GATA.1 SIRT6 0.024 0.000753815039529315  2e-05 4.7e+12
GATA.2 SIRT6 0.024 0.000753815039529315  3e-05 4.7e+12
ERalpha_a SIX5 0.024 0.000753815039529315  2e-05 4.7e+12
MafK_.SC.477. SIX5 0.024 0.000753815039529315  2e-05 4.7e+12
PAX5.N19 SIX5 0.024 0.000753815039529315  2e-05 4.7e+12
BCL11A SP1 0.024 0.000753815039529315  3e-05 4.7e+12
RPC155 SP1 0.024 0.000753815039529315  3e-05 4.8e+12
NANOG_.SC.33759. SP2_.SC.643. 0.024 0.000753815039529315  3e-05 4.7e+12
p300_.F.4. SP2_.SC.643. 0.024 0.000753815039529315  3e-05 4.8e+12
eGFP.FOS SPT20 0.024 0.000753815039529315  3e-05 4.7e+12
GABP SPT20 0.024 0.000753815039529315  2e-05 4.7e+12
AP.2gamma SREBP2 0.024 0.000753815039529315  4e-05 4.8e+12
PAX5.C20 STAT1 0.024 0.000753815039529315  4e-05 4.8e+12
POU5F1_.SC.9081. STAT2 0.024 0.000753815039529315  3e-05 4.7e+12
RXRA STAT2 0.024 0.000753815039529315  3e-05 4.8e+12
FOXA1_.SC.101058. TAF1 0.024 0.000753815039529315  3e-05 4.8e+12
FOSL1_.SC.183. TAF7_.SQ.8. 0.024 0.000753815039529315  2e-05 4.7e+12
eGFP.FOS TAL1_.SC.12984. 0.024 0.000753815039529315  4e-05 4.8e+12
FOSL2 TCF4 0.024 0.000753815039529315  3e-05 4.8e+12
STAT3 TCF4 0.024 0.000753815039529315  2e-05 4.7e+12
CTCFL_.SC.98982. THAP1_.SC.98174. 0.024 0.000753815039529315  2e-05 4.7e+12
TCF4 THAP1_.SC.98174. 0.024 0.000753815039529315  3e-05 4.8e+12
TCF4 TR4 0.024 0.000753815039529315  3e-05 4.7e+12
HNF4A USF.1 0.024 0.000753815039529315  3e-05 4.8e+12
SPT20 USF.1 0.024 0.000753815039529315  2e-05 4.7e+12
BRCA1_.C.1863. USF2 0.024 0.000753815039529315  2e-05 4.7e+12
SETDB1 XRCC4 0.024 0.000753815039529315  3e-05 4.8e+12
EBF YY1 0.024 0.000753815039529315  3e-05 4.8e+12
EBF1_.C.8. ZBTB33 0.024 0.000753815039529315  3e-05 4.8e+12
p300 ZBTB33 0.024 0.000753815039529315  3e-05 4.8e+12
EBF ZEB1_.SC.25388. 0.024 0.000753815039529315  3e-05 4.7e+12
NF.YB ZEB1_.SC.25388. 0.024 0.000753815039529315  2e-05 4.7e+12
FOSL2 ZNF263 0.024 0.000753815039529315  3e-05 4.8e+12
Brg1 ZZZ3 0.024 0.000753815039529315  2e-05 4.7e+12
CHD2_.N.1250. ZZZ3 0.024 0.000753815039529315  3e-05 4.8e+12
Max ZZZ3 0.024 0.000753815039529315  4e-05 4.8e+12
Pol3 ZZZ3 0.024 0.000753815039529315  2e-05 4.7e+12
BCL3 CTCF_.C.20. 0.025 0.000597536311822022  2e-05 4.7e+12
CtBP2 CTCF_.SC.5916. 0.025 0.000597536311822022  1e-05 4.7e+12
BRF2 E2F6 0.025 0.000597536311822022  2e-05 4.7e+12
BRF2 EBF 0.025 0.000597536311822022  8e-06 4.7e+12
BCL3 eGFP.HDAC8 0.025 0.000597536311822022  2e-05 4.7e+12
E2F1 eGFP.HDAC8 0.025 0.000597536311822022  1e-05 4.7e+12
BDP1 Egr.1 0.025 0.000597536311822022  8e-06 4.7e+12
BRF1 Egr.1 0.025 0.000597536311822022  2e-05 4.7e+12
BRF2 ELK4 0.025 0.000597536311822022  1e-05 4.7e+12
E2F6_.H.50. ERRA 0.025 0.000597536311822022  2e-05 4.7e+12
E2F4 FOSL1_.SC.183. 0.025 0.000597536311822022  1e-05 4.7e+12
ELK4 FOXA1_.C.20. 0.025 0.000597536311822022  1e-05 4.7e+12
ETS1 FOXA1_.C.20. 0.025 0.000597536311822022  2e-05 4.7e+12
ELK4 FOXA1_.SC.101058. 0.025 0.000597536311822022  9e-06 4.7e+12
BCL11A FOXA2_.SC.6554. 0.025 0.000597536311822022  1e-05 4.7e+12
c.Fos GABP 0.025 0.000597536311822022  8e-06 4.7e+12
eGFP.FOS GATA.2 0.025 0.000597536311822022  8e-06 4.7e+12
ELK4 GATA.2 0.025 0.000597536311822022  9e-06 4.7e+12
CHD2_.N.1250. GCN5 0.025 0.000597536311822022  8e-06 4.7e+12
E2F4 GCN5 0.025 0.000597536311822022  8e-06 4.7e+12
AP.2gamma GR 0.025 0.000597536311822022  9e-06 4.7e+12
BCL11A GR 0.025 0.000597536311822022  1e-05 4.7e+12
eGFP.NR4A1 HA.E2F1 0.025 0.000597536311822022  8e-06 4.7e+12
Egr.1 HNF4A 0.025 0.000597536311822022  9e-06 4.7e+12
GCN5 HNF4A 0.025 0.000597536311822022  1e-05 4.7e+12
BAF170 HNF4G_.SC.6558. 0.025 0.000597536311822022  8e-06 4.7e+12
eGFP.JunB HNF4G_.SC.6558. 0.025 0.000597536311822022  1e-05 4.7e+12
ETS1 HNF4G_.SC.6558. 0.025 0.000597536311822022  8e-06 4.7e+12
GR Ini1 0.025 0.000597536311822022  1e-05 4.7e+12
BCL3 IRF3 0.025 0.000597536311822022  2e-05 4.7e+12
BRCA1_.C.1863. IRF3 0.025 0.000597536311822022  9e-06 4.7e+12
HMGN3 IRF3 0.025 0.000597536311822022  1e-05 4.7e+12
eGFP.FOS KAP1 0.025 0.000597536311822022  8e-06 4.7e+12
KAP1 MafF_.M8194. 0.025 0.000597536311822022  1e-05 4.7e+12
BAF155 MafK_.ab50322. 0.025 0.000597536311822022  1e-05 4.7e+12
FOSL1_.SC.183. MafK_.SC.477. 0.025 0.000597536311822022  8e-06 4.7e+12
HNF4A_.H.171. MafK_.SC.477. 0.025 0.000597536311822022  8e-06 4.7e+12
Brg1 MEF2A 0.025 0.000597536311822022  1e-05 4.7e+12
CEBPB MEF2A 0.025 0.000597536311822022  9e-06 4.7e+12
eGFP.FOS Mxi1_.bHLH. 0.025 0.000597536311822022  8e-06 4.7e+12
c.Jun NANOG_.SC.33759. 0.025 0.000597536311822022  1e-05 4.7e+12
EBF NF.E2 0.025 0.000597536311822022  9e-06 4.7e+12
MafK_.ab50322. NFKB 0.025 0.000597536311822022  2e-05 4.7e+12
NANOG_.SC.33759. NF.YA 0.025 0.000597536311822022  1e-05 4.7e+12
c.Jun NF.YB 0.025 0.000597536311822022  1e-05 4.7e+12
CtBP2 Oct.2 0.025 0.000597536311822022  1e-05 4.7e+12
FOXA1_.C.20. Oct.2 0.025 0.000597536311822022  8e-06 4.7e+12
E2F4 p300 0.025 0.000597536311822022  8e-06 4.7e+12
GATA.1 p300 0.025 0.000597536311822022  1e-05 4.7e+12
c.Fos p300_.F.4. 0.025 0.000597536311822022  9e-06 4.7e+12
GATA3_.SC.268. p300_.F.4. 0.025 0.000597536311822022  1e-05 4.7e+12
MafK_.SC.477. p300_.F.4. 0.025 0.000597536311822022  1e-05 4.7e+12
GRp20 PAX5.N19 0.025 0.000597536311822022  9e-06 4.7e+12
BAF155 PGC1A 0.025 0.000597536311822022  2e-05 4.7e+12
BRF1 Pol2.b. 0.025 0.000597536311822022  1e-05 4.7e+12
GATA3_.SC.268. Pol2.b. 0.025 0.000597536311822022  1e-05 4.7e+12
FOSL1_.SC.183. Pol2.phosphoS2. 0.025 0.000597536311822022  1e-05 4.7e+12
c.Fos Pol3 0.025 0.000597536311822022  1e-05 4.7e+12
FOSL2 Pol3 0.025 0.000597536311822022  2e-05 4.7e+12
eGFP.HDAC8 PU.1 0.025 0.000597536311822022  9e-06 4.7e+12
eGFP.JunD PU.1 0.025 0.000597536311822022  8e-06 4.7e+12
GRp20 Rad21 0.025 0.000597536311822022  2e-05 4.7e+12
HNF4A RPC155 0.025 0.000597536311822022  9e-06 4.7e+12
HNF4A_.H.171. RPC155 0.025 0.000597536311822022  1e-05 4.7e+12
E2F1 SIRT6 0.025 0.000597536311822022  1e-05 4.7e+12
JunD SIRT6 0.025 0.000597536311822022  1e-05 4.7e+12
FOXA1_.C.20. SIX5 0.025 0.000597536311822022  1e-05 4.7e+12
EBF SMC3_.ab9263. 0.025 0.000597536311822022  2e-05 4.7e+12
GTF2B SMC3_.ab9263. 0.025 0.000597536311822022  2e-05 4.7e+12
BDP1 SP1 0.025 0.000597536311822022  1e-05 4.7e+12
BRF1 SP2_.SC.643. 0.025 0.000597536311822022  1e-05 4.7e+12
eGFP.FOS SP2_.SC.643. 0.025 0.000597536311822022  2e-05 4.7e+12
GATA.1 SPT20 0.025 0.000597536311822022  1e-05 4.7e+12
p300_.N.15. SPT20 0.025 0.000597536311822022  2e-05 4.7e+12
E2F6 SREBP1 0.025 0.000597536311822022  1e-05 4.7e+12
ETS1 SREBP1 0.025 0.000597536311822022  1e-05 4.7e+12
PGC1A SREBP1 0.025 0.000597536311822022  2e-05 4.7e+12
FOXA1_.C.20. SREBP2 0.025 0.000597536311822022  1e-05 4.7e+12
SREBP1 SRF 0.025 0.000597536311822022  1e-05 4.7e+12
c.Myc STAT1 0.025 0.000597536311822022  9e-06 4.7e+12
eGFP.GATA2 STAT1 0.025 0.000597536311822022  1e-05 4.7e+12
Pol2.phosphoS2. STAT1 0.025 0.000597536311822022  1e-05 4.7e+12
Mxi1_.bHLH. STAT2 0.025 0.000597536311822022  9e-06 4.7e+12
MEF2C_.SC.13268. STAT3 0.025 0.000597536311822022  1e-05 4.7e+12
PGC1A STAT3 0.025 0.000597536311822022  1e-05 4.7e+12
EBF TAF1 0.025 0.000597536311822022  9e-06 4.7e+12
c.Jun TAL1_.SC.12984. 0.025 0.000597536311822022  1e-05 4.7e+12
FOSL1_.SC.183. TBP 0.025 0.000597536311822022  1e-05 4.7e+12
FOXA2_.SC.6554. TBP 0.025 0.000597536311822022  1e-05 4.7e+12
HNF4A_.H.171. TBP 0.025 0.000597536311822022  8e-06 4.7e+12
BAF170 TCF4 0.025 0.000597536311822022  9e-06 4.7e+12
eGFP.GATA2 TCF4 0.025 0.000597536311822022  1e-05 4.7e+12
BAF155 TFIIIC.110 0.025 0.000597536311822022  2e-05 4.7e+12
eGFP.JunB TFIIIC.110 0.025 0.000597536311822022  1e-05 4.7e+12
Pol2.b. TFIIIC.110 0.025 0.000597536311822022  1e-05 4.7e+12
E2F6 THAP1_.SC.98174. 0.025 0.000597536311822022  1e-05 4.7e+12
PAX5.N19 TR4 0.025 0.000597536311822022  1e-05 4.7e+12
GCN5 USF.1 0.025 0.000597536311822022  8e-06 4.7e+12
EBF USF2 0.025 0.000597536311822022  1e-05 4.7e+12
SREBP2 USF2 0.025 0.000597536311822022  2e-05 4.7e+12
TBP USF2 0.025 0.000597536311822022  2e-05 4.7e+12
BCL11A WHIP 0.025 0.000597536311822022  9e-06 4.7e+12
eGFP.HDAC8 WHIP 0.025 0.000597536311822022  1e-05 4.7e+12
GATA.1 WHIP 0.025 0.000597536311822022  1e-05 4.7e+12
GATA.2 WHIP 0.025 0.000597536311822022  1e-05 4.7e+12
RFX5_.N.494. WHIP 0.025 0.000597536311822022  1e-05 4.7e+12
USF1_.SC.8983. WHIP 0.025 0.000597536311822022  9e-06 4.7e+12
CHD2_.N.1250. XRCC4 0.025 0.000597536311822022  9e-06 4.7e+12
eGFP.JunB YY1 0.025 0.000597536311822022  1e-05 4.7e+12
MEF2A YY1 0.025 0.000597536311822022  9e-06 4.7e+12
p300_.N.15. Znf143_.16618.1.AP. 0.025 0.000597536311822022  1e-05 4.7e+12
EBF1_.C.8. ZNF263 0.025 0.000597536311822022  1e-05 4.7e+12
GCN5 ZNF263 0.025 0.000597536311822022  2e-05 4.7e+12
HDAC2_.SC.6296. ZNF263 0.025 0.000597536311822022  1e-05 4.7e+12
USF.1 ZNF263 0.025 0.000597536311822022  9e-06 4.7e+12
USF1_.SC.8983. ZNF263 0.025 0.000597536311822022  8e-06 4.7e+12
NFKB ZZZ3 0.025 0.000597536311822022  1e-05 4.7e+12
SIX5 ZZZ3 0.025 0.000597536311822022  9e-06 4.7e+12
BRCA1_.C.1863. BRF2 0.026 0.000478029049457596  6e-06 4.7e+12
CHD2_.N.1250. c.Jun 0.026 0.000478029049457596  6e-06 4.7e+12
BHLHE40 CTCF 0.026 0.000478029049457596  4e-06 4.7e+12
Brg1 CTCF_.C.20. 0.026 0.000478029049457596  4e-06 4.7e+12
BRF1 E2F6 0.026 0.000478029049457596  4e-06 4.7e+12
Brg1 EBF1_.C.8. 0.026 0.000478029049457596  6e-06 4.7e+12
c.Myc eGFP.GATA2 0.026 0.000478029049457596  6e-06 4.7e+12
Brg1 Egr.1 0.026 0.000478029049457596  5e-06 4.7e+12
BAF170 FOSL2 0.026 0.000478029049457596  6e-06 4.7e+12
E2F4 FOXA1_.C.20. 0.026 0.000478029049457596  5e-06 4.7e+12
c.Jun FOXA2_.SC.6554. 0.026 0.000478029049457596  6e-06 4.7e+12
BHLHE40 GATA.1 0.026 0.000478029049457596  5e-06 4.7e+12
CTCFL_.SC.98982. GATA.1 0.026 0.000478029049457596  4e-06 4.7e+12
AP.2alpha GATA.2 0.026 0.000478029049457596  5e-06 4.7e+12
CEBPB GATA.2 0.026 0.000478029049457596  5e-06 4.7e+12
eGFP.NR4A1 GATA2_.CG2.96. 0.026 0.000478029049457596  4e-06 4.7e+12
FOXA1_.SC.101058. GATA3_.SC.268. 0.026 0.000478029049457596  7e-06 4.7e+12
CTCF GRp20 0.026 0.000478029049457596  5e-06 4.7e+12
EBF1_.C.8. GRp20 0.026 0.000478029049457596  5e-06 4.7e+12
eGFP.JunD GRp20 0.026 0.000478029049457596  5e-06 4.7e+12
FOSL2 GTF2B 0.026 0.000478029049457596  4e-06 4.7e+12
EBF1_.C.8. GTF2F1_.RAP.74. 0.026 0.000478029049457596  4e-06 4.7e+12
BDP1 HNF4A 0.026 0.000478029049457596  3e-06 4.7e+12
GATA3_.SC.268. HNF4A 0.026 0.000478029049457596  6e-06 4.7e+12
HA.E2F1 HNF4A 0.026 0.000478029049457596  5e-06 4.7e+12
BCL3 HNF4A_.H.171. 0.026 0.000478029049457596  6e-06 4.7e+12
BDP1 HNF4A_.H.171. 0.026 0.000478029049457596  4e-06 4.7e+12
ELF1_.SC.631. HNF4A_.H.171. 0.026 0.000478029049457596  5e-06 4.7e+12
eGFP.FOS IRF4_.M.17. 0.026 0.000478029049457596  4e-06 4.7e+12
FOSL1_.SC.183. IRF4_.M.17. 0.026 0.000478029049457596  4e-06 4.7e+12
eGFP.JunD MafF_.M8194. 0.026 0.000478029049457596  5e-06 4.7e+12
GATA.1 MafF_.M8194. 0.026 0.000478029049457596  5e-06 4.7e+12
CCNT2 MafK_.ab50322. 0.026 0.000478029049457596  6e-06 4.7e+12
HNF4G_.SC.6558. MafK_.ab50322. 0.026 0.000478029049457596  5e-06 4.7e+12
c.Fos MafK_.SC.477. 0.026 0.000478029049457596  4e-06 4.7e+12
eGFP.FOS Max 0.026 0.000478029049457596  4e-06 4.7e+12
HEY1 NANOG_.SC.33759. 0.026 0.000478029049457596  6e-06 4.7e+12
MEF2A NELFe 0.026 0.000478029049457596  4e-06 4.7e+12
EBF1_.C.8. NF.E2 0.026 0.000478029049457596  5e-06 4.7e+12
Ini1 NF.E2_.H.230. 0.026 0.000478029049457596  5e-06 4.7e+12
BRF1 NFKB 0.026 0.000478029049457596  4e-06 4.7e+12
GATA.2 p300 0.026 0.000478029049457596  3e-06 4.7e+12
BRF2 p300_.F.4. 0.026 0.000478029049457596  4e-06 4.7e+12
FOXA1_.C.20. p300_.F.4. 0.026 0.000478029049457596  5e-06 4.7e+12
NF.YA p300_.N.15. 0.026 0.000478029049457596  4e-06 4.7e+12
GR PAX5.N19 0.026 0.000478029049457596  6e-06 4.7e+12
c.Jun Pbx3 0.026 0.000478029049457596  6e-06 4.7e+12
EBF Pbx3 0.026 0.000478029049457596  7e-06 4.7e+12
GTF2B Pbx3 0.026 0.000478029049457596  5e-06 4.7e+12
E2F6_.H.50. PGC1A 0.026 0.000478029049457596  6e-06 4.7e+12
NANOG_.SC.33759. Pol2.4H8 0.026 0.000478029049457596  5e-06 4.7e+12
EBF1_.C.8. Pol3 0.026 0.000478029049457596  7e-06 4.7e+12
FOXA1_.C.20. POU2F2 0.026 0.000478029049457596  6e-06 4.7e+12
HNF4A POU5F1_.SC.9081. 0.026 0.000478029049457596  5e-06 4.7e+12
p300_.N.15. POU5F1_.SC.9081. 0.026 0.000478029049457596  7e-06 4.7e+12
IRF4_.M.17. PRDM1_.Val90. 0.026 0.000478029049457596  6e-06 4.7e+12
CTCFL_.SC.98982. PU.1 0.026 0.000478029049457596  5e-06 4.7e+12
E2F1 PU.1 0.026 0.000478029049457596  7e-06 4.7e+12
GATA2_.CG2.96. PU.1 0.026 0.000478029049457596  6e-06 4.7e+12
GTF2F1_.RAP.74. Rad21 0.026 0.000478029049457596  5e-06 4.7e+12
Max Rad21 0.026 0.000478029049457596  7e-06 4.7e+12
AP.2alpha RFX5_.N.494. 0.026 0.000478029049457596  5e-06 4.7e+12
IRF3 RXRA 0.026 0.000478029049457596  7e-06 4.7e+12
p300 SETDB1 0.026 0.000478029049457596  5e-06 4.7e+12
BRF2 Sin3Ak.20 0.026 0.000478029049457596  6e-06 4.7e+12
IRF3 SIRT6 0.026 0.000478029049457596  5e-06 4.7e+12
MEF2A SIRT6 0.026 0.000478029049457596  6e-06 4.7e+12
BAF155 SIX5 0.026 0.000478029049457596  7e-06 4.7e+12
MEF2A SIX5 0.026 0.000478029049457596  7e-06 4.7e+12
NELFe SIX5 0.026 0.000478029049457596  6e-06 4.7e+12
E2F6_.H.50. SREBP1 0.026 0.000478029049457596  3e-06 4.7e+12
eGFP.GATA2 SREBP1 0.026 0.000478029049457596  7e-06 4.7e+12
c.Jun SREBP2 0.026 0.000478029049457596  5e-06 4.7e+12
BRF2 SRF 0.026 0.000478029049457596  4e-06 4.7e+12
SPT20 SRF 0.026 0.000478029049457596  3e-06 4.7e+12
E2F1 STAT1 0.026 0.000478029049457596  5e-06 4.7e+12
IRF4_.M.17. STAT1 0.026 0.000478029049457596  7e-06 4.7e+12
eGFP.FOS TAF7_.SQ.8. 0.026 0.000478029049457596  4e-06 4.7e+12
FOSL2 TAF7_.SQ.8. 0.026 0.000478029049457596  6e-06 4.7e+12
IRF4_.M.17. TAF7_.SQ.8. 0.026 0.000478029049457596  3e-06 4.7e+12
FOXA1_.C.20. TBP 0.026 0.000478029049457596  8e-06 4.7e+12
NF.E2_.H.230. TCF12 0.026 0.000478029049457596  4e-06 4.7e+12
STAT3 TCF12 0.026 0.000478029049457596  7e-06 4.7e+12
Pol2.b. TCF4 0.026 0.000478029049457596  6e-06 4.7e+12
c.Jun TFIIIC.110 0.026 0.000478029049457596  5e-06 4.7e+12
CTCF_.SC.5916. TFIIIC.110 0.026 0.000478029049457596  5e-06 4.7e+12
Pbx3 TFIIIC.110 0.026 0.000478029049457596  6e-06 4.7e+12
BRCA1_.C.1863. TR4 0.026 0.000478029049457596  4e-06 4.7e+12
CHD2_.N.1250. TR4 0.026 0.000478029049457596  7e-06 4.7e+12
TAF7_.SQ.8. TR4 0.026 0.000478029049457596  4e-06 4.7e+12
TFIIIC.110 TR4 0.026 0.000478029049457596  7e-06 4.7e+12
MEF2C_.SC.13268. USF.1 0.026 0.000478029049457596  4e-06 4.7e+12
PAX5.N19 USF.1 0.026 0.000478029049457596  7e-06 4.7e+12
STAT1 USF.1 0.026 0.000478029049457596  4e-06 4.7e+12
STAT1 USF1_.SC.8983. 0.026 0.000478029049457596  5e-06 4.7e+12
ERRA USF2 0.026 0.000478029049457596  3e-06 4.7e+12
NFKB XRCC4 0.026 0.000478029049457596  4e-06 4.7e+12
HNF4G_.SC.6558. YY1 0.026 0.000478029049457596  5e-06 4.7e+12
p300_.N.15. YY1 0.026 0.000478029049457596  8e-06 4.7e+12
PGC1A ZBTB33 0.026 0.000478029049457596  7e-06 4.7e+12
GATA2_.CG2.96. ZBTB7A_.SC.34508. 0.026 0.000478029049457596  4e-06 4.7e+12
GRp20 ZBTB7A_.SC.34508. 0.026 0.000478029049457596  5e-06 4.7e+12
AP.2alpha ZEB1_.SC.25388. 0.026 0.000478029049457596  4e-06 4.7e+12
SPT20 ZEB1_.SC.25388. 0.026 0.000478029049457596  6e-06 4.7e+12
TBP ZEB1_.SC.25388. 0.026 0.000478029049457596  6e-06 4.7e+12
AP.2alpha ZNF263 0.026 0.000478029049457596  6e-06 4.7e+12
c.Fos ZNF263 0.026 0.000478029049457596  6e-06 4.7e+12
HSF1 ZNF263 0.026 0.000478029049457596  4e-06 4.7e+12
SETDB1 ZNF263 0.026 0.000478029049457596  7e-06 4.7e+12
ZBTB33 ZNF263 0.026 0.000478029049457596  5e-06 4.7e+12
c.Myc ZZZ3 0.026 0.000478029049457596  5e-06 4.7e+12
AP.2gamma BCL3 0.027 0.000422871851443296  3e-06 4.7e+12
BRCA1_.C.1863. CEBPB 0.027 0.000422871851443296  2e-06 4.7e+12
BCL11A c.Jun 0.027 0.000422871851443296  2e-06 4.7e+12
BCLAF1_.M33.P5B11. c.Jun 0.027 0.000422871851443296  2e-06 4.7e+12
CTCF_.C.20. EBF 0.027 0.000422871851443296  2e-06 4.7e+12
BAF170 eGFP.FOS 0.027 0.000422871851443296  3e-06 4.7e+12
BCLAF1_.M33.P5B11. eGFP.GATA2 0.027 0.000422871851443296  2e-06 4.7e+12
eGFP.FOS ELF1_.SC.631. 0.027 0.000422871851443296  2e-06 4.7e+12
ERRA ETS1 0.027 0.000422871851443296  2e-06 4.7e+12
BCL11A FOXA1_.SC.101058. 0.027 0.000422871851443296  2e-06 4.7e+12
eGFP.JunB FOXA1_.SC.101058. 0.027 0.000422871851443296  3e-06 4.7e+12
eGFP.JunB FOXA2_.SC.6554. 0.027 0.000422871851443296  3e-06 4.7e+12
E2F6 GCN5 0.027 0.000422871851443296  2e-06 4.7e+12
E2F6_.H.50. GCN5 0.027 0.000422871851443296  2e-06 4.7e+12
eGFP.GATA2 GTF2F1_.RAP.74. 0.027 0.000422871851443296  1e-06 4.7e+12
CtBP2 HMGN3 0.027 0.000422871851443296  3e-06 4.7e+12
E2F6 HNF4A 0.027 0.000422871851443296  2e-06 4.7e+12
FOSL1_.SC.183. HNF4A 0.027 0.000422871851443296  3e-06 4.7e+12
Brg1 HNF4G_.SC.6558. 0.027 0.000422871851443296  3e-06 4.7e+12
FOSL1_.SC.183. IRF1 0.027 0.000422871851443296  3e-06 4.7e+12
GCN5 IRF4_.M.17. 0.027 0.000422871851443296  2e-06 4.7e+12
E2F1 JunD 0.027 0.000422871851443296  3e-06 4.7e+12
ERalpha_a MafK_.ab50322. 0.027 0.000422871851443296  2e-06 4.7e+12
BRF2 MafK_.SC.477. 0.027 0.000422871851443296  2e-06 4.7e+12
BRF2 Max 0.027 0.000422871851443296  3e-06 4.7e+12
FOXA1_.SC.101058. Max 0.027 0.000422871851443296  2e-06 4.7e+12
CTCF_.C.20. MEF2A 0.027 0.000422871851443296  3e-06 4.7e+12
EBF MEF2C_.SC.13268. 0.027 0.000422871851443296  2e-06 4.7e+12
GABP MEF2C_.SC.13268. 0.027 0.000422871851443296  1e-06 4.7e+12
BRF2 Mxi1_.bHLH. 0.027 0.000422871851443296  1e-06 4.7e+12
ELF1_.SC.631. NELFe 0.027 0.000422871851443296  3e-06 4.7e+12
ELK4 NELFe 0.027 0.000422871851443296  2e-06 4.7e+12
FOSL1_.SC.183. NF.E2 0.027 0.000422871851443296  2e-06 4.7e+12
NANOG_.SC.33759. NF.E2 0.027 0.000422871851443296  2e-06 4.7e+12
Egr.1 NF.E2_.H.230. 0.027 0.000422871851443296  3e-06 4.7e+12
JunD NF.E2_.H.230. 0.027 0.000422871851443296  2e-06 4.7e+12
GATA3_.SC.268. NF.YB 0.027 0.000422871851443296  3e-06 4.7e+12
c.Fos p300 0.027 0.000422871851443296  3e-06 4.7e+12
c.Myc p300_.F.4. 0.027 0.000422871851443296  2e-06 4.7e+12
ELK4 p300_.F.4. 0.027 0.000422871851443296  2e-06 4.7e+12
JunD p300_.F.4. 0.027 0.000422871851443296  2e-06 4.7e+12
MEF2C_.SC.13268. p300_.F.4. 0.027 0.000422871851443296  3e-06 4.7e+12
Brg1 p300_.N.15. 0.027 0.000422871851443296  2e-06 4.7e+12
HNF4A_.H.171. p300_.N.15. 0.027 0.000422871851443296  2e-06 4.7e+12
MEF2A p300_.N.15. 0.027 0.000422871851443296  3e-06 4.7e+12
Mxi1_.bHLH. p300_.N.15. 0.027 0.000422871851443296  2e-06 4.7e+12
MafK_.SC.477. PAX5.C20 0.027 0.000422871851443296  3e-06 4.7e+12
NF.YB PAX5.C20 0.027 0.000422871851443296  1e-06 4.7e+12
CTCF_.C.20. PAX5.N19 0.027 0.000422871851443296  2e-06 4.7e+12
BRCA1_.C.1863. PGC1A 0.027 0.000422871851443296  2e-06 4.7e+12
Max PGC1A 0.027 0.000422871851443296  2e-06 4.7e+12
p300 PGC1A 0.027 0.000422871851443296  2e-06 4.7e+12
IRF1 PRDM1_.Val90. 0.027 0.000422871851443296  2e-06 4.7e+12
MafK_.SC.477. PU.1 0.027 0.000422871851443296  2e-06 4.7e+12
AP.2gamma Rad21 0.027 0.000422871851443296  3e-06 4.7e+12
Ini1 RFX5_.N.494. 0.027 0.000422871851443296  2e-06 4.7e+12
eGFP.GATA2 RXRA 0.027 0.000422871851443296  2e-06 4.7e+12
c.Jun SETDB1 0.027 0.000422871851443296  3e-06 4.7e+12
BCL3 SIX5 0.027 0.000422871851443296  2e-06 4.7e+12
AP.2alpha SMC3_.ab9263. 0.027 0.000422871851443296  3e-06 4.7e+12
CEBPB SMC3_.ab9263. 0.027 0.000422871851443296  3e-06 4.7e+12
Nrf1 SMC3_.ab9263. 0.027 0.000422871851443296  2e-06 4.7e+12
EBF1_.C.8. SP2_.SC.643. 0.027 0.000422871851443296  2e-06 4.7e+12
Nrf1 SP2_.SC.643. 0.027 0.000422871851443296  2e-06 4.7e+12
Pol3 SP2_.SC.643. 0.027 0.000422871851443296  3e-06 4.7e+12
ELK4 SPT20 0.027 0.000422871851443296  3e-06 4.7e+12
GATA3_.SC.268. SPT20 0.027 0.000422871851443296  2e-06 4.7e+12
GATA.1 SREBP1 0.027 0.000422871851443296  3e-06 4.7e+12
Ini1 SREBP1 0.027 0.000422871851443296  3e-06 4.7e+12
MafK_.SC.477. SREBP1 0.027 0.000422871851443296  3e-06 4.7e+12
CCNT2 SREBP2 0.027 0.000422871851443296  2e-06 4.7e+12
SETDB1 STAT1 0.027 0.000422871851443296  3e-06 4.7e+12
GCN5 STAT2 0.027 0.000422871851443296  2e-06 4.7e+12
Oct.2 STAT2 0.027 0.000422871851443296  3e-06 4.7e+12
POU2F2 STAT2 0.027 0.000422871851443296  2e-06 4.7e+12
E2F4 STAT3 0.027 0.000422871851443296  2e-06 4.7e+12
E2F6 STAT3 0.027 0.000422871851443296  3e-06 4.7e+12
eGFP.NR4A1 STAT3 0.027 0.000422871851443296  2e-06 4.7e+12
MEF2A STAT3 0.027 0.000422871851443296  2e-06 4.7e+12
SPT20 STAT3 0.027 0.000422871851443296  2e-06 4.7e+12
NANOG_.SC.33759. TAF1 0.027 0.000422871851443296  2e-06 4.7e+12
Pbx3 TAF7_.SQ.8. 0.027 0.000422871851443296  2e-06 4.7e+12
PU.1 TAL1_.SC.12984. 0.027 0.000422871851443296  2e-06 4.7e+12
BAF155 TBP 0.027 0.000422871851443296  2e-06 4.7e+12
ERRA TCF12 0.027 0.000422871851443296  3e-06 4.7e+12
Rad21 TCF12 0.027 0.000422871851443296  2e-06 4.7e+12
CHD2_.N.1250. TCF4 0.027 0.000422871851443296  2e-06 4.7e+12
ERRA TCF4 0.027 0.000422871851443296  2e-06 4.7e+12
CTCFL_.SC.98982. TFIIIC.110 0.027 0.000422871851443296  2e-06 4.7e+12
NF.YA TFIIIC.110 0.027 0.000422871851443296  3e-06 4.7e+12
PAX5.C20 TFIIIC.110 0.027 0.000422871851443296  2e-06 4.7e+12
SMC3_.ab9263. TFIIIC.110 0.027 0.000422871851443296  2e-06 4.7e+12
E2F1 THAP1_.SC.98174. 0.027 0.000422871851443296  3e-06 4.7e+12
MafK_.SC.477. THAP1_.SC.98174. 0.027 0.000422871851443296  2e-06 4.7e+12
p300 TR4 0.027 0.000422871851443296  2e-06 4.7e+12
eGFP.HDAC8 USF.1 0.027 0.000422871851443296  3e-06 4.7e+12
FOSL1_.SC.183. USF.1 0.027 0.000422871851443296  2e-06 4.7e+12
SP2_.SC.643. USF.1 0.027 0.000422871851443296  2e-06 4.7e+12
CTCFL_.SC.98982. USF1_.SC.8983. 0.027 0.000422871851443296  2e-06 4.7e+12
FOSL2 USF1_.SC.8983. 0.027 0.000422871851443296  3e-06 4.7e+12
TCF4 USF1_.SC.8983. 0.027 0.000422871851443296  1e-06 4.7e+12
TCF4 USF2 0.027 0.000422871851443296  3e-06 4.7e+12
HSF1 WHIP 0.027 0.000422871851443296  3e-06 4.7e+12
BCLAF1_.M33.P5B11. XRCC4 0.027 0.000422871851443296  2e-06 4.7e+12
eGFP.NR4A1 YY1 0.027 0.000422871851443296  3e-06 4.7e+12
HNF4G_.SC.6558. YY1_.C.20. 0.027 0.000422871851443296  2e-06 4.7e+12
AP.2alpha ZBTB33 0.027 0.000422871851443296  3e-06 4.7e+12
FOSL2 ZBTB7A_.SC.34508. 0.027 0.000422871851443296  3e-06 4.7e+12
SREBP1 ZBTB7A_.SC.34508. 0.027 0.000422871851443296  3e-06 4.7e+12
TAF7_.SQ.8. ZBTB7A_.SC.34508. 0.027 0.000422871851443296  2e-06 4.7e+12
GATA3_.SC.268. ZEB1_.SC.25388. 0.027 0.000422871851443296  2e-06 4.7e+12
IRF3 ZEB1_.SC.25388. 0.027 0.000422871851443296  2e-06 4.7e+12
SREBP2 ZEB1_.SC.25388. 0.027 0.000422871851443296  2e-06 4.7e+12
MEF2A Znf143_.16618.1.AP. 0.027 0.000422871851443296  2e-06 4.7e+12
THAP1_.SC.98174. Znf143_.16618.1.AP. 0.027 0.000422871851443296  3e-06 4.7e+12
RXRA ZNF263 0.027 0.000422871851443296  3e-06 4.7e+12
SP1 ZNF263 0.027 0.000422871851443296  2e-06 4.7e+12
eGFP.JunB ZZZ3 0.027 0.000422871851443296  2e-06 4.7e+12
Brg1 CHD2_.N.1250. 0.028 0.000358521787093169  1e-06 4.7e+12
ATF3 CTCF 0.028 0.000358521787093169  6e-07 4.7e+12
CEBPB CTCFL_.SC.98982. 0.028 0.000358521787093169  1e-06 4.7e+12
ATF3 E2F1 0.028 0.000358521787093169  1e-06 4.7e+12
CTCF_.C.20. eGFP.GATA2 0.028 0.000358521787093169  7e-07 4.7e+12
E2F4 eGFP.JunB 0.028 0.000358521787093169  8e-07 4.7e+12
BCL11A eGFP.JunD 0.028 0.000358521787093169  7e-07 4.7e+12
eGFP.NR4A1 ERRA 0.028 0.000358521787093169  8e-07 4.7e+12
BAF155 FOXA1_.C.20. 0.028 0.000358521787093169  6e-07 4.7e+12
Brg1 GABP 0.028 0.000358521787093169  1e-06 4.7e+12
BRCA1_.C.1863. GATA.1 0.028 0.000358521787093169  8e-07 4.7e+12
BAF155 GATA.2 0.028 0.000358521787093169  8e-07 4.7e+12
E2F1 GATA3_.SC.268. 0.028 0.000358521787093169  6e-07 4.7e+12
ELK4 GATA3_.SC.268. 0.028 0.000358521787093169  7e-07 4.7e+12
BCLAF1_.M33.P5B11. GRp20 0.028 0.000358521787093169  6e-07 4.7e+12
ERalpha_a GRp20 0.028 0.000358521787093169  9e-07 4.7e+12
ELF1_.SC.631. GTF2B 0.028 0.000358521787093169  1e-06 4.7e+12
EBF1_.C.8. HDAC2_.SC.6296. 0.028 0.000358521787093169  1e-06 4.7e+12
GATA.2 HEY1 0.028 0.000358521787093169  1e-06 4.7e+12
GR HMGN3 0.028 0.000358521787093169  1e-06 4.7e+12
EBF IRF3 0.028 0.000358521787093169  1e-06 4.7e+12
CCNT2 IRF4_.M.17. 0.028 0.000358521787093169  1e-06 4.7e+12
GRp20 IRF4_.M.17. 0.028 0.000358521787093169  7e-07 4.7e+12
HNF4A_.H.171. KAP1 0.028 0.000358521787093169  8e-07 4.7e+12
GATA.2 MafF_.M8194. 0.028 0.000358521787093169  8e-07 4.7e+12
Ini1 MafK_.ab50322. 0.028 0.000358521787093169  6e-07 4.7e+12
KAP1 MafK_.ab50322. 0.028 0.000358521787093169  1e-06 4.7e+12
E2F6 MafK_.SC.477. 0.028 0.000358521787093169  1e-06 4.7e+12
FOXA1_.SC.101058. MafK_.SC.477. 0.028 0.000358521787093169  1e-06 4.7e+12
GTF2B MafK_.SC.477. 0.028 0.000358521787093169  9e-07 4.7e+12
CTCF_.SC.5916. Max 0.028 0.000358521787093169  1e-06 4.7e+12
EBF1_.C.8. MEF2C_.SC.13268. 0.028 0.000358521787093169  1e-06 4.7e+12
BCL3 NANOG_.SC.33759. 0.028 0.000358521787093169  1e-06 4.7e+12
MafK_.SC.477. NELFe 0.028 0.000358521787093169  1e-06 4.7e+12
KAP1 NF.E2 0.028 0.000358521787093169  1e-06 4.7e+12
NANOG_.SC.33759. NFKB 0.028 0.000358521787093169  1e-06 4.7e+12
JunD NF.YB 0.028 0.000358521787093169  7e-07 4.7e+12
GRp20 Nrf1 0.028 0.000358521787093169  7e-07 4.7e+12
NF.E2 Nrf1 0.028 0.000358521787093169  1e-06 4.7e+12
BHLHE40 Oct.2 0.028 0.000358521787093169  1e-06 4.7e+12
BCL3 p300_.F.4. 0.028 0.000358521787093169  8e-07 4.7e+12
CHD2_.N.1250. p300_.F.4. 0.028 0.000358521787093169  1e-06 4.7e+12
NF.YA p300_.F.4. 0.028 0.000358521787093169  8e-07 4.7e+12
CtBP2 PAX5.C20 0.028 0.000358521787093169  9e-07 4.7e+12
NF.E2 PAX5.C20 0.028 0.000358521787093169  1e-06 4.7e+12
CTCF PAX5.N19 0.028 0.000358521787093169  8e-07 4.7e+12
EBF1_.C.8. PGC1A 0.028 0.000358521787093169  6e-07 4.7e+12
HNF4A_.H.171. Pol2 0.028 0.000358521787093169  1e-06 4.7e+12
p300_.N.15. Pol2 0.028 0.000358521787093169  9e-07 4.7e+12
MafK_.ab50322. Pol2.4H8 0.028 0.000358521787093169  1e-06 4.7e+12
CTCF Pol2.b. 0.028 0.000358521787093169  1e-06 4.7e+12
CTCF_.SC.5916. Pol2.phosphoS2. 0.028 0.000358521787093169  9e-07 4.7e+12
PAX5.C20 Pol3 0.028 0.000358521787093169  7e-07 4.7e+12
BHLHE40 POU2F2 0.028 0.000358521787093169  7e-07 4.7e+12
MEF2C_.SC.13268. PRDM1_.Val90. 0.028 0.000358521787093169  9e-07 4.7e+12
p300_.N.15. PRDM1_.Val90. 0.028 0.000358521787093169  1e-06 4.7e+12
eGFP.NR4A1 PU.1 0.028 0.000358521787093169  8e-07 4.7e+12
GTF2B PU.1 0.028 0.000358521787093169  1e-06 4.7e+12
HNF4A_.H.171. PU.1 0.028 0.000358521787093169  9e-07 4.7e+12
Pol2 Rad21 0.028 0.000358521787093169  1e-06 4.7e+12
Pbx3 RFX5_.N.494. 0.028 0.000358521787093169  1e-06 4.7e+12
eGFP.JunD RPC155 0.028 0.000358521787093169  7e-07 4.7e+12
IRF3 RPC155 0.028 0.000358521787093169  9e-07 4.7e+12
Pol2.b. RPC155 0.028 0.000358521787093169  8e-07 4.7e+12
JunD SETDB1 0.028 0.000358521787093169  1e-06 4.7e+12
p300_.F.4. Sin3Ak.20 0.028 0.000358521787093169  1e-06 4.7e+12
SETDB1 SIRT6 0.028 0.000358521787093169  6e-07 4.7e+12
eGFP.FOS SIX5 0.028 0.000358521787093169  1e-06 4.7e+12
MafK_.ab50322. SMC3_.ab9263. 0.028 0.000358521787093169  1e-06 4.7e+12
Brg1 SP1 0.028 0.000358521787093169  6e-07 4.7e+12
eGFP.FOS SP1 0.028 0.000358521787093169  1e-06 4.7e+12
RPC155 SP2_.SC.643. 0.028 0.000358521787093169  1e-06 4.7e+12
c.Jun SREBP1 0.028 0.000358521787093169  1e-06 4.7e+12
PAX5.N19 SREBP1 0.028 0.000358521787093169  1e-06 4.7e+12
Pol2.b. SREBP1 0.028 0.000358521787093169  7e-07 4.7e+12
Oct.2 SREBP2 0.028 0.000358521787093169  6e-07 4.7e+12
GATA.1 SRF 0.028 0.000358521787093169  1e-06 4.7e+12
AP.2gamma STAT1 0.028 0.000358521787093169  6e-07 4.7e+12
CEBPB STAT1 0.028 0.000358521787093169  9e-07 4.7e+12
GR STAT1 0.028 0.000358521787093169  1e-06 4.7e+12
p300_.N.15. STAT1 0.028 0.000358521787093169  6e-07 4.7e+12
NFKB STAT2 0.028 0.000358521787093169  1e-06 4.7e+12
BATF STAT3 0.028 0.000358521787093169  6e-07 4.7e+12
ELK4 STAT3 0.028 0.000358521787093169  6e-07 4.7e+12
SREBP1 STAT3 0.028 0.000358521787093169  7e-07 4.7e+12
SREBP2 STAT3 0.028 0.000358521787093169  8e-07 4.7e+12
p300_.N.15. TAF1 0.028 0.000358521787093169  1e-06 4.7e+12
AP.2gamma TBP 0.028 0.000358521787093169  6e-07 4.7e+12
EBF1_.C.8. TBP 0.028 0.000358521787093169  6e-07 4.7e+12
GATA.1 TBP 0.028 0.000358521787093169  1e-06 4.7e+12
CTCF_.C.20. TFIIIC.110 0.028 0.000358521787093169  7e-07 4.7e+12
GABP TFIIIC.110 0.028 0.000358521787093169  1e-06 4.7e+12
GATA2_.CG2.96. TFIIIC.110 0.028 0.000358521787093169  7e-07 4.7e+12
HEY1 TFIIIC.110 0.028 0.000358521787093169  1e-06 4.7e+12
SREBP2 TFIIIC.110 0.028 0.000358521787093169  7e-07 4.7e+12
SETDB1 THAP1_.SC.98174. 0.028 0.000358521787093169  8e-07 4.7e+12
eGFP.FOS TR4 0.028 0.000358521787093169  8e-07 4.7e+12
c.Jun USF.1 0.028 0.000358521787093169  9e-07 4.7e+12
c.Jun USF1_.SC.8983. 0.028 0.000358521787093169  1e-06 4.7e+12
eGFP.GATA2 WHIP 0.028 0.000358521787093169  9e-07 4.7e+12
USF.1 WHIP 0.028 0.000358521787093169  6e-07 4.7e+12
Brg1 YY1_.C.20. 0.028 0.000358521787093169  1e-06 4.7e+12
MafK_.SC.477. YY1_.C.20. 0.028 0.000358521787093169  6e-07 4.7e+12
GCN5 ZBTB7A_.SC.34508. 0.028 0.000358521787093169  7e-07 4.7e+12
CtBP2 ZEB1_.SC.25388. 0.028 0.000358521787093169  1e-06 4.7e+12
GR ZEB1_.SC.25388. 0.028 0.000358521787093169  9e-07 4.7e+12
CTCF_.C.20. Znf143_.16618.1.AP. 0.028 0.000358521787093169  1e-06 4.7e+12
eGFP.JunB Znf143_.16618.1.AP. 0.028 0.000358521787093169  1e-06 4.7e+12
TFIIIC.110 Znf143_.16618.1.AP. 0.028 0.000358521787093169  6e-07 4.7e+12
CTCFL_.SC.98982. ZNF263 0.028 0.000358521787093169  1e-06 4.7e+12
ELF1_.SC.631. ZZZ3 0.028 0.000358521787093169  1e-06 4.7e+12
AP.2gamma BCLAF1_.M33.P5B11. 0.029 0.00027578599007172  5e-07 4.7e+12
BCLAF1_.M33.P5B11. BDP1 0.029 0.00027578599007172  3e-07 4.7e+12
CEBPB CTCF_.C.20. 0.029 0.00027578599007172  3e-07 4.7e+12
BCL3 E2F1 0.029 0.00027578599007172  3e-07 4.7e+12
BCL3 EBF 0.029 0.00027578599007172  3e-07 4.7e+12
ATF3 EBF1_.C.8. 0.029 0.00027578599007172  6e-07 4.7e+12
eGFP.FOS eGFP.GATA2 0.029 0.00027578599007172  3e-07 4.7e+12
eGFP.JunB ELF1_.SC.631. 0.029 0.00027578599007172  3e-07 4.7e+12
BRCA1_.C.1863. ERalpha_a 0.029 0.00027578599007172  5e-07 4.7e+12
EBF ETS1 0.029 0.00027578599007172  3e-07 4.7e+12
ERRA FOSL2 0.029 0.00027578599007172  4e-07 4.7e+12
eGFP.GATA2 GABP 0.029 0.00027578599007172  4e-07 4.7e+12
eGFP.HDAC8 GABP 0.029 0.00027578599007172  5e-07 4.7e+12
CEBPB GATA.1 0.029 0.00027578599007172  3e-07 4.7e+12
EBF GATA.1 0.029 0.00027578599007172  6e-07 4.7e+12
ATF3 GATA3_.SC.268. 0.029 0.00027578599007172  3e-07 4.7e+12
E2F6_.H.50. GATA3_.SC.268. 0.029 0.00027578599007172  5e-07 4.7e+12
CTCF_.C.20. GTF2B 0.029 0.00027578599007172  3e-07 4.7e+12
CTCF_.SC.5916. GTF2F1_.RAP.74. 0.029 0.00027578599007172  5e-07 4.7e+12
GCN5 HNF4G_.SC.6558. 0.029 0.00027578599007172  4e-07 4.7e+12
CHD2_.N.1250. HSF1 0.029 0.00027578599007172  6e-07 4.7e+12
HNF4A_.H.171. Ini1 0.029 0.00027578599007172  5e-07 4.7e+12
BDP1 IRF3 0.029 0.00027578599007172  3e-07 4.7e+12
c.Jun IRF3 0.029 0.00027578599007172  3e-07 4.7e+12
IRF3 JunD 0.029 0.00027578599007172  3e-07 4.7e+12
HMGN3 MafF_.M8194. 0.029 0.00027578599007172  3e-07 4.7e+12
HMGN3 MafK_.ab50322. 0.029 0.00027578599007172  2e-07 4.7e+12
c.Myc MafK_.SC.477. 0.029 0.00027578599007172  3e-07 4.7e+12
GCN5 MEF2C_.SC.13268. 0.029 0.00027578599007172  3e-07 4.7e+12
eGFP.GATA2 Mxi1_.bHLH. 0.029 0.00027578599007172  4e-07 4.7e+12
HSF1 Mxi1_.bHLH. 0.029 0.00027578599007172  3e-07 4.7e+12
ELF1_.SC.631. NANOG_.SC.33759. 0.029 0.00027578599007172  3e-07 4.7e+12
GCN5 NELFe 0.029 0.00027578599007172  4e-07 4.7e+12
HA.E2F1 NF.E2 0.029 0.00027578599007172  2e-07 4.7e+12
IRF1 NF.E2_.H.230. 0.029 0.00027578599007172  5e-07 4.7e+12
eGFP.FOS NFKB 0.029 0.00027578599007172  3e-07 4.7e+12
E2F1 NF.YA 0.029 0.00027578599007172  4e-07 4.7e+12
HDAC2_.SC.6296. NF.YA 0.029 0.00027578599007172  4e-07 4.7e+12
Brg1 Nrf1 0.029 0.00027578599007172  5e-07 4.7e+12
FOXA1_.C.20. Nrf1 0.029 0.00027578599007172  5e-07 4.7e+12
CtBP2 p300 0.029 0.00027578599007172  4e-07 4.7e+12
ERRA p300 0.029 0.00027578599007172  3e-07 4.7e+12
HEY1 p300_.F.4. 0.029 0.00027578599007172  2e-07 4.7e+12
c.Jun PAX5.C20 0.029 0.00027578599007172  4e-07 4.7e+12
BHLHE40 PAX5.N19 0.029 0.00027578599007172  4e-07 4.7e+12
ETS1 Pbx3 0.029 0.00027578599007172  3e-07 4.7e+12
CHD2_.N.1250. PGC1A 0.029 0.00027578599007172  3e-07 4.7e+12
Mxi1_.bHLH. PGC1A 0.029 0.00027578599007172  5e-07 4.7e+12
NANOG_.SC.33759. Pol2.phosphoS2. 0.029 0.00027578599007172  4e-07 4.7e+12
Pol2 Pol3 0.029 0.00027578599007172  5e-07 4.7e+12
HNF4G_.SC.6558. POU2F2 0.029 0.00027578599007172  5e-07 4.7e+12
CCNT2 Rad21 0.029 0.00027578599007172  5e-07 4.7e+12
ELK4 Rad21 0.029 0.00027578599007172  5e-07 4.7e+12
HNF4G_.SC.6558. RPC155 0.029 0.00027578599007172  3e-07 4.7e+12
PAX5.C20 RPC155 0.029 0.00027578599007172  4e-07 4.7e+12
EBF RXRA 0.029 0.00027578599007172  6e-07 4.7e+12
POU5F1_.SC.9081. RXRA 0.029 0.00027578599007172  2e-07 4.7e+12
BRCA1_.C.1863. SETDB1 0.029 0.00027578599007172  4e-07 4.7e+12
p300_.F.4. SETDB1 0.029 0.00027578599007172  5e-07 4.7e+12
EBF Sin3Ak.20 0.029 0.00027578599007172  4e-07 4.7e+12
MEF2C_.SC.13268. Sin3Ak.20 0.029 0.00027578599007172  3e-07 4.7e+12
IRF4_.M.17. SIRT6 0.029 0.00027578599007172  5e-07 4.7e+12
p300_.F.4. SIRT6 0.029 0.00027578599007172  3e-07 4.7e+12
FOSL1_.SC.183. SIX5 0.029 0.00027578599007172  4e-07 4.7e+12
PGC1A SIX5 0.029 0.00027578599007172  6e-07 4.7e+12
Brg1 SMC3_.ab9263. 0.029 0.00027578599007172  4e-07 4.7e+12
eGFP.GATA2 SMC3_.ab9263. 0.029 0.00027578599007172  3e-07 4.7e+12
E2F1 SP1 0.029 0.00027578599007172  3e-07 4.7e+12
BDP1 SP2_.SC.643. 0.029 0.00027578599007172  4e-07 4.7e+12
eGFP.HDAC8 SP2_.SC.643. 0.029 0.00027578599007172  4e-07 4.7e+12
BCL3 SPT20 0.029 0.00027578599007172  4e-07 4.7e+12
eGFP.JunB SPT20 0.029 0.00027578599007172  3e-07 4.7e+12
Pol2.phosphoS2. SPT20 0.029 0.00027578599007172  3e-07 4.7e+12
SIRT6 SPT20 0.029 0.00027578599007172  2e-07 4.7e+12
AP.2alpha SREBP2 0.029 0.00027578599007172  4e-07 4.7e+12
POU2F2 SREBP2 0.029 0.00027578599007172  5e-07 4.7e+12
SIRT6 SREBP2 0.029 0.00027578599007172  2e-07 4.7e+12
p300_.N.15. STAT2 0.029 0.00027578599007172  4e-07 4.7e+12
E2F6_.H.50. STAT3 0.029 0.00027578599007172  4e-07 4.7e+12
HNF4A_.H.171. STAT3 0.029 0.00027578599007172  5e-07 4.7e+12
SIRT6 STAT3 0.029 0.00027578599007172  3e-07 4.7e+12
BRF2 TAF7_.SQ.8. 0.029 0.00027578599007172  4e-07 4.7e+12
Brg1 TAF7_.SQ.8. 0.029 0.00027578599007172  4e-07 4.7e+12
SETDB1 TAF7_.SQ.8. 0.029 0.00027578599007172  2e-07 4.7e+12
BCL3 TAL1_.SC.12984. 0.029 0.00027578599007172  5e-07 4.7e+12
PAX5.N19 TCF4 0.029 0.00027578599007172  3e-07 4.7e+12
SIRT6 TCF4 0.029 0.00027578599007172  3e-07 4.7e+12
eGFP.GATA2 TFIIIC.110 0.029 0.00027578599007172  5e-07 4.7e+12
EBF USF.1 0.029 0.00027578599007172  5e-07 4.7e+12
eGFP.NR4A1 USF.1 0.029 0.00027578599007172  4e-07 4.7e+12
ERRA USF.1 0.029 0.00027578599007172  5e-07 4.7e+12
SP2_.SC.643. USF1_.SC.8983. 0.029 0.00027578599007172  3e-07 4.7e+12
c.Jun USF2 0.029 0.00027578599007172  3e-07 4.7e+12
eGFP.FOS USF2 0.029 0.00027578599007172  5e-07 4.7e+12
Oct.2 USF2 0.029 0.00027578599007172  3e-07 4.7e+12
IRF1 WHIP 0.029 0.00027578599007172  2e-07 4.7e+12
p300_.F.4. WHIP 0.029 0.00027578599007172  4e-07 4.7e+12
eGFP.JunB YY1_.C.20. 0.029 0.00027578599007172  4e-07 4.7e+12
BCLAF1_.M33.P5B11. ZBTB33 0.029 0.00027578599007172  3e-07 4.7e+12
CCNT2 ZBTB33 0.029 0.00027578599007172  3e-07 4.7e+12
ERalpha_a ZBTB33 0.029 0.00027578599007172  4e-07 4.7e+12
WHIP ZBTB7A_.SC.34508. 0.029 0.00027578599007172  2e-07 4.7e+12
SETDB1 ZEB1_.SC.25388. 0.029 0.00027578599007172  4e-07 4.7e+12
TCF4 ZEB1_.SC.25388. 0.029 0.00027578599007172  5e-07 4.7e+12
Brg1 Znf143_.16618.1.AP. 0.029 0.00027578599007172  4e-07 4.7e+12
GATA.2 Znf143_.16618.1.AP. 0.029 0.00027578599007172  5e-07 4.7e+12
TAF1 ZZZ3 0.029 0.00027578599007172  5e-07 4.7e+12
BRF2 c.Jun 0.03 0.00024820739106457  2e-07 4.7e+12
BAF155 CTCF_.SC.5916. 0.03 0.00024820739106457  1e-07 4.7e+12
Brg1 EBF 0.03 0.00024820739106457  1e-07 4.7e+12
BDP1 EBF1_.C.8. 0.03 0.00024820739106457  2e-07 4.7e+12
CTCF_.SC.5916. EBF1_.C.8. 0.03 0.00024820739106457  1e-07 4.7e+12
AP.2gamma eGFP.FOS 0.03 0.00024820739106457  1e-07 4.7e+12
AP.2gamma ERalpha_a 0.03 0.00024820739106457  1e-07 4.7e+12
eGFP.JunB ETS1 0.03 0.00024820739106457  1e-07 4.7e+12
BHLHE40 GABP 0.03 0.00024820739106457  2e-07 4.7e+12
ELK4 GATA.1 0.03 0.00024820739106457  2e-07 4.7e+12
AP.2gamma GATA.2 0.03 0.00024820739106457  1e-07 4.7e+12
AP.2gamma GATA3_.SC.268. 0.03 0.00024820739106457  9e-08 4.7e+12
EBF GR 0.03 0.00024820739106457  2e-07 4.7e+12
FOSL1_.SC.183. HEY1 0.03 0.00024820739106457  1e-07 4.7e+12
FOXA1_.SC.101058. HMGN3 0.03 0.00024820739106457  1e-07 4.7e+12
BDP1 HNF4G_.SC.6558. 0.03 0.00024820739106457  9e-08 4.7e+12
c.Myc HNF4G_.SC.6558. 0.03 0.00024820739106457  2e-07 4.7e+12
ELK4 HNF4G_.SC.6558. 0.03 0.00024820739106457  1e-07 4.7e+12
GABP HNF4G_.SC.6558. 0.03 0.00024820739106457  2e-07 4.7e+12
BDP1 Ini1 0.03 0.00024820739106457  1e-07 4.7e+12
eGFP.GATA2 Ini1 0.03 0.00024820739106457  1e-07 4.7e+12
CTCF_.SC.5916. IRF1 0.03 0.00024820739106457  1e-07 4.7e+12
eGFP.NR4A1 IRF1 0.03 0.00024820739106457  2e-07 4.7e+12
GATA.1 IRF1 0.03 0.00024820739106457  1e-07 4.7e+12
HNF4A IRF1 0.03 0.00024820739106457  1e-07 4.7e+12
BAF155 IRF3 0.03 0.00024820739106457  2e-07 4.7e+12
E2F6_.H.50. IRF3 0.03 0.00024820739106457  1e-07 4.7e+12
BHLHE40 JunD 0.03 0.00024820739106457  1e-07 4.7e+12
BHLHE40 KAP1 0.03 0.00024820739106457  2e-07 4.7e+12
eGFP.NR4A1 KAP1 0.03 0.00024820739106457  1e-07 4.7e+12
GCN5 KAP1 0.03 0.00024820739106457  9e-08 4.7e+12
HNF4G_.SC.6558. MafF_.M8194. 0.03 0.00024820739106457  1e-07 4.7e+12
AP.2alpha MafK_.ab50322. 0.03 0.00024820739106457  9e-08 4.7e+12
AP.2gamma MafK_.SC.477. 0.03 0.00024820739106457  1e-07 4.7e+12
eGFP.GATA2 MafK_.SC.477. 0.03 0.00024820739106457  2e-07 4.7e+12
GCN5 Mxi1_.bHLH. 0.03 0.00024820739106457  1e-07 4.7e+12
CtBP2 NANOG_.SC.33759. 0.03 0.00024820739106457  1e-07 4.7e+12
E2F6 NELFe 0.03 0.00024820739106457  2e-07 4.7e+12
IRF1 NF.E2 0.03 0.00024820739106457  1e-07 4.7e+12
BRF2 NFKB 0.03 0.00024820739106457  2e-07 4.7e+12
Brg1 NFKB 0.03 0.00024820739106457  1e-07 4.7e+12
c.Fos Nrf1 0.03 0.00024820739106457  9e-08 4.7e+12
CTCF Oct.2 0.03 0.00024820739106457  1e-07 4.7e+12
HNF4G_.SC.6558. Oct.2 0.03 0.00024820739106457  1e-07 4.7e+12
GTF2B p300 0.03 0.00024820739106457  2e-07 4.7e+12
BRF1 PAX5.C20 0.03 0.00024820739106457  1e-07 4.7e+12
E2F4 PAX5.N19 0.03 0.00024820739106457  2e-07 4.7e+12
BAF170 Pbx3 0.03 0.00024820739106457  1e-07 4.7e+12
GATA.1 Pbx3 0.03 0.00024820739106457  2e-07 4.7e+12
KAP1 Pbx3 0.03 0.00024820739106457  1e-07 4.7e+12
p300_.N.15. Pol2.4H8 0.03 0.00024820739106457  2e-07 4.7e+12
CTCF POU2F2 0.03 0.00024820739106457  9e-08 4.7e+12
HDAC2_.SC.6296. POU5F1_.SC.9081. 0.03 0.00024820739106457  1e-07 4.7e+12
GATA.2 PU.1 0.03 0.00024820739106457  2e-07 4.7e+12
CEBPB Rad21 0.03 0.00024820739106457  2e-07 4.7e+12
PGC1A RXRA 0.03 0.00024820739106457  1e-07 4.7e+12
HNF4A_.H.171. SETDB1 0.03 0.00024820739106457  1e-07 4.7e+12
PU.1 SETDB1 0.03 0.00024820739106457  1e-07 4.7e+12
eGFP.FOS Sin3Ak.20 0.03 0.00024820739106457  2e-07 4.7e+12
eGFP.HDAC8 Sin3Ak.20 0.03 0.00024820739106457  2e-07 4.7e+12
p300_.N.15. Sin3Ak.20 0.03 0.00024820739106457  1e-07 4.7e+12
NF.YB SIRT6 0.03 0.00024820739106457  9e-08 4.7e+12
p300 SIRT6 0.03 0.00024820739106457  2e-07 4.7e+12
HEY1 SMC3_.ab9263. 0.03 0.00024820739106457  9e-08 4.7e+12
PAX5.N19 SMC3_.ab9263. 0.03 0.00024820739106457  1e-07 4.7e+12
eGFP.NR4A1 SP1 0.03 0.00024820739106457  2e-07 4.7e+12
PGC1A SP1 0.03 0.00024820739106457  1e-07 4.7e+12
eGFP.JunD SP2_.SC.643. 0.03 0.00024820739106457  2e-07 4.7e+12
BRCA1_.C.1863. SPT20 0.03 0.00024820739106457  1e-07 4.7e+12
HEY1 SPT20 0.03 0.00024820739106457  9e-08 4.7e+12
KAP1 SPT20 0.03 0.00024820739106457  2e-07 4.7e+12
BAF170 SREBP1 0.03 0.00024820739106457  1e-07 4.7e+12
CEBPB SREBP1 0.03 0.00024820739106457  9e-08 4.7e+12
PAX5.C20 SREBP1 0.03 0.00024820739106457  2e-07 4.7e+12
Egr.1 STAT1 0.03 0.00024820739106457  2e-07 4.7e+12
AP.2gamma STAT3 0.03 0.00024820739106457  2e-07 4.7e+12
ERalpha_a STAT3 0.03 0.00024820739106457  9e-08 4.7e+12
HNF4A STAT3 0.03 0.00024820739106457  1e-07 4.7e+12
HSF1 STAT3 0.03 0.00024820739106457  1e-07 4.7e+12
Egr.1 TAF7_.SQ.8. 0.03 0.00024820739106457  1e-07 4.7e+12
MEF2C_.SC.13268. TBP 0.03 0.00024820739106457  1e-07 4.7e+12
c.Jun TCF12 0.03 0.00024820739106457  1e-07 4.7e+12
NANOG_.SC.33759. TCF12 0.03 0.00024820739106457  1e-07 4.7e+12
PAX5.C20 TCF4 0.03 0.00024820739106457  1e-07 4.7e+12
Egr.1 TFIIIC.110 0.03 0.00024820739106457  1e-07 4.7e+12
SP1 TFIIIC.110 0.03 0.00024820739106457  1e-07 4.7e+12
c.Jun THAP1_.SC.98174. 0.03 0.00024820739106457  2e-07 4.7e+12
EBF1_.C.8. THAP1_.SC.98174. 0.03 0.00024820739106457  1e-07 4.7e+12
HNF4G_.SC.6558. THAP1_.SC.98174. 0.03 0.00024820739106457  2e-07 4.7e+12
AP.2alpha TR4 0.03 0.00024820739106457  1e-07 4.7e+12
E2F6 TR4 0.03 0.00024820739106457  1e-07 4.7e+12
Brg1 USF.1 0.03 0.00024820739106457  2e-07 4.7e+12
NELFe USF.1 0.03 0.00024820739106457  1e-07 4.7e+12
NELFe USF1_.SC.8983. 0.03 0.00024820739106457  1e-07 4.7e+12
POU2F2 USF2 0.03 0.00024820739106457  2e-07 4.7e+12
SP2_.SC.643. USF2 0.03 0.00024820739106457  1e-07 4.7e+12
STAT3 USF2 0.03 0.00024820739106457  1e-07 4.7e+12
E2F6 WHIP 0.03 0.00024820739106457  1e-07 4.7e+12
p300_.N.15. WHIP 0.03 0.00024820739106457  9e-08 4.7e+12
p300_.F.4. XRCC4 0.03 0.00024820739106457  1e-07 4.7e+12
SPT20 YY1 0.03 0.00024820739106457  2e-07 4.7e+12
IRF1 ZBTB33 0.03 0.00024820739106457  2e-07 4.7e+12
SETDB1 ZBTB33 0.03 0.00024820739106457  9e-08 4.7e+12
PU.1 ZEB1_.SC.25388. 0.03 0.00024820739106457  2e-07 4.7e+12
BRF2 Znf143_.16618.1.AP. 0.03 0.00024820739106457  9e-08 4.7e+12
IRF1 ZNF263 0.03 0.00024820739106457  2e-07 4.7e+12
IRF4_.M.17. ZNF263 0.03 0.00024820739106457  2e-07 4.7e+12
PAX5.N19 ZNF263 0.03 0.00024820739106457  2e-07 4.7e+12
BRCA1_.C.1863. ZZZ3 0.03 0.00024820739106457  2e-07 4.7e+12
BCL3 BDP1 0.031 0.000239014524728853  4e-08 4.7e+12
BCL3 BHLHE40 0.031 0.000239014524728853  5e-08 4.7e+12
BHLHE40 BRCA1_.C.1863. 0.031 0.000239014524728853  4e-08 4.7e+12
BCLAF1_.M33.P5B11. CEBPB 0.031 0.000239014524728853  7e-08 4.7e+12
Brg1 c.Fos 0.031 0.000239014524728853  5e-08 4.7e+12
AP.2alpha CHD2_.N.1250. 0.031 0.000239014524728853  8e-08 4.7e+12
BCL3 E2F4 0.031 0.000239014524728853  5e-08 4.7e+12
CEBPB E2F6 0.031 0.000239014524728853  5e-08 4.7e+12
BAF170 E2F6_.H.50. 0.031 0.000239014524728853  4e-08 4.7e+12
BCL11A eGFP.FOS 0.031 0.000239014524728853  7e-08 4.7e+12
BAF170 ERalpha_a 0.031 0.000239014524728853  6e-08 4.7e+12
AP.2gamma FOSL1_.SC.183. 0.031 0.000239014524728853  4e-08 4.7e+12
E2F1 FOSL1_.SC.183. 0.031 0.000239014524728853  5e-08 4.7e+12
AP.2gamma FOXA1_.C.20. 0.031 0.000239014524728853  5e-08 4.7e+12
E2F1 FOXA1_.C.20. 0.031 0.000239014524728853  6e-08 4.7e+12
c.Myc GATA.2 0.031 0.000239014524728853  7e-08 4.7e+12
BAF170 GATA3_.SC.268. 0.031 0.000239014524728853  4e-08 4.7e+12
CHD2_.N.1250. GATA3_.SC.268. 0.031 0.000239014524728853  7e-08 4.7e+12
CTCF GATA3_.SC.268. 0.031 0.000239014524728853  5e-08 4.7e+12
eGFP.JunB GATA3_.SC.268. 0.031 0.000239014524728853  4e-08 4.7e+12
eGFP.JunD GR 0.031 0.000239014524728853  6e-08 4.7e+12
FOSL1_.SC.183. GR 0.031 0.000239014524728853  4e-08 4.7e+12
CTCF_.SC.5916. GTF2B 0.031 0.000239014524728853  6e-08 4.7e+12
BAF170 HDAC2_.SC.6296. 0.031 0.000239014524728853  6e-08 4.7e+12
CHD2_.N.1250. HDAC2_.SC.6296. 0.031 0.000239014524728853  3e-08 4.7e+12
eGFP.JunD HNF4G_.SC.6558. 0.031 0.000239014524728853  5e-08 4.7e+12
GATA.1 HNF4G_.SC.6558. 0.031 0.000239014524728853  8e-08 4.7e+12
BCLAF1_.M33.P5B11. HSF1 0.031 0.000239014524728853  3e-08 4.7e+12
EBF1_.C.8. IRF1 0.031 0.000239014524728853  8e-08 4.7e+12
E2F6 IRF3 0.031 0.000239014524728853  3e-08 4.7e+12
BRF2 JunD 0.031 0.000239014524728853  6e-08 4.7e+12
FOXA1_.SC.101058. JunD 0.031 0.000239014524728853  3e-08 4.7e+12
HNF4A_.H.171. JunD 0.031 0.000239014524728853  5e-08 4.7e+12
HNF4G_.SC.6558. JunD 0.031 0.000239014524728853  5e-08 4.7e+12
BATF KAP1 0.031 0.000239014524728853  4e-08 4.7e+12
FOXA1_.SC.101058. MafF_.M8194. 0.031 0.000239014524728853  5e-08 4.7e+12
BCL11A MafK_.ab50322. 0.031 0.000239014524728853  4e-08 4.7e+12
GTF2F1_.RAP.74. MafK_.ab50322. 0.031 0.000239014524728853  6e-08 4.7e+12
FOSL1_.SC.183. MEF2A 0.031 0.000239014524728853  7e-08 4.7e+12
Egr.1 MEF2C_.SC.13268. 0.031 0.000239014524728853  5e-08 4.7e+12
CTCF_.C.20. Mxi1_.bHLH. 0.031 0.000239014524728853  5e-08 4.7e+12
EBF Mxi1_.bHLH. 0.031 0.000239014524728853  5e-08 4.7e+12
FOSL1_.SC.183. NELFe 0.031 0.000239014524728853  5e-08 4.7e+12
NELFe NF.E2 0.031 0.000239014524728853  8e-08 4.7e+12
CtBP2 NFKB 0.031 0.000239014524728853  7e-08 4.7e+12
BRF1 NF.YA 0.031 0.000239014524728853  6e-08 4.7e+12
HSF1 NF.YB 0.031 0.000239014524728853  8e-08 4.7e+12
NF.YA Nrf1 0.031 0.000239014524728853  4e-08 4.7e+12
Nrf1 p300 0.031 0.000239014524728853  5e-08 4.7e+12
c.Myc p300_.N.15. 0.031 0.000239014524728853  4e-08 4.7e+12
FOXA1_.C.20. p300_.N.15. 0.031 0.000239014524728853  4e-08 4.7e+12
HEY1 p300_.N.15. 0.031 0.000239014524728853  3e-08 4.7e+12
BDP1 PAX5.C20 0.031 0.000239014524728853  9e-08 4.7e+12
BHLHE40 PAX5.C20 0.031 0.000239014524728853  4e-08 4.7e+12
FOSL1_.SC.183. PAX5.C20 0.031 0.000239014524728853  4e-08 4.7e+12
BAF155 Pbx3 0.031 0.000239014524728853  5e-08 4.7e+12
BRF1 Pol2 0.031 0.000239014524728853  3e-08 4.7e+12
MafF_.M8194. Pol2.b. 0.031 0.000239014524728853  3e-08 4.7e+12
PGC1A Pol2.b. 0.031 0.000239014524728853  8e-08 4.7e+12
KAP1 Pol3 0.031 0.000239014524728853  4e-08 4.7e+12
NFKB Pol3 0.031 0.000239014524728853  4e-08 4.7e+12
E2F6_.H.50. PU.1 0.031 0.000239014524728853  6e-08 4.7e+12
eGFP.GATA2 PU.1 0.031 0.000239014524728853  4e-08 4.7e+12
Mxi1_.bHLH. RFX5_.N.494. 0.031 0.000239014524728853  5e-08 4.7e+12
PAX5.N19 RFX5_.N.494. 0.031 0.000239014524728853  4e-08 4.7e+12
c.Fos SETDB1 0.031 0.000239014524728853  8e-08 4.7e+12
eGFP.JunD SETDB1 0.031 0.000239014524728853  6e-08 4.7e+12
MEF2A SETDB1 0.031 0.000239014524728853  5e-08 4.7e+12
GATA.1 SIX5 0.031 0.000239014524728853  8e-08 4.7e+12
eGFP.JunB SMC3_.ab9263. 0.031 0.000239014524728853  6e-08 4.7e+12
c.Myc SPT20 0.031 0.000239014524728853  5e-08 4.7e+12
eGFP.JunD SPT20 0.031 0.000239014524728853  4e-08 4.7e+12
Sin3Ak.20 SREBP2 0.031 0.000239014524728853  8e-08 4.7e+12
E2F4 SRF 0.031 0.000239014524728853  8e-08 4.7e+12
E2F6_.H.50. STAT1 0.031 0.000239014524728853  3e-08 4.7e+12
GTF2F1_.RAP.74. STAT1 0.031 0.000239014524728853  6e-08 4.7e+12
IRF3 STAT3 0.031 0.000239014524728853  7e-08 4.7e+12
Mxi1_.bHLH. TAF7_.SQ.8. 0.031 0.000239014524728853  9e-08 4.7e+12
NF.E2 TAF7_.SQ.8. 0.031 0.000239014524728853  9e-08 4.7e+12
SIX5 TAF7_.SQ.8. 0.031 0.000239014524728853  7e-08 4.7e+12
FOXA1_.SC.101058. TBP 0.031 0.000239014524728853  4e-08 4.7e+12
SIX5 TBP 0.031 0.000239014524728853  3e-08 4.7e+12
FOSL1_.SC.183. TCF12 0.031 0.000239014524728853  5e-08 4.7e+12
CtBP2 TCF4 0.031 0.000239014524728853  8e-08 4.7e+12
c.Fos TFIIIC.110 0.031 0.000239014524728853  5e-08 4.7e+12
GTF2F1_.RAP.74. TFIIIC.110 0.031 0.000239014524728853  8e-08 4.7e+12
SP2_.SC.643. TFIIIC.110 0.031 0.000239014524728853  5e-08 4.7e+12
E2F4 THAP1_.SC.98174. 0.031 0.000239014524728853  4e-08 4.7e+12
HMGN3 THAP1_.SC.98174. 0.031 0.000239014524728853  4e-08 4.7e+12
GABP USF.1 0.031 0.000239014524728853  6e-08 4.7e+12
Brg1 USF1_.SC.8983. 0.031 0.000239014524728853  7e-08 4.7e+12
EBF1_.C.8. USF1_.SC.8983. 0.031 0.000239014524728853  3e-08 4.7e+12
eGFP.HDAC8 USF1_.SC.8983. 0.031 0.000239014524728853  4e-08 4.7e+12
Rad21 WHIP 0.031 0.000239014524728853  8e-08 4.7e+12
GABP XRCC4 0.031 0.000239014524728853  7e-08 4.7e+12
HSF1 YY1 0.031 0.000239014524728853  7e-08 4.7e+12
PU.1 YY1 0.031 0.000239014524728853  6e-08 4.7e+12
BRF1 YY1_.C.20. 0.031 0.000239014524728853  5e-08 4.7e+12
HSF1 YY1_.C.20. 0.031 0.000239014524728853  4e-08 4.7e+12
PU.1 YY1_.C.20. 0.031 0.000239014524728853  8e-08 4.7e+12
RFX5_.N.494. YY1_.C.20. 0.031 0.000239014524728853  4e-08 4.7e+12
GATA.2 ZBTB33 0.031 0.000239014524728853  5e-08 4.7e+12
GTF2F1_.RAP.74. ZBTB7A_.SC.34508. 0.031 0.000239014524728853  3e-08 4.7e+12
HNF4G_.SC.6558. ZBTB7A_.SC.34508. 0.031 0.000239014524728853  7e-08 4.7e+12
MafK_.SC.477. ZBTB7A_.SC.34508. 0.031 0.000239014524728853  4e-08 4.7e+12
CHD2_.N.1250. ZEB1_.SC.25388. 0.031 0.000239014524728853  5e-08 4.7e+12
E2F6 ZEB1_.SC.25388. 0.031 0.000239014524728853  5e-08 4.7e+12
EBF1_.C.8. ZEB1_.SC.25388. 0.031 0.000239014524728853  6e-08 4.7e+12
TAF7_.SQ.8. ZEB1_.SC.25388. 0.031 0.000239014524728853  4e-08 4.7e+12
FOSL2 Znf143_.16618.1.AP. 0.031 0.000239014524728853  5e-08 4.7e+12
GTF2B Znf143_.16618.1.AP. 0.031 0.000239014524728853  6e-08 4.7e+12
RPC155 Znf143_.16618.1.AP. 0.031 0.000239014524728853  7e-08 4.7e+12
CTCF_.SC.5916. ZNF263 0.031 0.000239014524728853  5e-08 4.7e+12
NELFe ZNF263 0.031 0.000239014524728853  5e-08 4.7e+12
BAF155 BCL3 0.032 0.000211435925721593  3e-08 4.7e+12
CEBPB eGFP.GATA2 0.032 0.000211435925721593  1e-08 4.7e+12
eGFP.JunD FOXA1_.C.20. 0.032 0.000211435925721593  3e-08 4.7e+12
CCNT2 FOXA1_.SC.101058. 0.032 0.000211435925721593  3e-08 4.7e+12
BCL3 GATA.1 0.032 0.000211435925721593  1e-08 4.7e+12
BRCA1_.C.1863. GCN5 0.032 0.000211435925721593  3e-08 4.7e+12
BAF155 GRp20 0.032 0.000211435925721593  3e-08 4.7e+12
eGFP.JunD HNF4A 0.032 0.000211435925721593  1e-08 4.7e+12
eGFP.JunD HNF4A_.H.171. 0.032 0.000211435925721593  2e-08 4.7e+12
E2F4 HSF1 0.032 0.000211435925721593  3e-08 4.7e+12
HA.E2F1 HSF1 0.032 0.000211435925721593  1e-08 4.7e+12
CHD2_.N.1250. JunD 0.032 0.000211435925721593  2e-08 4.7e+12
GTF2B KAP1 0.032 0.000211435925721593  2e-08 4.7e+12
FOSL2 MafF_.M8194. 0.032 0.000211435925721593  2e-08 4.7e+12
GR Max 0.032 0.000211435925721593  2e-08 4.7e+12
MafK_.ab50322. MEF2A 0.032 0.000211435925721593  2e-08 4.7e+12
FOXA1_.SC.101058. Mxi1_.bHLH. 0.032 0.000211435925721593  3e-08 4.7e+12
FOSL2 NFKB 0.032 0.000211435925721593  1e-08 4.7e+12
BCLAF1_.M33.P5B11. Nrf1 0.032 0.000211435925721593  2e-08 4.7e+12
AP.2alpha Oct.2 0.032 0.000211435925721593  1e-08 4.7e+12
BDP1 Oct.2 0.032 0.000211435925721593  1e-08 4.7e+12
MafF_.M8194. Oct.2 0.032 0.000211435925721593  2e-08 4.7e+12
BAF155 p300 0.032 0.000211435925721593  1e-08 4.7e+12
HSF1 PAX5.C20 0.032 0.000211435925721593  2e-08 4.7e+12
HMGN3 Pbx3 0.032 0.000211435925721593  1e-08 4.7e+12
HNF4G_.SC.6558. Pol2.4H8 0.032 0.000211435925721593  2e-08 4.7e+12
BRF2 Pol2.b. 0.032 0.000211435925721593  2e-08 4.7e+12
BDP1 Pol2.phosphoS2. 0.032 0.000211435925721593  2e-08 4.7e+12
ERRA Pol2.phosphoS2. 0.032 0.000211435925721593  2e-08 4.7e+12
p300_.F.4. Pol2.phosphoS2. 0.032 0.000211435925721593  1e-08 4.7e+12
AP.2alpha POU2F2 0.032 0.000211435925721593  3e-08 4.7e+12
HNF4A POU2F2 0.032 0.000211435925721593  1e-08 4.7e+12
MafF_.M8194. POU2F2 0.032 0.000211435925721593  1e-08 4.7e+12
BCL3 PU.1 0.032 0.000211435925721593  2e-08 4.7e+12
EBF1_.C.8. Rad21 0.032 0.000211435925721593  2e-08 4.7e+12
MEF2A Rad21 0.032 0.000211435925721593  3e-08 4.7e+12
CCNT2 SETDB1 0.032 0.000211435925721593  2e-08 4.7e+12
CEBPB SETDB1 0.032 0.000211435925721593  3e-08 4.7e+12
HNF4A SETDB1 0.032 0.000211435925721593  2e-08 4.7e+12
MEF2C_.SC.13268. SETDB1 0.032 0.000211435925721593  2e-08 4.7e+12
GATA.2 Sin3Ak.20 0.032 0.000211435925721593  3e-08 4.7e+12
CCNT2 SIRT6 0.032 0.000211435925721593  1e-08 4.7e+12
HDAC2_.SC.6296. SIRT6 0.032 0.000211435925721593  3e-08 4.7e+12
HEY1 SIRT6 0.032 0.000211435925721593  2e-08 4.7e+12
CEBPB SIX5 0.032 0.000211435925721593  2e-08 4.7e+12
PU.1 SIX5 0.032 0.000211435925721593  2e-08 4.7e+12
CtBP2 SMC3_.ab9263. 0.032 0.000211435925721593  3e-08 4.7e+12
E2F6 SMC3_.ab9263. 0.032 0.000211435925721593  2e-08 4.7e+12
MEF2C_.SC.13268. SP1 0.032 0.000211435925721593  3e-08 4.7e+12
Egr.1 SREBP1 0.032 0.000211435925721593  3e-08 4.7e+12
NFKB SREBP1 0.032 0.000211435925721593  2e-08 4.7e+12
Pol2.phosphoS2. SREBP1 0.032 0.000211435925721593  3e-08 4.7e+12
POU2F2 SREBP1 0.032 0.000211435925721593  3e-08 4.7e+12
Pol2.b. SREBP2 0.032 0.000211435925721593  3e-08 4.7e+12
BCL3 SRF 0.032 0.000211435925721593  2e-08 4.7e+12
ETS1 STAT1 0.032 0.000211435925721593  1e-08 4.7e+12
Max STAT1 0.032 0.000211435925721593  2e-08 4.7e+12
BAF170 STAT3 0.032 0.000211435925721593  2e-08 4.7e+12
eGFP.FOS STAT3 0.032 0.000211435925721593  2e-08 4.7e+12
HNF4G_.SC.6558. STAT3 0.032 0.000211435925721593  3e-08 4.7e+12
CTCF_.SC.5916. TAF1 0.032 0.000211435925721593  1e-08 4.7e+12
NF.E2_.H.230. TAL1_.SC.12984. 0.032 0.000211435925721593  1e-08 4.7e+12
Brg1 TBP 0.032 0.000211435925721593  3e-08 4.7e+12
eGFP.JunB TBP 0.032 0.000211435925721593  2e-08 4.7e+12
p300_.F.4. TBP 0.032 0.000211435925721593  1e-08 4.7e+12
Pbx3 TCF12 0.032 0.000211435925721593  2e-08 4.7e+12
CTCFL_.SC.98982. TCF4 0.032 0.000211435925721593  2e-08 4.7e+12
FOSL2 TR4 0.032 0.000211435925721593  2e-08 4.7e+12
TBP USF.1 0.032 0.000211435925721593  2e-08 4.7e+12
ERRA USF1_.SC.8983. 0.032 0.000211435925721593  2e-08 4.7e+12
IRF4_.M.17. USF2 0.032 0.000211435925721593  1e-08 4.7e+12
TCF12 USF2 0.032 0.000211435925721593  2e-08 4.7e+12
GATA3_.SC.268. WHIP 0.032 0.000211435925721593  2e-08 4.7e+12
HNF4G_.SC.6558. WHIP 0.032 0.000211435925721593  2e-08 4.7e+12
ERRA XRCC4 0.032 0.000211435925721593  1e-08 4.7e+12
GTF2F1_.RAP.74. XRCC4 0.032 0.000211435925721593  2e-08 4.7e+12
CTCF YY1 0.032 0.000211435925721593  3e-08 4.7e+12
eGFP.HDAC8 YY1 0.032 0.000211435925721593  1e-08 4.7e+12
IRF4_.M.17. YY1 0.032 0.000211435925721593  1e-08 4.7e+12
MEF2A YY1_.C.20. 0.032 0.000211435925721593  3e-08 4.7e+12
SPT20 YY1_.C.20. 0.032 0.000211435925721593  2e-08 4.7e+12
NF.YA ZEB1_.SC.25388. 0.032 0.000211435925721593  3e-08 4.7e+12
THAP1_.SC.98174. ZEB1_.SC.25388. 0.032 0.000211435925721593  3e-08 4.7e+12
BRCA1_.C.1863. ZNF263 0.032 0.000211435925721593  2e-08 4.7e+12
E2F6 ZNF263 0.032 0.000211435925721593  2e-08 4.7e+12
FOSL1_.SC.183. ZNF263 0.032 0.000211435925721593  1e-08 4.7e+12
AP.2alpha BRCA1_.C.1863. 0.033 0.000174664460378726  5e-09 4.7e+12
BCL3 CtBP2 0.033 0.000174664460378726  6e-09 4.7e+12
BCL3 E2F6_.H.50. 0.033 0.000174664460378726  1e-08 4.7e+12
c.Jun E2F6_.H.50. 0.033 0.000174664460378726  5e-09 4.7e+12
c.Fos eGFP.HDAC8 0.033 0.000174664460378726  1e-08 4.7e+12
ELF1_.SC.631. FOSL2 0.033 0.000174664460378726  1e-08 4.7e+12
E2F6 GATA3_.SC.268. 0.033 0.000174664460378726  5e-09 4.7e+12
GATA.1 HNF4A 0.033 0.000174664460378726  6e-09 4.7e+12
c.Jun HSF1 0.033 0.000174664460378726  5e-09 4.7e+12
GTF2B HSF1 0.033 0.000174664460378726  1e-08 4.7e+12
HMGN3 HSF1 0.033 0.000174664460378726  5e-09 4.7e+12
BCLAF1_.M33.P5B11. IRF1 0.033 0.000174664460378726  7e-09 4.7e+12
AP.2alpha IRF3 0.033 0.000174664460378726  7e-09 4.7e+12
EBF IRF4_.M.17. 0.033 0.000174664460378726  9e-09 4.7e+12
FOXA1_.SC.101058. KAP1 0.033 0.000174664460378726  8e-09 4.7e+12
eGFP.GATA2 MafK_.ab50322. 0.033 0.000174664460378726  5e-09 4.7e+12
HNF4A_.H.171. MafK_.ab50322. 0.033 0.000174664460378726  8e-09 4.7e+12
AP.2alpha MafK_.SC.477. 0.033 0.000174664460378726  9e-09 4.7e+12
ELF1_.SC.631. MafK_.SC.477. 0.033 0.000174664460378726  6e-09 4.7e+12
ERRA MafK_.SC.477. 0.033 0.000174664460378726  5e-09 4.7e+12
GATA.2 Max 0.033 0.000174664460378726  9e-09 4.7e+12
MafK_.SC.477. Max 0.033 0.000174664460378726  1e-08 4.7e+12
GTF2B MEF2A 0.033 0.000174664460378726  5e-09 4.7e+12
Ini1 MEF2C_.SC.13268. 0.033 0.000174664460378726  9e-09 4.7e+12
HDAC2_.SC.6296. NANOG_.SC.33759. 0.033 0.000174664460378726  8e-09 4.7e+12
HDAC2_.SC.6296. NELFe 0.033 0.000174664460378726  5e-09 4.7e+12
ATF3 NF.YA 0.033 0.000174664460378726  6e-09 4.7e+12
HSF1 NF.YA 0.033 0.000174664460378726  5e-09 4.7e+12
ATF3 NF.YB 0.033 0.000174664460378726  7e-09 4.7e+12
CTCF Nrf1 0.033 0.000174664460378726  8e-09 4.7e+12
HSF1 p300 0.033 0.000174664460378726  4e-09 4.7e+12
NANOG_.SC.33759. p300 0.033 0.000174664460378726  7e-09 4.7e+12
ETS1 p300_.F.4. 0.033 0.000174664460378726  1e-08 4.7e+12
FOXA1_.SC.101058. p300_.N.15. 0.033 0.000174664460378726  9e-09 4.7e+12
GATA3_.SC.268. p300_.N.15. 0.033 0.000174664460378726  5e-09 4.7e+12
FOSL2 PAX5.C20 0.033 0.000174664460378726  7e-09 4.7e+12
NELFe PAX5.C20 0.033 0.000174664460378726  7e-09 4.7e+12
NF.YA PAX5.C20 0.033 0.000174664460378726  7e-09 4.7e+12
GTF2F1_.RAP.74. PAX5.N19 0.033 0.000174664460378726  7e-09 4.7e+12
NF.YA PAX5.N19 0.033 0.000174664460378726  8e-09 4.7e+12
AP.2gamma Pbx3 0.033 0.000174664460378726  8e-09 4.7e+12
BAF170 PGC1A 0.033 0.000174664460378726  6e-09 4.7e+12
Nrf1 PGC1A 0.033 0.000174664460378726  8e-09 4.7e+12
FOXA1_.SC.101058. Pol2 0.033 0.000174664460378726  6e-09 4.7e+12
CTCF_.SC.5916. Pol2.4H8 0.033 0.000174664460378726  7e-09 4.7e+12
NF.YA Pol3 0.033 0.000174664460378726  8e-09 4.7e+12
Pol2.phosphoS2. Pol3 0.033 0.000174664460378726  7e-09 4.7e+12
BDP1 POU2F2 0.033 0.000174664460378726  1e-08 4.7e+12
eGFP.JunB PRDM1_.Val90. 0.033 0.000174664460378726  7e-09 4.7e+12
HA.E2F1 PU.1 0.033 0.000174664460378726  1e-08 4.7e+12
GTF2F1_.RAP.74. RFX5_.N.494. 0.033 0.000174664460378726  7e-09 4.7e+12
MafK_.SC.477. RFX5_.N.494. 0.033 0.000174664460378726  7e-09 4.7e+12
Oct.2 RFX5_.N.494. 0.033 0.000174664460378726  1e-08 4.7e+12
POU2F2 RFX5_.N.494. 0.033 0.000174664460378726  7e-09 4.7e+12
c.Jun RXRA 0.033 0.000174664460378726  1e-08 4.7e+12
eGFP.JunB Sin3Ak.20 0.033 0.000174664460378726  6e-09 4.7e+12
ERRA Sin3Ak.20 0.033 0.000174664460378726  8e-09 4.7e+12
HNF4A SIX5 0.033 0.000174664460378726  7e-09 4.7e+12
BRF1 SP1 0.033 0.000174664460378726  8e-09 4.7e+12
EBF SP1 0.033 0.000174664460378726  6e-09 4.7e+12
E2F1 SP2_.SC.643. 0.033 0.000174664460378726  8e-09 4.7e+12
SMC3_.ab9263. SP2_.SC.643. 0.033 0.000174664460378726  5e-09 4.7e+12
Pol2.b. SPT20 0.033 0.000174664460378726  8e-09 4.7e+12
eGFP.JunD SREBP2 0.033 0.000174664460378726  4e-09 4.7e+12
IRF3 SREBP2 0.033 0.000174664460378726  6e-09 4.7e+12
Pol2 SREBP2 0.033 0.000174664460378726  4e-09 4.7e+12
GATA3_.SC.268. SRF 0.033 0.000174664460378726  6e-09 4.7e+12
MafK_.SC.477. SRF 0.033 0.000174664460378726  7e-09 4.7e+12
BHLHE40 STAT3 0.033 0.000174664460378726  1e-08 4.7e+12
CCNT2 STAT3 0.033 0.000174664460378726  6e-09 4.7e+12
E2F1 STAT3 0.033 0.000174664460378726  7e-09 4.7e+12
HMGN3 STAT3 0.033 0.000174664460378726  7e-09 4.7e+12
eGFP.GATA2 TAF1 0.033 0.000174664460378726  5e-09 4.7e+12
HNF4A TAF7_.SQ.8. 0.033 0.000174664460378726  7e-09 4.7e+12
MafK_.SC.477. TAL1_.SC.12984. 0.033 0.000174664460378726  1e-08 4.7e+12
E2F6 TBP 0.033 0.000174664460378726  8e-09 4.7e+12
STAT1 TBP 0.033 0.000174664460378726  7e-09 4.7e+12
SPT20 TCF12 0.033 0.000174664460378726  5e-09 4.7e+12
c.Jun TCF4 0.033 0.000174664460378726  6e-09 4.7e+12
SP1 THAP1_.SC.98174. 0.033 0.000174664460378726  6e-09 4.7e+12
E2F4 TR4 0.033 0.000174664460378726  9e-09 4.7e+12
GATA.1 TR4 0.033 0.000174664460378726  9e-09 4.7e+12
MafK_.SC.477. TR4 0.033 0.000174664460378726  4e-09 4.7e+12
TBP TR4 0.033 0.000174664460378726  1e-08 4.7e+12
FOSL2 USF.1 0.033 0.000174664460378726  1e-08 4.7e+12
eGFP.FOS USF1_.SC.8983. 0.033 0.000174664460378726  8e-09 4.7e+12
TBP USF1_.SC.8983. 0.033 0.000174664460378726  6e-09 4.7e+12
CCNT2 WHIP 0.033 0.000174664460378726  1e-08 4.7e+12
Egr.1 WHIP 0.033 0.000174664460378726  9e-09 4.7e+12
CTCFL_.SC.98982. XRCC4 0.033 0.000174664460378726  1e-08 4.7e+12
HNF4A XRCC4 0.033 0.000174664460378726  5e-09 4.7e+12
RXRA XRCC4 0.033 0.000174664460378726  9e-09 4.7e+12
XRCC4 YY1 0.033 0.000174664460378726  1e-08 4.7e+12
GATA.1 YY1_.C.20. 0.033 0.000174664460378726  7e-09 4.7e+12
XRCC4 YY1_.C.20. 0.033 0.000174664460378726  1e-08 4.7e+12
GATA3_.SC.268. ZBTB33 0.033 0.000174664460378726  9e-09 4.7e+12
ATF3 ZBTB7A_.SC.34508. 0.033 0.000174664460378726  8e-09 4.7e+12
THAP1_.SC.98174. ZBTB7A_.SC.34508. 0.033 0.000174664460378726  8e-09 4.7e+12
AP.2gamma ZEB1_.SC.25388. 0.033 0.000174664460378726  1e-08 4.7e+12
FOXA1_.C.20. ZEB1_.SC.25388. 0.033 0.000174664460378726  1e-08 4.7e+12
GCN5 Znf143_.16618.1.AP. 0.033 0.000174664460378726  6e-09 4.7e+12
CTCF_.C.20. ZNF263 0.033 0.000174664460378726  9e-09 4.7e+12
Rad21 ZNF263 0.033 0.000174664460378726  1e-08 4.7e+12
SPT20 ZNF263 0.033 0.000174664460378726  6e-09 4.7e+12
CtBP2 ZZZ3 0.033 0.000174664460378726  9e-09 4.7e+12
BCL3 CHD2_.N.1250. 0.034 0.000147085861371576  3e-09 4.7e+12
BCL3 CTCF 0.034 0.000147085861371576  2e-09 4.7e+12
BHLHE40 CTCFL_.SC.98982. 0.034 0.000147085861371576  1e-09 4.7e+12
AP.2gamma EBF 0.034 0.000147085861371576  3e-09 4.7e+12
c.Fos EBF 0.034 0.000147085861371576  4e-09 4.7e+12
CHD2_.N.1250. EBF1_.C.8. 0.034 0.000147085861371576  1e-09 4.7e+12
E2F6_.H.50. EBF1_.C.8. 0.034 0.000147085861371576  4e-09 4.7e+12
BAF170 eGFP.GATA2 0.034 0.000147085861371576  2e-09 4.7e+12
AP.2alpha FOSL1_.SC.183. 0.034 0.000147085861371576  2e-09 4.7e+12
c.Jun FOXA1_.SC.101058. 0.034 0.000147085861371576  3e-09 4.7e+12
eGFP.JunD FOXA2_.SC.6554. 0.034 0.000147085861371576  2e-09 4.7e+12
eGFP.JunB GABP 0.034 0.000147085861371576  3e-09 4.7e+12
AP.2gamma GATA.1 0.034 0.000147085861371576  2e-09 4.7e+12
GABP GATA.1 0.034 0.000147085861371576  2e-09 4.7e+12
FOXA1_.C.20. GATA.2 0.034 0.000147085861371576  2e-09 4.7e+12
c.Jun GATA2_.CG2.96. 0.034 0.000147085861371576  3e-09 4.7e+12
ELF1_.SC.631. GCN5 0.034 0.000147085861371576  2e-09 4.7e+12
GABP HNF4A 0.034 0.000147085861371576  2e-09 4.7e+12
BCLAF1_.M33.P5B11. HNF4A_.H.171. 0.034 0.000147085861371576  1e-09 4.7e+12
BHLHE40 HNF4G_.SC.6558. 0.034 0.000147085861371576  3e-09 4.7e+12
eGFP.HDAC8 IRF1 0.034 0.000147085861371576  2e-09 4.7e+12
BCLAF1_.M33.P5B11. JunD 0.034 0.000147085861371576  3e-09 4.7e+12
eGFP.HDAC8 KAP1 0.034 0.000147085861371576  3e-09 4.7e+12
FOXA1_.C.20. KAP1 0.034 0.000147085861371576  3e-09 4.7e+12
BATF MafK_.ab50322. 0.034 0.000147085861371576  3e-09 4.7e+12
IRF4_.M.17. MafK_.ab50322. 0.034 0.000147085861371576  4e-09 4.7e+12
ELK4 MafK_.SC.477. 0.034 0.000147085861371576  2e-09 4.7e+12
CCNT2 MEF2C_.SC.13268. 0.034 0.000147085861371576  3e-09 4.7e+12
HNF4G_.SC.6558. Mxi1_.bHLH. 0.034 0.000147085861371576  4e-09 4.7e+12
GATA.2 NF.E2 0.034 0.000147085861371576  2e-09 4.7e+12
GTF2B NF.E2 0.034 0.000147085861371576  1e-09 4.7e+12
EBF NF.E2_.H.230. 0.034 0.000147085861371576  3e-09 4.7e+12
NANOG_.SC.33759. NF.E2_.H.230. 0.034 0.000147085861371576  3e-09 4.7e+12
FOXA1_.C.20. NFKB 0.034 0.000147085861371576  3e-09 4.7e+12
c.Jun NF.YA 0.034 0.000147085861371576  3e-09 4.7e+12
JunD NF.YA 0.034 0.000147085861371576  4e-09 4.7e+12
eGFP.JunD NF.YB 0.034 0.000147085861371576  2e-09 4.7e+12
HDAC2_.SC.6296. NF.YB 0.034 0.000147085861371576  3e-09 4.7e+12
HNF4A Nrf1 0.034 0.000147085861371576  2e-09 4.7e+12
HNF4A Oct.2 0.034 0.000147085861371576  3e-09 4.7e+12
HNF4G_.SC.6558. p300_.F.4. 0.034 0.000147085861371576  2e-09 4.7e+12
Max p300_.N.15. 0.034 0.000147085861371576  4e-09 4.7e+12
eGFP.FOS PAX5.C20 0.034 0.000147085861371576  4e-09 4.7e+12
HNF4A PAX5.C20 0.034 0.000147085861371576  4e-09 4.7e+12
BAF155 PAX5.N19 0.034 0.000147085861371576  2e-09 4.7e+12
NF.YB PAX5.N19 0.034 0.000147085861371576  2e-09 4.7e+12
GATA3_.SC.268. PGC1A 0.034 0.000147085861371576  2e-09 4.7e+12
BDP1 Pol2 0.034 0.000147085861371576  3e-09 4.7e+12
FOSL1_.SC.183. Pol2.b. 0.034 0.000147085861371576  2e-09 4.7e+12
FOXA1_.C.20. Pol2.b. 0.034 0.000147085861371576  4e-09 4.7e+12
eGFP.GATA2 Pol2.phosphoS2. 0.034 0.000147085861371576  4e-09 4.7e+12
CHD2_.N.1250. PU.1 0.034 0.000147085861371576  3e-09 4.7e+12
p300_.F.4. PU.1 0.034 0.000147085861371576  2e-09 4.7e+12
eGFP.JunB RXRA 0.034 0.000147085861371576  2e-09 4.7e+12
MafK_.ab50322. RXRA 0.034 0.000147085861371576  3e-09 4.7e+12
CTCF_.C.20. SETDB1 0.034 0.000147085861371576  3e-09 4.7e+12
HSF1 SETDB1 0.034 0.000147085861371576  2e-09 4.7e+12
NF.YB SETDB1 0.034 0.000147085861371576  2e-09 4.7e+12
CtBP2 Sin3Ak.20 0.034 0.000147085861371576  2e-09 4.7e+12
BAF170 SIRT6 0.034 0.000147085861371576  2e-09 4.7e+12
c.Fos SIRT6 0.034 0.000147085861371576  3e-09 4.7e+12
Mxi1_.bHLH. SIRT6 0.034 0.000147085861371576  3e-09 4.7e+12
HDAC2_.SC.6296. SIX5 0.034 0.000147085861371576  2e-09 4.7e+12
IRF4_.M.17. SP1 0.034 0.000147085861371576  3e-09 4.7e+12
NF.E2 SP1 0.034 0.000147085861371576  3e-09 4.7e+12
Pbx3 SPT20 0.034 0.000147085861371576  1e-09 4.7e+12
BAF155 STAT3 0.034 0.000147085861371576  2e-09 4.7e+12
NELFe STAT3 0.034 0.000147085861371576  1e-09 4.7e+12
p300_.F.4. TAF1 0.034 0.000147085861371576  3e-09 4.7e+12
eGFP.JunB TAF7_.SQ.8. 0.034 0.000147085861371576  3e-09 4.7e+12
PAX5.C20 TAF7_.SQ.8. 0.034 0.000147085861371576  3e-09 4.7e+12
SP2_.SC.643. TAF7_.SQ.8. 0.034 0.000147085861371576  2e-09 4.7e+12
BAF170 TBP 0.034 0.000147085861371576  2e-09 4.7e+12
GABP TBP 0.034 0.000147085861371576  3e-09 4.7e+12
eGFP.JunB TCF12 0.034 0.000147085861371576  2e-09 4.7e+12
BHLHE40 TR4 0.034 0.000147085861371576  2e-09 4.7e+12
eGFP.JunB TR4 0.034 0.000147085861371576  3e-09 4.7e+12
BHLHE40 WHIP 0.034 0.000147085861371576  3e-09 4.7e+12
CTCFL_.SC.98982. WHIP 0.034 0.000147085861371576  1e-09 4.7e+12
SP2_.SC.643. WHIP 0.034 0.000147085861371576  3e-09 4.7e+12
AP.2gamma YY1 0.034 0.000147085861371576  2e-09 4.7e+12
Pol3 YY1_.C.20. 0.034 0.000147085861371576  4e-09 4.7e+12
AP.2gamma ZBTB33 0.034 0.000147085861371576  2e-09 4.7e+12
Brg1 ZBTB7A_.SC.34508. 0.034 0.000147085861371576  2e-09 4.7e+12
HNF4A ZBTB7A_.SC.34508. 0.034 0.000147085861371576  2e-09 4.7e+12
TAF7_.SQ.8. ZNF263 0.034 0.000147085861371576  2e-09 4.7e+12
BCL11A BCLAF1_.M33.P5B11. 0.035 0.000119507262364427  9e-10 4.7e+12
c.Fos E2F1 0.035 0.000119507262364427  7e-10 4.7e+12
BHLHE40 EBF1_.C.8. 0.035 0.000119507262364427  6e-10 4.7e+12
BHLHE40 eGFP.JunD 0.035 0.000119507262364427  8e-10 4.7e+12
eGFP.GATA2 eGFP.NR4A1 0.035 0.000119507262364427  5e-10 4.7e+12
EBF1_.C.8. ELK4 0.035 0.000119507262364427  7e-10 4.7e+12
c.Myc ERRA 0.035 0.000119507262364427  7e-10 4.7e+12
BAF170 FOXA1_.C.20. 0.035 0.000119507262364427  7e-10 4.7e+12
BHLHE40 FOXA2_.SC.6554. 0.035 0.000119507262364427  1e-09 4.7e+12
c.Jun GABP 0.035 0.000119507262364427  7e-10 4.7e+12
CTCFL_.SC.98982. GATA3_.SC.268. 0.035 0.000119507262364427  1e-09 4.7e+12
ATF3 GR 0.035 0.000119507262364427  1e-09 4.7e+12
Egr.1 GRp20 0.035 0.000119507262364427  9e-10 4.7e+12
FOSL2 HA.E2F1 0.035 0.000119507262364427  7e-10 4.7e+12
BCL3 HNF4A 0.035 0.000119507262364427  1e-09 4.7e+12
c.Jun HNF4A_.H.171. 0.035 0.000119507262364427  5e-10 4.7e+12
CCNT2 HNF4G_.SC.6558. 0.035 0.000119507262364427  9e-10 4.7e+12
c.Jun HNF4G_.SC.6558. 0.035 0.000119507262364427  9e-10 4.7e+12
E2F6 HSF1 0.035 0.000119507262364427  5e-10 4.7e+12
GABP HSF1 0.035 0.000119507262364427  6e-10 4.7e+12
Egr.1 IRF4_.M.17. 0.035 0.000119507262364427  9e-10 4.7e+12
HMGN3 IRF4_.M.17. 0.035 0.000119507262364427  6e-10 4.7e+12
Brg1 JunD 0.035 0.000119507262364427  1e-09 4.7e+12
BRF1 KAP1 0.035 0.000119507262364427  7e-10 4.7e+12
EBF1_.C.8. KAP1 0.035 0.000119507262364427  7e-10 4.7e+12
ERalpha_a MafF_.M8194. 0.035 0.000119507262364427  1e-09 4.7e+12
c.Jun MafK_.ab50322. 0.035 0.000119507262364427  1e-09 4.7e+12
FOSL2 MafK_.ab50322. 0.035 0.000119507262364427  6e-10 4.7e+12
HEY1 MafK_.ab50322. 0.035 0.000119507262364427  6e-10 4.7e+12
Ini1 MafK_.SC.477. 0.035 0.000119507262364427  5e-10 4.7e+12
eGFP.NR4A1 Max 0.035 0.000119507262364427  6e-10 4.7e+12
Ini1 MEF2A 0.035 0.000119507262364427  6e-10 4.7e+12
c.Myc MEF2C_.SC.13268. 0.035 0.000119507262364427  9e-10 4.7e+12
FOSL1_.SC.183. MEF2C_.SC.13268. 0.035 0.000119507262364427  1e-09 4.7e+12
FOSL2 Mxi1_.bHLH. 0.035 0.000119507262364427  6e-10 4.7e+12
MEF2A Mxi1_.bHLH. 0.035 0.000119507262364427  6e-10 4.7e+12
MEF2C_.SC.13268. Mxi1_.bHLH. 0.035 0.000119507262364427  1e-09 4.7e+12
HDAC2_.SC.6296. NF.E2 0.035 0.000119507262364427  5e-10 4.7e+12
ELK4 NF.YB 0.035 0.000119507262364427  1e-09 4.7e+12
BRF2 Nrf1 0.035 0.000119507262364427  6e-10 4.7e+12
CTCF_.C.20. Oct.2 0.035 0.000119507262364427  1e-09 4.7e+12
HSF1 Oct.2 0.035 0.000119507262364427  7e-10 4.7e+12
NANOG_.SC.33759. Oct.2 0.035 0.000119507262364427  6e-10 4.7e+12
BCL11A p300_.F.4. 0.035 0.000119507262364427  9e-10 4.7e+12
GTF2F1_.RAP.74. p300_.F.4. 0.035 0.000119507262364427  6e-10 4.7e+12
MafF_.M8194. p300_.F.4. 0.035 0.000119507262364427  5e-10 4.7e+12
MafK_.ab50322. p300_.F.4. 0.035 0.000119507262364427  9e-10 4.7e+12
FOSL2 p300_.N.15. 0.035 0.000119507262364427  1e-09 4.7e+12
IRF3 p300_.N.15. 0.035 0.000119507262364427  6e-10 4.7e+12
c.Fos PAX5.N19 0.035 0.000119507262364427  5e-10 4.7e+12
IRF1 PAX5.N19 0.035 0.000119507262364427  8e-10 4.7e+12
JunD PAX5.N19 0.035 0.000119507262364427  1e-09 4.7e+12
NELFe PGC1A 0.035 0.000119507262364427  1e-09 4.7e+12
BRF1 Pol2.phosphoS2. 0.035 0.000119507262364427  9e-10 4.7e+12
CTCF_.C.20. POU2F2 0.035 0.000119507262364427  1e-09 4.7e+12
HSF1 POU2F2 0.035 0.000119507262364427  5e-10 4.7e+12
BATF PU.1 0.035 0.000119507262364427  1e-09 4.7e+12
MEF2A PU.1 0.035 0.000119507262364427  9e-10 4.7e+12
Ini1 RPC155 0.035 0.000119507262364427  6e-10 4.7e+12
Pol2 RPC155 0.035 0.000119507262364427  1e-09 4.7e+12
CEBPB SIRT6 0.035 0.000119507262364427  9e-10 4.7e+12
IRF3 SIX5 0.035 0.000119507262364427  7e-10 4.7e+12
GTF2F1_.RAP.74. SMC3_.ab9263. 0.035 0.000119507262364427  9e-10 4.7e+12
IRF1 SMC3_.ab9263. 0.035 0.000119507262364427  1e-09 4.7e+12
Mxi1_.bHLH. SMC3_.ab9263. 0.035 0.000119507262364427  8e-10 4.7e+12
MafK_.SC.477. SP1 0.035 0.000119507262364427  1e-09 4.7e+12
Pol3 SP1 0.035 0.000119507262364427  5e-10 4.7e+12
c.Fos SPT20 0.035 0.000119507262364427  1e-09 4.7e+12
CHD2_.N.1250. SPT20 0.035 0.000119507262364427  1e-09 4.7e+12
MEF2A SPT20 0.035 0.000119507262364427  9e-10 4.7e+12
eGFP.JunD SREBP1 0.035 0.000119507262364427  1e-09 4.7e+12
Oct.2 SREBP1 0.035 0.000119507262364427  1e-09 4.7e+12
FOXA1_.SC.101058. SREBP2 0.035 0.000119507262364427  1e-09 4.7e+12
HDAC2_.SC.6296. SREBP2 0.035 0.000119507262364427  1e-09 4.7e+12
Mxi1_.bHLH. SREBP2 0.035 0.000119507262364427  1e-09 4.7e+12
AP.2gamma SRF 0.035 0.000119507262364427  1e-09 4.7e+12
PU.1 SRF 0.035 0.000119507262364427  1e-09 4.7e+12
CCNT2 STAT1 0.035 0.000119507262364427  6e-10 4.7e+12
GCN5 STAT1 0.035 0.000119507262364427  1e-09 4.7e+12
GTF2B STAT1 0.035 0.000119507262364427  1e-09 4.7e+12
SPT20 STAT1 0.035 0.000119507262364427  1e-09 4.7e+12
Brg1 STAT3 0.035 0.000119507262364427  8e-10 4.7e+12
GATA.2 TAF1 0.035 0.000119507262364427  5e-10 4.7e+12
MEF2A TAF7_.SQ.8. 0.035 0.000119507262364427  5e-10 4.7e+12
PU.1 TBP 0.035 0.000119507262364427  5e-10 4.7e+12
CTCF TCF12 0.035 0.000119507262364427  1e-09 4.7e+12
BRCA1_.C.1863. TCF4 0.035 0.000119507262364427  1e-09 4.7e+12
eGFP.FOS TCF4 0.035 0.000119507262364427  1e-09 4.7e+12
IRF3 TCF4 0.035 0.000119507262364427  5e-10 4.7e+12
p300_.F.4. TFIIIC.110 0.035 0.000119507262364427  1e-09 4.7e+12
BCL3 TR4 0.035 0.000119507262364427  8e-10 4.7e+12
NANOG_.SC.33759. TR4 0.035 0.000119507262364427  7e-10 4.7e+12
NF.YB TR4 0.035 0.000119507262364427  8e-10 4.7e+12
GATA.1 USF.1 0.035 0.000119507262364427  1e-09 4.7e+12
CEBPB USF1_.SC.8983. 0.035 0.000119507262364427  6e-10 4.7e+12
PGC1A WHIP 0.035 0.000119507262364427  9e-10 4.7e+12
Brg1 YY1 0.035 0.000119507262364427  9e-10 4.7e+12
HNF4A YY1 0.035 0.000119507262364427  9e-10 4.7e+12
AP.2gamma YY1_.C.20. 0.035 0.000119507262364427  9e-10 4.7e+12
HNF4A YY1_.C.20. 0.035 0.000119507262364427  5e-10 4.7e+12
XRCC4 ZBTB33 0.035 0.000119507262364427  7e-10 4.7e+12
Rad21 ZEB1_.SC.25388. 0.035 0.000119507262364427  7e-10 4.7e+12
ZBTB33 ZEB1_.SC.25388. 0.035 0.000119507262364427  5e-10 4.7e+12
ZEB1_.SC.25388. Znf143_.16618.1.AP. 0.035 0.000119507262364427  7e-10 4.7e+12
Pol2.phosphoS2. ZZZ3 0.035 0.000119507262364427  1e-09 4.7e+12
ZBTB33 ZZZ3 0.035 0.000119507262364427  5e-10 4.7e+12
BCL3 BRCA1_.C.1863. 0.036 0.000101121529692993  3e-10 4.7e+12
CTCF_.C.20. E2F1 0.036 0.000101121529692993  2e-10 4.7e+12
BDP1 E2F6 0.036 0.000101121529692993  4e-10 4.7e+12
CTCF_.SC.5916. E2F6_.H.50. 0.036 0.000101121529692993  4e-10 4.7e+12
AP.2alpha EBF1_.C.8. 0.036 0.000101121529692993  2e-10 4.7e+12
E2F1 eGFP.NR4A1 0.036 0.000101121529692993  2e-10 4.7e+12
BHLHE40 FOXA1_.C.20. 0.036 0.000101121529692993  4e-10 4.7e+12
c.Jun FOXA1_.C.20. 0.036 0.000101121529692993  4e-10 4.7e+12
ATF3 GATA.1 0.036 0.000101121529692993  2e-10 4.7e+12
BCLAF1_.M33.P5B11. GCN5 0.036 0.000101121529692993  2e-10 4.7e+12
BAF155 GR 0.036 0.000101121529692993  2e-10 4.7e+12
GCN5 HDAC2_.SC.6296. 0.036 0.000101121529692993  2e-10 4.7e+12
GRp20 HMGN3 0.036 0.000101121529692993  3e-10 4.7e+12
BAF155 HNF4G_.SC.6558. 0.036 0.000101121529692993  4e-10 4.7e+12
HMGN3 HNF4G_.SC.6558. 0.036 0.000101121529692993  3e-10 4.7e+12
BRF1 IRF3 0.036 0.000101121529692993  4e-10 4.7e+12
FOSL2 KAP1 0.036 0.000101121529692993  4e-10 4.7e+12
HDAC2_.SC.6296. MafK_.ab50322. 0.036 0.000101121529692993  2e-10 4.7e+12
HEY1 MEF2A 0.036 0.000101121529692993  3e-10 4.7e+12
GTF2B Mxi1_.bHLH. 0.036 0.000101121529692993  2e-10 4.7e+12
EBF1_.C.8. NF.E2_.H.230. 0.036 0.000101121529692993  2e-10 4.7e+12
BDP1 NFKB 0.036 0.000101121529692993  2e-10 4.7e+12
BAF170 NF.YB 0.036 0.000101121529692993  5e-10 4.7e+12
MafK_.SC.477. Nrf1 0.036 0.000101121529692993  4e-10 4.7e+12
E2F6_.H.50. Oct.2 0.036 0.000101121529692993  4e-10 4.7e+12
IRF1 p300 0.036 0.000101121529692993  4e-10 4.7e+12
CEBPB PAX5.C20 0.036 0.000101121529692993  4e-10 4.7e+12
MafK_.ab50322. Pol2.b. 0.036 0.000101121529692993  4e-10 4.7e+12
NANOG_.SC.33759. POU2F2 0.036 0.000101121529692993  5e-10 4.7e+12
GATA.1 PU.1 0.036 0.000101121529692993  4e-10 4.7e+12
GATA3_.SC.268. Rad21 0.036 0.000101121529692993  4e-10 4.7e+12
JunD RFX5_.N.494. 0.036 0.000101121529692993  2e-10 4.7e+12
NFKB RFX5_.N.494. 0.036 0.000101121529692993  4e-10 4.7e+12
Pol2.phosphoS2. RPC155 0.036 0.000101121529692993  4e-10 4.7e+12
CtBP2 RXRA 0.036 0.000101121529692993  2e-10 4.7e+12
MafK_.SC.477. RXRA 0.036 0.000101121529692993  2e-10 4.7e+12
eGFP.JunB SIX5 0.036 0.000101121529692993  3e-10 4.7e+12
FOSL2 SIX5 0.036 0.000101121529692993  2e-10 4.7e+12
NF.E2_.H.230. SP1 0.036 0.000101121529692993  3e-10 4.7e+12
Nrf1 SREBP1 0.036 0.000101121529692993  3e-10 4.7e+12
HDAC2_.SC.6296. STAT1 0.036 0.000101121529692993  2e-10 4.7e+12
Mxi1_.bHLH. STAT1 0.036 0.000101121529692993  2e-10 4.7e+12
Pol2.4H8 STAT1 0.036 0.000101121529692993  2e-10 4.7e+12
FOXA1_.SC.101058. STAT3 0.036 0.000101121529692993  2e-10 4.7e+12
NRSF SUZ12 0.036 0.000101121529692993  2e-10 4.7e+12
NF.YB TAF7_.SQ.8. 0.036 0.000101121529692993  2e-10 4.7e+12
MafK_.SC.477. TBP 0.036 0.000101121529692993  2e-10 4.7e+12
SPT20 TBP 0.036 0.000101121529692993  2e-10 4.7e+12
AP.2alpha TCF12 0.036 0.000101121529692993  2e-10 4.7e+12
SETDB1 TCF12 0.036 0.000101121529692993  4e-10 4.7e+12
CCNT2 TFIIIC.110 0.036 0.000101121529692993  3e-10 4.7e+12
c.Myc TFIIIC.110 0.036 0.000101121529692993  3e-10 4.7e+12
HA.E2F1 THAP1_.SC.98174. 0.036 0.000101121529692993  2e-10 4.7e+12
AP.2gamma TR4 0.036 0.000101121529692993  2e-10 4.7e+12
CTCFL_.SC.98982. USF.1 0.036 0.000101121529692993  4e-10 4.7e+12
KAP1 USF.1 0.036 0.000101121529692993  4e-10 4.7e+12
CEBPB USF2 0.036 0.000101121529692993  3e-10 4.7e+12
GABP USF2 0.036 0.000101121529692993  2e-10 4.7e+12
JunD USF2 0.036 0.000101121529692993  4e-10 4.7e+12
STAT1 USF2 0.036 0.000101121529692993  4e-10 4.7e+12
HNF4A WHIP 0.036 0.000101121529692993  2e-10 4.7e+12
BCL3 ZBTB33 0.036 0.000101121529692993  4e-10 4.7e+12
BHLHE40 ZBTB7A_.SC.34508. 0.036 0.000101121529692993  2e-10 4.7e+12
eGFP.JunB ZBTB7A_.SC.34508. 0.036 0.000101121529692993  2e-10 4.7e+12
IRF3 ZBTB7A_.SC.34508. 0.036 0.000101121529692993  4e-10 4.7e+12
NF.E2 ZBTB7A_.SC.34508. 0.036 0.000101121529692993  4e-10 4.7e+12
PU.1 ZBTB7A_.SC.34508. 0.036 0.000101121529692993  3e-10 4.7e+12
Rad21 ZBTB7A_.SC.34508. 0.036 0.000101121529692993  2e-10 4.7e+12
E2F6_.H.50. Znf143_.16618.1.AP. 0.036 0.000101121529692993  5e-10 4.7e+12
c.Jun ZNF263 0.036 0.000101121529692993  2e-10 4.7e+12
E2F6_.H.50. ZNF263 0.036 0.000101121529692993  4e-10 4.7e+12
Oct.2 ZNF263 0.036 0.000101121529692993  2e-10 4.7e+12
RFX5_.N.494. ZNF263 0.036 0.000101121529692993  3e-10 4.7e+12
TCF12 ZNF263 0.036 0.000101121529692993  4e-10 4.7e+12
CEBPB E2F1 0.037 8.27357970215603e-05  7e-11 4.7e+12
BRF2 EBF1_.C.8. 0.037 8.27357970215603e-05  1e-10 4.7e+12
c.Myc eGFP.FOS 0.037 8.27357970215603e-05  5e-11 4.7e+12
c.Jun eGFP.HDAC8 0.037 8.27357970215603e-05  1e-10 4.7e+12
BRF2 eGFP.JunD 0.037 8.27357970215603e-05  1e-10 4.7e+12
eGFP.GATA2 ELF1_.SC.631. 0.037 8.27357970215603e-05  1e-10 4.7e+12
BCL3 FOSL2 0.037 8.27357970215603e-05  7e-11 4.7e+12
CHD2_.N.1250. GATA.2 0.037 8.27357970215603e-05  6e-11 4.7e+12
eGFP.JunD GATA2_.CG2.96. 0.037 8.27357970215603e-05  8e-11 4.7e+12
CTCF_.C.20. GATA3_.SC.268. 0.037 8.27357970215603e-05  7e-11 4.7e+12
BAF155 GCN5 0.037 8.27357970215603e-05  8e-11 4.7e+12
ELK4 GCN5 0.037 8.27357970215603e-05  1e-10 4.7e+12
FOXA1_.SC.101058. HA.E2F1 0.037 8.27357970215603e-05  1e-10 4.7e+12
AP.2alpha HDAC2_.SC.6296. 0.037 8.27357970215603e-05  1e-10 4.7e+12
ELK4 HNF4A 0.037 8.27357970215603e-05  1e-10 4.7e+12
ETS1 HNF4A 0.037 8.27357970215603e-05  8e-11 4.7e+12
GTF2F1_.RAP.74. HNF4A 0.037 8.27357970215603e-05  5e-11 4.7e+12
ELF1_.SC.631. HNF4G_.SC.6558. 0.037 8.27357970215603e-05  8e-11 4.7e+12
GTF2F1_.RAP.74. HNF4G_.SC.6558. 0.037 8.27357970215603e-05  9e-11 4.7e+12
BRF1 Ini1 0.037 8.27357970215603e-05  9e-11 4.7e+12
BAF155 IRF1 0.037 8.27357970215603e-05  8e-11 4.7e+12
AP.2alpha JunD 0.037 8.27357970215603e-05  6e-11 4.7e+12
CtBP2 JunD 0.037 8.27357970215603e-05  5e-11 4.7e+12
HNF4A JunD 0.037 8.27357970215603e-05  5e-11 4.7e+12
GCN5 Max 0.037 8.27357970215603e-05  8e-11 4.7e+12
CtBP2 MEF2A 0.037 8.27357970215603e-05  7e-11 4.7e+12
Max MEF2A 0.037 8.27357970215603e-05  1e-10 4.7e+12
IRF1 NANOG_.SC.33759. 0.037 8.27357970215603e-05  9e-11 4.7e+12
E2F1 NELFe 0.037 8.27357970215603e-05  8e-11 4.7e+12
HSF1 NELFe 0.037 8.27357970215603e-05  6e-11 4.7e+12
BAF155 NF.E2_.H.230. 0.037 8.27357970215603e-05  1e-10 4.7e+12
HSF1 Nrf1 0.037 8.27357970215603e-05  9e-11 4.7e+12
BAF155 Oct.2 0.037 8.27357970215603e-05  1e-10 4.7e+12
CTCFL_.SC.98982. Oct.2 0.037 8.27357970215603e-05  7e-11 4.7e+12
CEBPB p300_.F.4. 0.037 8.27357970215603e-05  6e-11 4.7e+12
FOSL2 p300_.F.4. 0.037 8.27357970215603e-05  8e-11 4.7e+12
p300 p300_.F.4. 0.037 8.27357970215603e-05  6e-11 4.7e+12
eGFP.JunB p300_.N.15. 0.037 8.27357970215603e-05  1e-10 4.7e+12
GATA3_.SC.268. PAX5.C20 0.037 8.27357970215603e-05  5e-11 4.7e+12
AP.2gamma PAX5.N19 0.037 8.27357970215603e-05  5e-11 4.7e+12
BAF170 PAX5.N19 0.037 8.27357970215603e-05  8e-11 4.7e+12
E2F1 PAX5.N19 0.037 8.27357970215603e-05  6e-11 4.7e+12
CTCF_.C.20. Pol2.b. 0.037 8.27357970215603e-05  6e-11 4.7e+12
BAF155 POU2F2 0.037 8.27357970215603e-05  6e-11 4.7e+12
CTCFL_.SC.98982. POU2F2 0.037 8.27357970215603e-05  6e-11 4.7e+12
E2F6_.H.50. POU2F2 0.037 8.27357970215603e-05  1e-10 4.7e+12
GR POU5F1_.SC.9081. 0.037 8.27357970215603e-05  9e-11 4.7e+12
MEF2A POU5F1_.SC.9081. 0.037 8.27357970215603e-05  1e-10 4.7e+12
BCLAF1_.M33.P5B11. RPC155 0.037 8.27357970215603e-05  1e-10 4.7e+12
E2F6 RPC155 0.037 8.27357970215603e-05  9e-11 4.7e+12
c.Fos RXRA 0.037 8.27357970215603e-05  9e-11 4.7e+12
GATA.1 SETDB1 0.037 8.27357970215603e-05  7e-11 4.7e+12
GCN5 Sin3Ak.20 0.037 8.27357970215603e-05  1e-10 4.7e+12
E2F6 SIX5 0.037 8.27357970215603e-05  5e-11 4.7e+12
E2F6_.H.50. SMC3_.ab9263. 0.037 8.27357970215603e-05  6e-11 4.7e+12
Pol2.phosphoS2. SMC3_.ab9263. 0.037 8.27357970215603e-05  9e-11 4.7e+12
BAF155 SP2_.SC.643. 0.037 8.27357970215603e-05  6e-11 4.7e+12
BAF155 SPT20 0.037 8.27357970215603e-05  1e-10 4.7e+12
ELF1_.SC.631. SPT20 0.037 8.27357970215603e-05  1e-10 4.7e+12
GATA.2 SREBP1 0.037 8.27357970215603e-05  1e-10 4.7e+12
PAX5.N19 SRF 0.037 8.27357970215603e-05  1e-10 4.7e+12
FOSL2 STAT3 0.037 8.27357970215603e-05  1e-10 4.7e+12
SMC3_.ab9263. TAF1 0.037 8.27357970215603e-05  1e-10 4.7e+12
SPT20 TAF1 0.037 8.27357970215603e-05  8e-11 4.7e+12
GATA3_.SC.268. TAL1_.SC.12984. 0.037 8.27357970215603e-05  1e-10 4.7e+12
SRF TBP 0.037 8.27357970215603e-05  9e-11 4.7e+12
ATF3 TCF12 0.037 8.27357970215603e-05  6e-11 4.7e+12
SIX5 TCF12 0.037 8.27357970215603e-05  5e-11 4.7e+12
SMC3_.ab9263. TCF12 0.037 8.27357970215603e-05  1e-10 4.7e+12
BAF170 TFIIIC.110 0.037 8.27357970215603e-05  1e-10 4.7e+12
eGFP.NR4A1 THAP1_.SC.98174. 0.037 8.27357970215603e-05  8e-11 4.7e+12
GATA3_.SC.268. THAP1_.SC.98174. 0.037 8.27357970215603e-05  6e-11 4.7e+12
HNF4A THAP1_.SC.98174. 0.037 8.27357970215603e-05  6e-11 4.7e+12
RXRA THAP1_.SC.98174. 0.037 8.27357970215603e-05  8e-11 4.7e+12
SP2_.SC.643. TR4 0.037 8.27357970215603e-05  8e-11 4.7e+12
GABP USF1_.SC.8983. 0.037 8.27357970215603e-05  1e-10 4.7e+12
p300 USF2 0.037 8.27357970215603e-05  1e-10 4.7e+12
CTCF WHIP 0.037 8.27357970215603e-05  7e-11 4.7e+12
ELK4 XRCC4 0.037 8.27357970215603e-05  1e-10 4.7e+12
BRF1 YY1 0.037 8.27357970215603e-05  1e-10 4.7e+12
BRF2 YY1 0.037 8.27357970215603e-05  1e-10 4.7e+12
BRF2 YY1_.C.20. 0.037 8.27357970215603e-05  1e-10 4.7e+12
Pbx3 ZBTB33 0.037 8.27357970215603e-05  9e-11 4.7e+12
NELFe ZEB1_.SC.25388. 0.037 8.27357970215603e-05  6e-11 4.7e+12
BAF155 Znf143_.16618.1.AP. 0.037 8.27357970215603e-05  1e-10 4.7e+12
GATA3_.SC.268. Znf143_.16618.1.AP. 0.037 8.27357970215603e-05  1e-10 4.7e+12
PU.1 Znf143_.16618.1.AP. 0.037 8.27357970215603e-05  9e-11 4.7e+12
BCLAF1_.M33.P5B11. ZNF263 0.037 8.27357970215603e-05  5e-11 4.7e+12
POU2F2 ZNF263 0.037 8.27357970215603e-05  1e-10 4.7e+12
TBP ZNF263 0.037 8.27357970215603e-05  7e-11 4.7e+12
TR4 ZNF263 0.037 8.27357970215603e-05  7e-11 4.7e+12
YY1 ZNF263 0.037 8.27357970215603e-05  5e-11 4.7e+12
YY1_.C.20. ZNF263 0.037 8.27357970215603e-05  6e-11 4.7e+12
ZEB1_.SC.25388. ZNF263 0.037 8.27357970215603e-05  7e-11 4.7e+12
ETS1 ZZZ3 0.037 8.27357970215603e-05  9e-11 4.7e+12
BHLHE40 CEBPB 0.038 7.35429306857327e-05  1e-11 4.7e+12
BAF155 CtBP2 0.038 7.35429306857327e-05  2e-11 4.7e+12
Brg1 CTCFL_.SC.98982. 0.038 7.35429306857327e-05  2e-11 4.7e+12
CTCF E2F1 0.038 7.35429306857327e-05  2e-11 4.7e+12
AP.2alpha eGFP.JunD 0.038 7.35429306857327e-05  2e-11 4.7e+12
c.Fos eGFP.NR4A1 0.038 7.35429306857327e-05  4e-11 4.7e+12
eGFP.GATA2 ETS1 0.038 7.35429306857327e-05  2e-11 4.7e+12
BATF FOSL1_.SC.183. 0.038 7.35429306857327e-05  4e-11 4.7e+12
AP.2gamma GABP 0.038 7.35429306857327e-05  3e-11 4.7e+12
ETS1 GATA2_.CG2.96. 0.038 7.35429306857327e-05  3e-11 4.7e+12
eGFP.JunD GATA3_.SC.268. 0.038 7.35429306857327e-05  3e-11 4.7e+12
BHLHE40 GR 0.038 7.35429306857327e-05  2e-11 4.7e+12
eGFP.JunB GR 0.038 7.35429306857327e-05  2e-11 4.7e+12
FOSL2 GTF2F1_.RAP.74. 0.038 7.35429306857327e-05  1e-11 4.7e+12
FOXA1_.C.20. GTF2F1_.RAP.74. 0.038 7.35429306857327e-05  3e-11 4.7e+12
BATF HDAC2_.SC.6296. 0.038 7.35429306857327e-05  2e-11 4.7e+12
BCL11A HDAC2_.SC.6296. 0.038 7.35429306857327e-05  3e-11 4.7e+12
BRF1 HDAC2_.SC.6296. 0.038 7.35429306857327e-05  5e-11 4.7e+12
GRp20 HDAC2_.SC.6296. 0.038 7.35429306857327e-05  3e-11 4.7e+12
eGFP.GATA2 HEY1 0.038 7.35429306857327e-05  1e-11 4.7e+12
EBF HMGN3 0.038 7.35429306857327e-05  5e-11 4.7e+12
BAF155 HNF4A 0.038 7.35429306857327e-05  3e-11 4.7e+12
BCL3 HNF4G_.SC.6558. 0.038 7.35429306857327e-05  4e-11 4.7e+12
BRF2 HNF4G_.SC.6558. 0.038 7.35429306857327e-05  4e-11 4.7e+12
HNF4G_.SC.6558. Ini1 0.038 7.35429306857327e-05  3e-11 4.7e+12
HNF4A IRF4_.M.17. 0.038 7.35429306857327e-05  3e-11 4.7e+12
E2F6 JunD 0.038 7.35429306857327e-05  3e-11 4.7e+12
HNF4A_.H.171. MafF_.M8194. 0.038 7.35429306857327e-05  4e-11 4.7e+12
Brg1 MafK_.ab50322. 0.038 7.35429306857327e-05  1e-11 4.7e+12
GATA.1 MafK_.ab50322. 0.038 7.35429306857327e-05  1e-11 4.7e+12
CCNT2 MafK_.SC.477. 0.038 7.35429306857327e-05  4e-11 4.7e+12
GTF2F1_.RAP.74. MafK_.SC.477. 0.038 7.35429306857327e-05  2e-11 4.7e+12
AP.2gamma MEF2A 0.038 7.35429306857327e-05  4e-11 4.7e+12
CTCF_.SC.5916. MEF2A 0.038 7.35429306857327e-05  2e-11 4.7e+12
MafK_.SC.477. Mxi1_.bHLH. 0.038 7.35429306857327e-05  4e-11 4.7e+12
[truncated: 218,695 more chars]
