# Supplementary material for: Modelling of the breadth of expression from promoter architectures identifies pro-housekeeping transcription factors
Source: PLoS One. 2018 Jun 21;13(6):e0198961. doi: 10.1371/journal.pone.0198961 (PMC6013173; doi:10.1371/journal.pone.0198961)
Supplement: S2 Table — Model terms correspond to ENCODE TFs cut off at the significance level of 0.05 (linear model, quasibinomial likelihood, core R GLM). The table also lists pairwise TF interactions. The intercept is also shown on the logit scale. (TXT) [file pone.0198961.s009.txt]

Estimate Std_error t_value P_value
(Intercept) -2.497 0.013 -187.824 0
GRp20:AP.2gamma -1.414 0.414 -3.417 0.00063
GRp20:CTCF_.C.20. -1.287 0.383 -3.365 0.00077
SUZ12:E2F6 -1.099 0.293 -3.755 0.00017
NRSF:Sin3Ak.20 -1.029 0.238 -4.316 2e-05
SUZ12:Sin3Ak.20 -0.994 0.274 -3.622 0.00029
NRSF -0.697 0.21 -3.32 9e-04
ZNF263:BRCA1_.C.1863. -0.657 0.1 -6.579 0
SUZ12 -0.554 0.07 -7.858 0
E2F6:STAT1 -0.544 0.165 -3.308 0.00094
CTCF(N) -0.438 0.099 -4.445 1e-05
c.Myc:TFIIIC.110 -0.425 0.117 -3.625 0.00029
IRF4_.M.17.:c.Myc -0.402 0.093 -4.331 1e-05
Nrf1:CTCF_.C.20. -0.286 0.068 -4.228 2e-05
AP.2gamma:CTCF_.C.20. -0.264 0.08 -3.314 0.00092
CTCF_.SC.5916.:Sin3Ak.20 -0.257 0.075 -3.44 0.00058
ATF3:USF.1 -0.233 0.069 -3.371 0.00075
ATF3:HEY1 -0.22 0.05 -4.416 1e-05
GTF2F1_.RAP.74.:GABP -0.216 0.055 -3.96 8e-05
ZNF263:Nrf1 -0.214 0.051 -4.206 3e-05
CEBPB:ELF1_.SC.631. -0.21 0.053 -3.973 7e-05
CEBPB:GTF2F1_.RAP.74. -0.202 0.058 -3.519 0.00043
AP.2gamma:Znf143_.16618.1.AP. -0.201 0.058 -3.479 5e-04
Pbx3:Egr.1 -0.196 0.049 -4.011 6e-05
ZEB1_.SC.25388.:Nrf1 -0.195 0.057 -3.398 0.00068
Pbx3:HEY1 -0.193 0.047 -4.094 4e-05
ZEB1_.SC.25388.:Egr.1 -0.186 0.049 -3.811 0.00014
ZEB1_.SC.25388.:HA.E2F1 -0.185 0.049 -3.771 0.00016
ZEB1_.SC.25388.:NFKB -0.177 0.051 -3.499 0.00047
Pbx3:c.Myc -0.169 0.045 -3.767 0.00017
Znf143_.16618.1.AP.:ELF1_.SC.631. -0.169 0.039 -4.304 2e-05
Egr.1:Nrf1 -0.167 0.032 -5.199 0
GABP:ELF1_.SC.631. -0.166 0.041 -4.028 6e-05
JunD:NFKB -0.165 0.048 -3.426 0.00061
Nrf1:HA.E2F1 -0.164 0.033 -5.034 0
JunD:ZBTB7A_.SC.34508. -0.164 0.044 -3.731 0.00019
Znf143_.16618.1.AP.:Nrf1 -0.158 0.042 -3.779 0.00016
HEY1:YY1 -0.157 0.028 -5.676 0
Znf143_.16618.1.AP.:ZBTB7A_.SC.34508. -0.156 0.039 -4.034 6e-05
ZNF263:HA.E2F1 -0.155 0.038 -4.13 4e-05
GABP:HA.E2F1 -0.15 0.042 -3.544 0.00039
Egr.1:HA.E2F1 -0.149 0.026 -5.829 0
ZNF263:Egr.1 -0.14 0.037 -3.771 0.00016
ELF1_.SC.631.:YY1 -0.14 0.033 -4.283 2e-05
CCNT2:ZBTB7A_.SC.34508. -0.14 0.026 -5.443 0
CCNT2:HEY1 -0.14 0.028 -4.952 0
ZBTB7A_.SC.34508.:GABP -0.133 0.039 -3.447 0.00057
Znf143_.16618.1.AP.:HEY1 -0.13 0.037 -3.54 4e-04
Sin3Ak.20:Znf143_.16618.1.AP. -0.128 0.035 -3.684 0.00023
ZBTB7A_.SC.34508.:HA.E2F1 -0.125 0.025 -5.016 0
Ini1:HA.E2F1 -0.121 0.027 -4.481 1e-05
c.Myc:ELF1_.SC.631. -0.121 0.027 -4.427 1e-05
Egr.1:YY1 -0.119 0.03 -3.948 8e-05
ZBTB7A_.SC.34508.:HEY1 -0.116 0.025 -4.677 0
Ini1:YY1 -0.115 0.032 -3.618 3e-04
Egr.1:ZBTB7A_.SC.34508. -0.109 0.022 -4.983 0
YY1:HA.E2F1 -0.107 0.031 -3.392 0.00069
ELF1_.SC.631.:HA.E2F1 -0.104 0.03 -3.444 0.00057
ELF1_.SC.631.:HEY1 -0.099 0.028 -3.558 0.00037
Sin3Ak.20:YY1 -0.096 0.026 -3.644 0.00027
Sin3Ak.20:HA.E2F1 -0.094 0.025 -3.744 0.00018
HEY1:HA.E2F1 -0.093 0.026 -3.584 0.00034
c.Myc:HEY1 -0.085 0.023 -3.654 0.00026
Sin3Ak.20:HEY1 -0.07 0.021 -3.383 0.00072
Znf143_.16618.1.AP.:CCNT2 0.173 0.045 3.859 0.00011
E2F6 0.244 0.053 4.644 0
AP-2gamma 0.315 0.048 6.575 0
CEBPB 0.327 0.048 6.851 0
ATF3 0.329 0.077 4.289 2e-05
cMyc 0.338 0.031 11.03 0
Sin3Ak 0.347 0.03 11.492 0
JunD 0.359 0.048 7.451 0
IRF4_.M.17.:Sin3Ak.20 0.364 0.097 3.761 0.00017
GTF2F1 0.38 0.056 6.808 0
ZEB1 0.389 0.052 7.522 0
CCNT2 0.404 0.037 10.909 0
Znf143 0.413 0.046 8.888 0
NFKB 0.42 0.034 12.197 0
Ini1 0.429 0.032 13.603 0
STAT1 0.432 0.093 4.662 0
USF-1 0.435 0.049 8.966 0
CTCF(C) 0.44 0.058 7.55 0
CTCF_.SC.5916.:Nrf1 0.453 0.094 4.81 0
SREBP1 0.51 0.155 3.298 0.00098
ZNF263 0.51 0.036 14.033 0
BRCA1 0.538 0.084 6.397 0
ZBTB7A 0.563 0.025 22.372 0
Egr1 0.567 0.027 21.078 0
ELF1 0.568 0.034 16.895 0
GABP 0.584 0.052 11.13 0
SRF 0.597 0.084 7.099 0
Nrf1 0.627 0.038 16.592 0
Pbx3 0.649 0.05 13.073 0
HEY1 0.666 0.029 22.604 0
HA-E2F1 0.704 0.027 26.459 0
YY1 0.736 0.035 20.909 0
TFIIIC-110 0.88 0.135 6.521 0
NRSF:ZEB1_.SC.25388. 2.862 0.738 3.879 0.00011
GRp20:SREBP1 3.405 1.022 3.331 0.00087
