# Supplementary material for: Modelling of the breadth of expression from promoter architectures identifies pro-housekeeping transcription factors
Source: PLoS One. 2018 Jun 21;13(6):e0198961. doi: 10.1371/journal.pone.0198961 (PMC6013173; doi:10.1371/journal.pone.0198961)
Supplement: S3 Table — Correlation coefficients of different models were compared in this supplementary table. (TXT) [file pone.0198961.s010.txt]

quasibinomial_glm glmnet_lasso glmnet_ridge glmnet_elasticnet stan_glm_model binomial_nonlinear_glm Nonlinear_lasso Nonlinear_ridge Nonlinear_elasticnet stan_glm_nonlinear_model
ZNF274 -9.26 -1.41 -1.47 -0.32 3.34 -6.98 0 -0.31 0 2.47
SUZ12 -0.61 -0.59 -0.47 -0.57 -0.81 -1.26 -0.72 -0.51 -0.89 -1.64
NRSF -0.53 -0.51 -0.45 -0.49 -0.75 -0.7 -0.21 -0.5 -0.3 -0.69
MEF2A -0.32 -0.29 -0.27 -0.27 -0.77 -0.56 0 0.07 0 -0.65
TAL1_.SC.12984. -0.28 -0.26 -0.23 -0.24 -3.61 -0.72 0 -0.54 -0.23 -1.03
GRp20 -0.24 -0.22 -0.19 -0.19 -0.6 -0.66 0 0.05 0 -1.39
HNF4A_.H.171. -0.23 -0.21 -0.17 -0.17 -0.83 -0.55 0 -0.23 -0.07 -0.78
BCL11A -0.22 -0.2 -0.21 -0.18 -1.31 -0.2 0 -0.16 0 -1.24
IRF4_.M.17. -0.22 -0.21 -0.19 -0.19 -0.57 -0.7 0 0.03 0 -0.84
CTCF_.SC.5916. -0.2 -0.19 -0.15 -0.16 -0.39 -0.61 0 -0.19 -0.08 -0.61
GATA3_.SC.268. -0.2 -0.18 -0.16 -0.15 -0.5 -0.42 0 0 0 -0.64
eGFP.FOS -0.19 -0.17 -0.17 -0.14 -0.47 -0.31 0 0.08 0 -0.93
FOXA1_.SC.101058. -0.17 -0.14 -0.12 -0.09 -0.68 -0.62 0 -0.19 0 -0.9
GCN5 -0.14 -0.13 -0.1 -0.08 -5.37 -0.45 0 0.31 0 5.9
eGFP.NR4A1 -0.14 -0.1 -0.12 0 2.55 -0.15 0 0.01 0 6.02
Rad21 -0.12 -0.11 -0.1 -0.09 -0.31 -0.32 0 -0.06 0 -0.43
Pol3 -0.11 -0.07 -0.06 -0.02 -2.89 0.41 0 0.22 0 -0.41
c.Jun -0.11 -0.1 -0.08 -0.08 -0.47 -0.42 0 -0.15 0 -0.54
POU5F1_.SC.9081. -0.11 -0.06 -0.09 -0.01 10.02 0.02 0 0 0 -4.15
PGC1A -0.1 -0.11 -0.09 -0.09 -5.13 -0.63 0 -0.03 0 0.5
USF2 -0.1 -0.08 -0.04 -0.04 -0.11 -0.02 0 0.14 0 -0.05
BRF2 -0.1 -0.07 -0.09 0 -8.06 -0.75 0 -0.07 0 4.52
GTF2B -0.1 -0.08 -0.07 -0.05 -1.41 -0.11 0.01 0.16 0.08 -0.53
p300_.F.4. -0.09 -0.08 -0.09 -0.07 6.49 -0.31 0 0.17 0 0.33
eGFP.GATA2 -0.09 -0.09 -0.08 -0.07 -0.65 -0.26 0 0.04 0 -0.63
E2F4 -0.09 -0.1 -0.08 -0.09 -0.28 -0.04 0 0.19 0 -0.03
NELFe -0.09 -0.07 -0.07 -0.05 0.13 -0.17 0 0.1 0 0.02
Brg1 -0.08 -0.08 -0.07 -0.06 -0.29 -0.09 0 0.18 0 -0.15
RFX5_.N.494. -0.08 -0.07 -0.06 -0.05 -5.42 -0.53 0 -0.12 0 -1.29
THAP1_.SC.98174. -0.07 -0.07 -0.05 -0.06 -0.37 -0.4 0 -0.03 0 -0.48
ERalpha_a -0.07 -0.06 -0.06 -0.03 -0.46 0.11 0 0.03 0 -0.04
MafK_.ab50322. -0.07 -0.04 -0.04 -0.03 2.94 -0.5 0 -0.11 0 0.07
TCF12 -0.07 -0.07 -0.06 -0.06 -0.2 -0.18 0 0.03 0 -0.15
GATA.1 -0.06 -0.05 -0.04 -0.04 -0.28 -0.16 0 -0.02 0 -0.27
p300 -0.05 -0.05 -0.04 -0.04 0.12 -0.12 0 0.06 0 -0.12
NF.E2 -0.05 -0.05 -0.06 -0.05 7.83 0.06 0 0.13 0 -3.79
SP2_.SC.643. -0.05 -0.04 -0.03 -0.02 -0.1 0.03 0.04 0.23 0.06 0.12
BCL3 -0.04 -0.04 -0.04 -0.03 -0.1 -0.19 0 0.02 0 -0.17
ZBTB33 -0.04 -0.01 -0.01 0 0.15 -0.13 0 0.06 0 -0.17
eGFP.JunD -0.04 -0.04 -0.03 -0.03 0.81 0.05 0.13 0.28 0.19 0.16
SIX5 -0.04 -0.03 -0.02 -0.01 -0.33 -0.11 0 -0.01 0 -0.14
NF.E2_.H.230. -0.04 -0.04 -0.05 -0.04 0.32 -0.5 0 0.14 0 1.91
WHIP -0.04 -0.02 -0.02 -0.01 0.25 -0.03 0 0.21 0 -0.03
SETDB1 -0.04 -0.05 -0.05 -0.03 -0.25 -0.23 0 0.02 0 -0.23
BHLHE40 -0.03 -0.03 -0.02 -0.01 0.01 -0.02 0 0.22 0 -0.02
HSF1 -0.03 -0.02 -0.02 -0.01 -1.1 0.69 0.35 0.4 0.49 9.92
EBF1_.C.8. -0.03 -0.02 -0.02 0 -0.04 -0.1 0 0.02 0 -0.09
c.Fos -0.03 -0.02 -0.01 0 -0.21 -0.03 0 0.1 0 -0.15
AP.2alpha -0.03 0 0.01 0 -0.12 -0.07 0 0.04 0 -0.04
MafK_.SC.477. -0.02 -0.01 -0.01 0 0.61 0.19 0 0.22 0 2.24
PAX5.N19 -0.02 0 -0.01 0 -0.09 -0.22 0 -0.1 0 -0.22
TCF4 -0.01 -0.01 0 0 -0.1 -0.09 0 0.06 0 -0.13
eGFP.JunB -0.01 0 -0.01 0 -3.24 -0.2 0 0.12 0 4.09
ELK4 -0.01 0 0.01 0 0.03 0.04 0 0.29 0.01 0.06
p300_.N.15. -0.01 0 -0.01 0 -0.51 -0.3 0 -0.23 -0.14 -0.97
BAF170 0 0 0.01 0 -0.26 -0.08 0 0.14 0 -0.25
CTCF 0 0 0.01 0 -0.12 -0.17 0 -0.06 0 -0.24
HDAC2_.SC.6296. 0 0 0 0 -0.16 -0.09 0 0.07 0 -0.18
HNF4A 0 0 -0.02 0 0.06 0.01 0 0.11 0 -0.08
E2F6 0 0.08 0.08 0.08 -0.04 0 0 0.17 0 -0.03
RXRA 0 0 0.01 0 -0.06 0.04 0 0.2 0.02 0.02
BAF155 0.01 0.01 0.02 0 -0.03 0.04 0 0.14 0 -0.03
FOXA1_.C.20. 0.01 0 0.01 0 0 0.03 0 0.07 0 0.08
POU2F2 0.01 0.01 0.02 0 0.33 0.33 0.22 0.39 0.24 0.58
PAX5.C20 0.01 0.01 0.02 0 0.06 0.04 0 0.2 0 0.05
GATA2_.CG2.96. 0.02 0 -0.04 0 -2.06 0.39 0 0.05 0 -0.3
Mxi1_.bHLH. 0.02 0.02 0.03 0.02 -0.01 0.03 0 0.16 0 0.04
BCLAF1_.M33.P5B11. 0.02 0.02 0.02 0.01 0.17 0.01 0.2 0.36 0.21 0.07
TAF7_.SQ.8. 0.02 0.01 0.03 0 1.11 0.3 0.32 0.41 0.4 1.09
HMGN3 0.02 0.02 0.04 0.02 -0.01 0.04 0 0.18 0 0.05
STAT3 0.03 0.02 0.03 0.01 0.06 0.2 0 0.19 0 0.2
SMC3_.ab9263. 0.03 0.02 0.02 0 0.11 0.19 0 0.14 0 0.34
E2F1 0.03 0.02 0.05 0.02 0.09 0.12 0 0.22 0 0.16
ETS1 0.03 0.03 0.04 0.03 0.16 0.19 0.06 0.28 0.09 0.22
MafF_.M8194. 0.04 0 0.01 0 1.73 0.33 0 0.03 0 -2
CHD2_.N.1250. 0.04 0.03 0.04 0.02 0.03 0.05 0 0.21 0 0.05
NANOG_.SC.33759. 0.04 0.02 0.03 0 4.13 0.01 0 0.09 0 0.59
BRF1 0.04 0 0.02 0 2.21 -0.7 0 -0.15 0 8.06
FOSL1_.SC.183. 0.05 0.03 0.04 0 0.1 0.1 0 0.12 0 -0.13
SP1 0.05 0.04 0.05 0.04 0.03 -0.01 0 0.03 0 -0.01
SREBP2 0.05 0.05 0.06 0.05 13.34 -0.11 0 0.21 0 -0.53
BATF 0.05 0.02 0.02 0 0.41 0.01 -0.09 -0.26 -0.17 -0.47
SIRT6 0.05 0.02 0.03 0 -0.07 0.03 0 0.04 0 -0.67
KAP1 0.05 0.05 0.05 0.04 0.1 0.2 0.05 0.21 0.07 0.18
MEF2C_.SC.13268. 0.05 0.02 0 0 0.01 -0.17 0 0.05 0 -0.56
CTCFL_.SC.98982. 0.06 0.05 0.06 0.05 0.04 0.12 0.03 0.19 0.06 0.1
IRF1 0.06 0.06 0.06 0.06 0.14 0.17 0.02 0.27 0.05 0.21
GR 0.06 0.05 0.05 0.03 0.04 -0.09 0 -0.07 0 -0.27
FOSL2 0.08 0.07 0.07 0.04 0.03 0.23 0.03 0.2 0.11 0.19
PU.1 0.08 0.07 0.08 0.07 0.29 0.22 0.07 0.15 0.1 0.31
TBP 0.08 0.08 0.08 0.07 0.52 0.31 0.12 0.35 0.1 0.28
Max 0.08 0.07 0.07 0.06 0.22 0.25 0.06 0.21 0.09 0.25
EBF 0.09 0.08 0.07 0.05 0.2 0.23 0 0.08 0 0.27
CtBP2 0.09 0.08 0.07 0.07 0.12 -0.04 0 0.02 0 -0.03
GATA.2 0.09 0.08 0.06 0.05 0.12 0.23 0 0.1 0.02 0.25
HNF4G_.SC.6558. 0.09 0.07 0.06 0.04 0.3 0.21 0 0.14 0 0.15
NF.YB 0.09 0.09 0.08 0.08 0.32 0.21 0 0.16 0 0.27
NF.YA 0.09 0.09 0.09 0.08 0.19 0.12 0 0.18 0 0.11
TR4 0.1 0.1 0.1 0.09 0.28 0.2 0 0.21 0.01 0.3
ZEB1_.SC.25388. 0.1 0.1 0.1 0.09 0.07 0.03 0 0.09 0 0
IRF3 0.1 0.1 0.09 0.08 0.5 0.47 0.41 0.45 0.47 0.6
SRF 0.1 0.11 0.1 0.1 0.09 0.12 0 0.15 0 0.1
FOXA2_.SC.6554. 0.11 0.08 0.06 0.02 0.28 0.37 0 0.03 0 0.34
Pbx3 0.11 0.11 0.1 0.1 0.1 0.07 0 0.09 0 0.02
Sin3Ak.20 0.11 0.11 0.11 0.11 0.2 0.22 0 0.19 0 0.24
CEBPB 0.12 0.12 0.12 0.12 0.28 0.34 0 0.23 0.02 0.39
ATF3 0.12 0.11 0.11 0.1 0.25 0.3 0 0.27 0.01 0.38
AP.2gamma 0.12 0.11 0.1 0.1 0.27 0.2 0 0.18 0 0.24
GTF2F1_.RAP.74. 0.13 0.13 0.13 0.13 0.43 0.41 0.24 0.4 0.24 0.64
Znf143_.16618.1.AP. 0.13 0.13 0.12 0.12 0.32 0.13 0 0.11 0 0.12
c.Myc 0.14 0.13 0.13 0.14 0.36 0.37 0.15 0.32 0.15 0.45
STAT2 0.14 0.14 0.15 0.13 -1.53 0.05 0 -0.08 0 -2.01
eGFP.HDAC8 0.15 0.09 0.1 0.03 13.52 0.42 0.14 0.55 0.28 -13.69
NFKB 0.16 0.16 0.15 0.16 0.37 0.37 0.06 0.36 0.07 0.4
JunD 0.16 0.15 0.13 0.14 0.29 0.37 0.07 0.22 0.11 0.38
BRCA1_.C.1863. 0.17 0.15 0.13 0.14 0.4 0.58 0.19 0.35 0.26 0.76
ZNF263 0.17 0.17 0.16 0.16 0.29 0.17 0 0.11 0 0.13
Ini1 0.17 0.17 0.16 0.17 0.36 0.42 0.05 0.31 0.07 0.5
CCNT2 0.17 0.17 0.16 0.17 0.33 0.47 0.18 0.36 0.21 0.54
USF.1 0.18 0.17 0.14 0.14 0.28 0.24 0 0.24 0 0.31
Egr.1 0.19 0.19 0.18 0.19 0.31 0.35 0 0.23 0 0.38
ZBTB7A_.SC.34508. 0.19 0.19 0.18 0.19 0.3 0.31 0 0.18 0 0.32
SREBP1 0.2 0.19 0.18 0.19 0.69 0.56 0.34 0.39 0.39 1.74
PRDM1_.Val90. 0.2 0.19 0.2 0.16 0.04 0.03 0 -0.08 0 -11.01
GABP 0.22 0.21 0.2 0.21 0.38 0.53 0.08 0.33 0.09 0.58
CTCF_.C.20. 0.22 0.21 0.16 0.19 0.5 0.6 0.01 0.33 0.09 0.67
Nrf1 0.22 0.21 0.21 0.21 0.46 0.56 0.11 0.41 0.13 0.64
ERRA 0.24 0.22 0.21 0.19 4.57 0.67 0.16 0.38 0.26 0.8
ELF1_.SC.631. 0.24 0.24 0.22 0.24 0.41 0.45 0 0.29 0 0.5
XRCC4 0.24 0.21 0.22 0.13 8.24 1.43 0 0.81 0.21 8.4
STAT1 0.26 0.25 0.22 0.25 1.23 0.51 0.22 0.3 0.26 1.04
ZZZ3 0.28 0.25 0.21 0.2 -2.08 0.4 0 0.2 0 3.32
HEY1 0.29 0.29 0.27 0.29 0.72 0.77 0.34 0.61 0.35 0.87
SPT20 0.29 0.26 0.25 0.22 -4.49 1.48 0.72 1.04 0.84 5.43
YY1 0.3 0.3 0.28 0.3 0.75 0.77 0.18 0.59 0.19 0.9
HA.E2F1 0.32 0.31 0.27 0.31 0.63 0.67 0.2 0.37 0.22 0.79
TFIIIC.110 0.43 0.43 0.39 0.41 0.86 0.94 0.39 0.54 0.39 0.93
