# Supplementary material for: Modelling of the breadth of expression from promoter architectures identifies pro-housekeeping transcription factors
Source: PLoS One. 2018 Jun 21;13(6):e0198961. doi: 10.1371/journal.pone.0198961 (PMC6013173; doi:10.1371/journal.pone.0198961)
Supplement: S4 Table — (TXT) [file pone.0198961.s011.txt]

TF Percent_increase_in_mean_squared_error
eGFP.NR4A1 -7
XRCC4 -4
PRDM1_.Val90. -3
eGFP.HDAC8 -2
Pol3 -1
MafK_.SC.477. -1
ZNF274 0
PGC1A 0
MafF_.M8194. 0
NELFe 0
BRF1 1
eGFP.JunB 1
BRF2 1
NANOG_.SC.33759. 1
p300_.N.15. 2
GCN5 2
eGFP.FOS 2
SPT20 3
GATA3_.SC.268. 3
FOSL2 3
GRp20 3
SIRT6 4
MafK_.ab50322. 4
GR 4
SREBP2 4
MEF2C_.SC.13268. 4
HSF1 4
RFX5_.N.494. 5
NF.E2 5
POU5F1_.SC.9081. 6
BCL3 6
EBF 7
BCL11A 7
ZBTB33 7
IRF4_.M.17. 7
eGFP.GATA2 7
MEF2A 8
IRF3 8
GATA2_.CG2.96. 8
NF.E2_.H.230. 8
ZZZ3 8
CTCF_.C.20. 8
ERalpha_a 9
Brg1 9
p300_.F.4. 9
GTF2B 9
BATF 10
THAP1_.SC.98174. 10
HNF4G_.SC.6558. 10
ELK4 10
PAX5.N19 11
SETDB1 11
BHLHE40 11
CtBP2 12
BRCA1_.C.1863. 12
STAT3 12
SIX5 12
FOXA1_.C.20. 12
AP.2alpha 12
GATA.1 12
USF2 13
SP2_.SC.643. 13
TCF4 13
ERRA 13
BCLAF1_.M33.P5B11. 13
SMC3_.ab9263. 14
Rad21 14
PU.1 14
FOXA1_.SC.101058. 15
GATA.2 15
NF.YA 15
p300 16
STAT1 16
CTCF_.SC.5916. 16
TFIIIC.110 16
FOXA2_.SC.6554. 16
ETS1 16
CTCF 16
TAL1_.SC.12984. 17
TAF7_.SQ.8. 17
Znf143_.16618.1.AP. 17
AP.2gamma 17
SREBP1 18
TR4 20
BAF170 20
STAT2 21
eGFP.JunD 22
TCF12 22
PAX5.C20 22
RXRA 22
CEBPB 22
Pbx3 22
HNF4A 23
ZEB1_.SC.25388. 23
SRF 24
HNF4A_.H.171. 24
c.Jun 24
WHIP 24
KAP1 25
JunD 25
ATF3 25
EBF1_.C.8. 26
HDAC2_.SC.6296. 26
E2F4 28
BAF155 28
FOSL1_.SC.183. 29
CTCFL_.SC.98982. 29
TBP 29
NF.YB 30
E2F1 30
NRSF 30
E2F6 31
POU2F2 31
SP1 32
Mxi1_.bHLH. 32
Sin3Ak.20 33
GTF2F1_.RAP.74. 34
CHD2_.N.1250. 34
c.Fos 34
Max 35
USF.1 35
SUZ12 35
IRF1 36
ZNF263 36
CCNT2 38
GABP 38
NFKB 54
HMGN3 57
Nrf1 62
ELF1_.SC.631. 63
c.Myc 68
HA.E2F1 69
Ini1 77
YY1 80
Egr.1 88
ZBTB7A_.SC.34508. 96
HEY1 114
